# Supplementary material for: Mapping the glial transcriptome in Huntington’s disease using snRNAseq: selective disruption of glial signatures across brain regions
Source: Acta Neuropathol Commun. 2024 Oct 21;12:165. doi: 10.1186/s40478-024-01871-3 (PMC11492505; doi:10.1186/s40478-024-01871-3)
Supplement: Supplementary file 4 — Supplementary Material 4: Table S1- Additional donor information, Table S2 - Thresholds used for QC of individual nuclei separated by splice status, Table S3 - List of differentially expressed genes by region in HD microglia, Table S4 - List of differentially expressed genes by region in HD oligodendroglia, Table S5 - List of differentially expressed genes by region in HD astrocytes, Table S6 - List of differentially expressed genes by region in HD oligodendroglia subclusters, Table S7 - STRING enrichment for cluster markers shared pairwise between Astro Thyme, OPC Pine, Mglia Violet, Table S8 - STRING enrichment for DE genes by region in HD microglia, Table S9 - STRING enrichment for DE genes by region in HD oligodendroglia, Table S10 - STRING enrichment for DE genes by region in HD astrocytes [file 40478_2024_1871_MOESM4_ESM.xlsx]

## Sheet: TOC
Table of contents
Table S1	Additional donor information
Table S2	Thresholds used for QC of individual nuclei separated by splice status
Table S3	List of differentially expressed genes by region in HD microglia
Table S4	List of differentially expressed genes by region in HD oligodendroglia
Table S5	List of differentially expressed genes by region in HD astrocytes
Table S6	List of differentially expressed genes by region in HD oligodendroglia subclusters
Table S7	STRING enrichment for cluster markers shared pairwise between Astro_Thyme, OPC_Pine, Mglia_Violet
Table S8	STRING enrichment for DE genes by region in HD microglia
Table S9	STRING enrichment for DE genes by region in HD oligodendroglia
Table S10	STRING enrichment for DE genes by region in HD astrocytes

## Sheet: Table S1
brain bank	braak	amyloid	braaklb	pmd (h)	pH	weight	csf	apoe	CAG	diagnosis	dcodewk	region	specific	cause of death	pathology
NBB1	0			10:00:00	7.21	1370	13	43		Control with ischemic changes		caudate nucleus	head of caudate	Type A dissection of ascending aorta
NBB1	0			10:00:00	7.21	1370	13	43		Control with ischemic changes		hippocampus		Type A dissection of ascending aorta
NBB1	0			10:00:00	7.21	1370	13	43		Control with ischemic changes		cerebellum		Type A dissection of ascending aorta
NBB1	0			10:00:00	7.21	1370	13	43		Control with ischemic changes		inferior frontal gyrus		Type A dissection of ascending aorta
NBB2	2	A		04:25:00	6.53	1320	90		?/43	Huntington's disease		caudate nucleus		Euthanasia
NBB2	2	A		04:25:00	6.53	1320	90		?/43	Huntington's disease		hippocampus		Euthanasia
NBB2	2	A		04:25:00	6.53	1320	90		?/43	Huntington's disease		cerebellum		Euthanasia
NBB2	2	A		04:25:00	6.53	1320	90		?/43	Huntington's disease		inferior frontal gyrus		Euthanasia
NBB3	1	A	0	05:50:00	6.5	1340	45			Non-demented control with psychiatric family	PART; Thal phase 1 / 5 amyloïd beta; A1B1C0; slight caa in meninges Thal stage 1 / 3	caudate nucleus	le	Cancer
NBB3	1	A	0	05:50:00	6.5	1340	45			Non-demented control with psychiatric family	PART; Thal phase 1 / 5 amyloïd beta; A1B1C0; slight caa in meninges Thal stage 1 / 3	inferior frontal gyrus	left	Cancer
NBB3	1	A	0	05:50:00	6.5	1340	45			Non-demented control with psychiatric family	PART; Thal phase 1 / 5 amyloïd beta; A1B1C0; slight caa in meninges Thal stage 1 / 3	hippocampus	left	Cancer
NBB3	1	A	0	05:50:00	6.5	1340	45			Non-demented control with psychiatric family	PART; Thal phase 1 / 5 amyloïd beta; A1B1C0; slight caa in meninges Thal stage 1 / 3	cerebellum	semilunar inferior left	Cancer
NBB4	0			05:30:00	7.07	1215	30			Non-demented control	A1B0C0; Thal phase 1 / 5; CAA type2, stage 1	caudate nucleus		Euthanasia
NBB4	0			05:30:00	7.07	1215	30			Non-demented control	A1B0C0; Thal phase 1 / 5; CAA type2, stage 1	inferior frontal gyrus	left	Euthanasia
NBB4	0			05:30:00	7.07	1215	30			Non-demented control	A1B0C0; Thal phase 1 / 5; CAA type2, stage 1	hippocampus	left	Euthanasia
NBB4	0			05:30:00	7.07	1215	30			Non-demented control	A1B0C0; Thal phase 1 / 5; CAA type2, stage 1	cerebellum	semilunar inferior right	Euthanasia
NBB5	0	O	0	06:40:00	6.61	1280	25		18/42	Huntington's disease		caudate nucleus		Euthanasia
NBB5	0	O	0	06:40:00	6.61	1280	25		18/42	Huntington's disease		hippocampus		Euthanasia
NBB5	0	O	0	06:40:00	6.61	1280	25		18/42	Huntington's disease		cerebellum		Euthanasia
NBB5	0	O	0	06:40:00	6.61	1280	25		18/42	Huntington's disease		inferior frontal gyrus		Euthanasia
NBB6				05:40:00	6.58	1140	60		17/54	Huntington's disease		caudate nucleus		Euthanasia
NBB6				05:40:00	6.58	1140	60		17/54	Huntington's disease		hippocampus		Euthanasia
NBB6				05:40:00	6.58	1140	60		17/54	Huntington's disease		cerebellum		Euthanasia
NBB6				05:40:00	6.58	1140	60		17/54	Huntington's disease		inferior frontal gyrus		Euthanasia
NBB7	1	O	0	07:30:00	?	1260	0			Non-demented control	Thal fase 0 / 5 amyloïd beta; A0B1C0	caudate nucleus		Euthanasia
NBB7	1	O	0	07:30:00	?	1260	0			Non-demented control	Thal fase 0 / 5 amyloïd beta; A0B1C0	inferior frontal gyrus	left	Euthanasia
NBB7	1	O	0	07:30:00	?	1260	0			Non-demented control	Thal fase 0 / 5 amyloïd beta; A0B1C0	hippocampus	left	Euthanasia
NBB7	1	O	0	07:30:00	?	1260	0			Non-demented control	Thal fase 0 / 5 amyloïd beta; A0B1C0	cerebellum	semilunar inferior left	Euthanasia
Leiden1										Control		frontal cortex		Heart failure
Leiden2				03:30:00						Control		cerebellum		Myocard Infarct
Leiden3				04:30:00					23/43	Huntington's disease		frontal cortex		Pneumonia
Leiden3				04:30:00					23/43	Huntington's disease		caudate nucleus		Pneumonia
Leiden3				04:30:00					23/43	Huntington's disease		hippocampus		Pneumonia
Leiden3				04:30:00					23/43	Huntington's disease		cerebellum		Pneumonia
Leiden4				04:30:00					20/44	Huntington's disease		frontal cortex		General decline
Leiden4				04:30:00					20/44	Huntington's disease		caudate nucleus		General decline
Leiden4				04:30:00					20/44	Huntington's disease		hippocampus		General decline
Leiden4				04:30:00					20/44	Huntington's disease		cerebellum		General decline
Leiden5				02:00:00					21/45	Huntington's disease		frontal cortex		Euthanasia
Leiden5				02:00:00					21/45	Huntington's disease		caudate nucleus		Euthanasia
Leiden5				02:00:00					21/45	Huntington's disease		hippocampus		Euthanasia
Leiden5				02:00:00					21/45	Huntington's disease		cerebellum		Euthanasia
EBB1				42	6.5					Control		inferior frontal gyrus		Coronary atherosclerosis	Brain: no significant abnormalities.
EBB1				42	6.5					Control		caudate nucleus		Coronary atherosclerosis	Brain: no significant abnormalities.
EBB1				42	6.5					Control		hippocampus	Anterior	Coronary atherosclerosis	Brain: no significant abnormalities.
EBB2				40	6.6	1420				Control		cerebellum		Suspension by ligature	Brain: no significant abnormality. Paranoid schizophrenia
EBB2				40	6.6	1420				Control		caudate nucleus		Suspension by ligature	Brain: no significant abnormality. Paranoid schizophrenia
EBB2				40	6.6	1420				Control		hippocampus	Posterior	Suspension by ligature	Brain: no significant abnormality. Paranoid schizophrenia

## Sheet: Table S2
	Min UMI	Max UMI	Min features	Max features	Max mt gene perc
Spliced	100*	17382.6	92.93	7646.75	11.59
Unspliced	100*	103138	94.74	8000*	N/A

## Sheet: Table S3
gene	p_val	avg_log2FC	pct.1	pct.2	p_val_adj	tissue	celltype
SPP1	1.08e-46	-1.73482	0.664	0.689	2.49e-42	FrCx	mglia
BAG3	3.21e-46	4.15255	0.25	0.03	7.45e-42	FrCx	mglia
SAT1	2.34e-44	-0.846909	0.753	0.748	5.41e-40	FrCx	mglia
HIBCH	9.85e-43	2.25702	0.503	0.214	2.28e-38	FrCx	mglia
CPED1	3.14e-39	1.19151	0.85	0.604	7.28e-35	FrCx	mglia
ZFP36L1	6.84e-38	-0.923802	0.73	0.725	1.59e-33	FrCx	mglia
SESN3	8.96e-38	1.66526	0.663	0.369	2.07e-33	FrCx	mglia
HSPA6	1.54e-37	4.60909	0.186	0.017	3.56e-33	FrCx	mglia
ATP2C1	2.54e-36	1.52876	0.747	0.527	5.88e-32	FrCx	mglia
HIF1A	3.88e-36	-1.40851	0.42	0.507	8.99e-32	FrCx	mglia
AC008691.1	7.96e-36	0.820575	0.79	0.489	1.84e-31	FrCx	mglia
CHORDC1	7.44e-33	2.45022	0.324	0.131	1.72e-28	FrCx	mglia
FTL	4.56e-32	-1.19744	0.771	0.705	1.06e-27	FrCx	mglia
HSPH1	1.06e-31	2.57052	0.397	0.272	2.45e-27	FrCx	mglia
MT-ND4L	1.18e-30	0.815893	0.537	0.27	2.73e-26	FrCx	mglia
PADI2	2.7e-30	-1.99288	0.324	0.446	6.25e-26	FrCx	mglia
GRID2	8.9e-30	1.25619	0.656	0.401	2.06e-25	FrCx	mglia
DNAJB1	2.57e-29	2.78908	0.262	0.087	5.95e-25	FrCx	mglia
CTSB	3.69e-27	-1.14212	0.437	0.488	8.56e-23	FrCx	mglia
GAPDH	4.5e-27	-0.999463	0.388	0.375	1.04e-22	FrCx	mglia
SLC11A1	7.79e-27	-2.25153	0.132	0.28	1.8e-22	FrCx	mglia
SNAP25	9.34e-27	-0.857282	0.532	0.447	2.16e-22	FrCx	mglia
CALM1	1.21e-26	-0.843908	0.529	0.495	2.8e-22	FrCx	mglia
SERPINH1	7.96e-26	2.9666	0.184	0.031	1.84e-21	FrCx	mglia
ACTG1	8.33e-26	-0.833026	0.433	0.428	1.93e-21	FrCx	mglia
NDUFA4	8.39e-26	-0.846486	0.342	0.284	1.94e-21	FrCx	mglia
MRPS6	1.03e-25	2.21578	0.302	0.111	2.38e-21	FrCx	mglia
TBC1D8	1.22e-25	-2.31528	0.118	0.254	2.83e-21	FrCx	mglia
TBC1D14	1.43e-25	-0.830458	0.382	0.399	3.32e-21	FrCx	mglia
MSR1	1.63e-25	-1.17073	0.357	0.354	3.77e-21	FrCx	mglia
GATM	3.27e-25	1.40589	0.373	0.147	7.58e-21	FrCx	mglia
PTGES3	3.29e-25	1.61364	0.511	0.291	7.63e-21	FrCx	mglia
AC098850.3	3.35e-25	1.3913	0.169	0.038	7.75e-21	FrCx	mglia
MIB1	6.02e-25	1.19631	0.502	0.253	1.39e-20	FrCx	mglia
ABHD3	8.32e-25	1.65653	0.454	0.222	1.93e-20	FrCx	mglia
METTL21A	1.06e-24	1.45958	0.363	0.142	2.45e-20	FrCx	mglia
STIP1	1.97e-24	1.66888	0.29	0.093	4.55e-20	FrCx	mglia
CACYBP	2.49e-24	1.34285	0.239	0.069	5.77e-20	FrCx	mglia
TMSB10	7.92e-24	-0.996118	0.436	0.449	1.84e-19	FrCx	mglia
CYSLTR1	2.08e-23	1.63626	0.25	0.073	4.82e-19	FrCx	mglia
CYP39A1	2.1e-23	4.45688	0.097	0.003	4.86e-19	FrCx	mglia
CWF19L2	3.43e-23	0.899133	0.534	0.289	7.94e-19	FrCx	mglia
HSPD1	3.59e-23	2.08591	0.362	0.167	8.32e-19	FrCx	mglia
CPVL	4.1e-23	-0.810203	0.462	0.514	9.5e-19	FrCx	mglia
PNLDC1	6.06e-23	5.52549	0.095	0.003	1.4e-18	FrCx	mglia
XRRA1	6.22e-23	1.17288	0.262	0.088	1.44e-18	FrCx	mglia
AP000787.1	6.23e-23	1.21701	0.232	0.073	1.44e-18	FrCx	mglia
STMN1	1.87e-22	1.72152	0.196	0.046	4.32e-18	FrCx	mglia
UQCRB	2.83e-22	-1.0124	0.245	0.237	6.57e-18	FrCx	mglia
MRPL18	3.22e-22	1.61477	0.215	0.057	7.45e-18	FrCx	mglia
NPL	3.55e-22	-0.820529	0.526	0.574	8.23e-18	FrCx	mglia
PKDCC	3.88e-22	2.42324	0.179	0.036	8.99e-18	FrCx	mglia
SRGN	6.58e-22	-1.44548	0.313	0.381	1.52e-17	FrCx	mglia
POLB	1.02e-21	1.34444	0.342	0.138	2.36e-17	FrCx	mglia
TRIM26	2.02e-21	1.41825	0.167	0.041	4.68e-17	FrCx	mglia
CD14	3.05e-21	-1.28491	0.27	0.34	7.06e-17	FrCx	mglia
LRIG1	3.33e-21	1.11935	0.422	0.202	7.71e-17	FrCx	mglia
DNAJB6	4.5e-21	1.47247	0.463	0.255	1.04e-16	FrCx	mglia
SCIN	6.48e-21	-1.39724	0.227	0.364	1.5e-16	FrCx	mglia
SPATA6	8.53e-21	-0.91577	0.245	0.243	1.98e-16	FrCx	mglia
ZFP36	1.23e-20	-2.17386	0.094	0.219	2.84e-16	FrCx	mglia
SUGT1	1.43e-20	0.980427	0.344	0.149	3.3e-16	FrCx	mglia
CALCR	1.56e-20	1.35955	0.175	0.044	3.61e-16	FrCx	mglia
VSNL1	1.82e-20	-0.931306	0.278	0.266	4.22e-16	FrCx	mglia
BASP1	1.96e-20	-1.13514	0.359	0.424	4.54e-16	FrCx	mglia
HLA-DRB5	3.03e-20	1.00425	0.282	0.113	7.03e-16	FrCx	mglia
RPL9	3.12e-20	-0.997858	0.278	0.306	7.22e-16	FrCx	mglia
HSPA4L	4.33e-20	3.20408	0.141	0.023	1e-15	FrCx	mglia
AC084816.1	4.7e-20	4.73682	0.089	0.004	1.09e-15	FrCx	mglia
TNFRSF1B	8.4e-20	-0.888939	0.383	0.462	1.94e-15	FrCx	mglia
USPL1	8.59e-20	1.01814	0.334	0.145	1.99e-15	FrCx	mglia
FAU	8.7e-20	-1.02188	0.267	0.289	2.02e-15	FrCx	mglia
KANSL1L	1.07e-19	1.17562	0.492	0.275	2.47e-15	FrCx	mglia
NRGN	1.16e-19	-1.73583	0.135	0.202	2.68e-15	FrCx	mglia
CHN1	1.3e-19	-1.05091	0.236	0.237	3.01e-15	FrCx	mglia
ERC2	1.57e-19	-2.39221	0.092	0.217	3.63e-15	FrCx	mglia
SNAP23	1.65e-19	1.73162	0.368	0.189	3.82e-15	FrCx	mglia
FBXL14	1.91e-19	1.64151	0.196	0.054	4.42e-15	FrCx	mglia
RPS4X	3.24e-19	-1.2635	0.225	0.282	7.5e-15	FrCx	mglia
HIST1H2AC	3.26e-19	-1.16951	0.261	0.294	7.55e-15	FrCx	mglia
CCT4	3.54e-19	0.922855	0.313	0.136	8.21e-15	FrCx	mglia
CALM3	3.72e-19	-0.870244	0.294	0.287	8.62e-15	FrCx	mglia
ACSL1	4.58e-19	-1.01091	0.288	0.346	1.06e-14	FrCx	mglia
ALDOA	7.87e-19	-0.922434	0.218	0.203	1.82e-14	FrCx	mglia
MSL3	1.23e-18	0.866794	0.259	0.108	2.84e-14	FrCx	mglia
RPS11	1.28e-18	-0.936843	0.284	0.318	2.96e-14	FrCx	mglia
NACA	2.03e-18	-1.01151	0.282	0.307	4.7e-14	FrCx	mglia
ANKAR	2.03e-18	0.867471	0.373	0.184	4.71e-14	FrCx	mglia
ELAVL4	3.32e-18	0.984979	0.314	0.139	7.68e-14	FrCx	mglia
DNAJA4	3.53e-18	2.32957	0.196	0.059	8.18e-14	FrCx	mglia
MT-ATP8	4.57e-18	1.06843	0.262	0.104	1.06e-13	FrCx	mglia
GNA13	5.25e-18	-0.800362	0.41	0.404	1.22e-13	FrCx	mglia
FOXP2	5.38e-18	0.88503	0.796	0.673	1.25e-13	FrCx	mglia
HSPE1-MOB4	7.85e-18	3.85662	0.087	0.006	1.82e-13	FrCx	mglia
AF117829.1	8.32e-18	0.868251	0.275	0.119	1.93e-13	FrCx	mglia
GIPC2	8.73e-18	1.62888	0.137	0.029	2.02e-13	FrCx	mglia
C17orf67	9.52e-18	1.53283	0.201	0.061	2.21e-13	FrCx	mglia
ITGB3BP	1.76e-17	1.64548	0.247	0.09	4.07e-13	FrCx	mglia
IQSEC1	1.78e-17	-1.20387	0.121	0.12	4.12e-13	FrCx	mglia
APCDD1	1.92e-17	1.46586	0.181	0.053	4.44e-13	FrCx	mglia
ZNF83	2.11e-17	0.806335	0.337	0.165	4.89e-13	FrCx	mglia
RGS1	2.2e-17	-2.07508	0.084	0.219	5.11e-13	FrCx	mglia
RPL27A	2.35e-17	-1.20912	0.207	0.281	5.44e-13	FrCx	mglia
APOC1	3.95e-17	-2.17521	0.069	0.184	9.15e-13	FrCx	mglia
RPS12	4.67e-17	-0.87708	0.232	0.232	1.08e-12	FrCx	mglia
MAP1B	5.9e-17	-0.965284	0.336	0.321	1.37e-12	FrCx	mglia
UCHL1	6.1e-17	-1.0877	0.184	0.195	1.41e-12	FrCx	mglia
CGAS	6.18e-17	1.43921	0.216	0.072	1.43e-12	FrCx	mglia
RPL8	7.66e-17	-0.942028	0.247	0.257	1.78e-12	FrCx	mglia
ENO2	7.93e-17	-1.09611	0.13	0.122	1.84e-12	FrCx	mglia
MAMDC2	8.49e-17	0.823492	0.225	0.092	1.97e-12	FrCx	mglia
PTMA	8.62e-17	-0.832837	0.273	0.285	2e-12	FrCx	mglia
P4HA1	8.98e-17	1.48897	0.552	0.394	2.08e-12	FrCx	mglia
CLIP2	9.8e-17	0.810353	0.383	0.2	2.27e-12	FrCx	mglia
FXR1	1.23e-16	1.03154	0.482	0.282	2.86e-12	FrCx	mglia
ZNF124	1.45e-16	0.83735	0.434	0.238	3.35e-12	FrCx	mglia
FOS	1.47e-16	-2.05196	0.086	0.182	3.4e-12	FrCx	mglia
NUDC	3.14e-16	1.00933	0.218	0.082	7.28e-12	FrCx	mglia
MGAT1	3.18e-16	-0.808648	0.287	0.307	7.36e-12	FrCx	mglia
RPL29	3.66e-16	-0.991486	0.238	0.254	8.48e-12	FrCx	mglia
TSHZ1	4.11e-16	1.70495	0.247	0.095	9.53e-12	FrCx	mglia
HSPA1A	4.18e-16	1.75179	0.411	0.366	9.68e-12	FrCx	mglia
FKBP4	4.78e-16	2.46117	0.09	0.01	1.11e-11	FrCx	mglia
RPS7	5.07e-16	-0.920406	0.219	0.21	1.17e-11	FrCx	mglia
AF127936.1	5.09e-16	1.27642	0.172	0.053	1.18e-11	FrCx	mglia
HSPA1B	5.98e-16	1.39659	0.317	0.209	1.39e-11	FrCx	mglia
GAS7	8.57e-16	-1.09611	0.232	0.334	1.99e-11	FrCx	mglia
SLC25A29	8.83e-16	-1.11552	0.173	0.203	2.05e-11	FrCx	mglia
ACER2	8.88e-16	2.0766	0.107	0.018	2.06e-11	FrCx	mglia
CEBPA	1.19e-15	-1.09777	0.235	0.266	2.75e-11	FrCx	mglia
KLF12	1.36e-15	0.85242	0.39	0.206	3.14e-11	FrCx	mglia
RGS4	1.37e-15	-0.959818	0.143	0.132	3.18e-11	FrCx	mglia
ENC1	1.79e-15	-0.961633	0.199	0.184	4.15e-11	FrCx	mglia
GPBP1	2.36e-15	0.826155	0.633	0.438	5.48e-11	FrCx	mglia
AC024145.1	3.26e-15	1.0519	0.255	0.107	7.55e-11	FrCx	mglia
RPL14	3.48e-15	-0.80197	0.242	0.242	8.06e-11	FrCx	mglia
AC090833.1	3.57e-15	0.982279	0.328	0.158	8.27e-11	FrCx	mglia
HSPA4	3.65e-15	1.09238	0.362	0.184	8.46e-11	FrCx	mglia
RPS2	4.48e-15	-0.803213	0.252	0.267	1.04e-10	FrCx	mglia
ENO4	4.77e-15	1.12193	0.225	0.088	1.11e-10	FrCx	mglia
NEK10	4.79e-15	1.31689	0.291	0.131	1.11e-10	FrCx	mglia
SLC2A3	5.9e-15	-2.71777	0.074	0.182	1.37e-10	FrCx	mglia
WNT5B	6.18e-15	1.07237	0.127	0.036	1.43e-10	FrCx	mglia
TNIK	7e-15	1.06489	0.298	0.14	1.62e-10	FrCx	mglia
LCP1	7.33e-15	0.830074	0.434	0.246	1.7e-10	FrCx	mglia
IER5	7.36e-15	2.06955	0.179	0.059	1.7e-10	FrCx	mglia
HSPB1	7.49e-15	1.85196	0.219	0.085	1.74e-10	FrCx	mglia
ST13	8.97e-15	1.18895	0.331	0.162	2.08e-10	FrCx	mglia
MAP2	9.1e-15	-1.06507	0.192	0.209	2.11e-10	FrCx	mglia
RPL36	1.13e-14	-0.954053	0.247	0.285	2.61e-10	FrCx	mglia
KATNAL2	1.24e-14	1.16753	0.186	0.063	2.86e-10	FrCx	mglia
TMEM243	1.4e-14	1.44079	0.258	0.109	3.24e-10	FrCx	mglia
AHSA1	1.67e-14	0.977213	0.196	0.075	3.86e-10	FrCx	mglia
RPL28	1.67e-14	-1.09123	0.221	0.288	3.88e-10	FrCx	mglia
NDRG4	1.79e-14	-1.24542	0.094	0.092	4.14e-10	FrCx	mglia
MAFB	1.95e-14	-2.21527	0.061	0.151	4.51e-10	FrCx	mglia
KIAA1958	2.1e-14	1.08882	0.101	0.023	4.87e-10	FrCx	mglia
LGMN	2.5e-14	-1.00198	0.265	0.312	5.78e-10	FrCx	mglia
CXCL16	2.62e-14	-0.923509	0.216	0.246	6.07e-10	FrCx	mglia
FAM129A	2.78e-14	-1.52307	0.163	0.265	6.44e-10	FrCx	mglia
ROR1	3.28e-14	0.926363	0.054	0.006	7.59e-10	FrCx	mglia
DNAJA1	3.66e-14	1.2713	0.38	0.212	8.48e-10	FrCx	mglia
RPLP2	3.72e-14	-1.00441	0.224	0.28	8.62e-10	FrCx	mglia
CADM2	4.18e-14	1.26546	0.391	0.214	9.69e-10	FrCx	mglia
NLGN4Y	4.53e-14	0.872783	0.402	0.223	1.05e-09	FrCx	mglia
MAP3K8	4.64e-14	-1.44329	0.147	0.218	1.08e-09	FrCx	mglia
TUBB2A	6.19e-14	-1.59359	0.09	0.109	1.43e-09	FrCx	mglia
ATP1B1	7.4e-14	-0.817874	0.305	0.309	1.72e-09	FrCx	mglia
CERS6	7.45e-14	1.05599	0.442	0.263	1.73e-09	FrCx	mglia
TTYH3	9.9e-14	-1.78873	0.101	0.17	2.29e-09	FrCx	mglia
GKAP1	1.07e-13	0.853605	0.262	0.125	2.48e-09	FrCx	mglia
STAB1	1.51e-13	-1.00848	0.209	0.254	3.51e-09	FrCx	mglia
NEFL	1.74e-13	-1.23532	0.132	0.151	4.03e-09	FrCx	mglia
RPL21	1.85e-13	-0.805744	0.235	0.229	4.29e-09	FrCx	mglia
ADGRB3	2e-13	0.851751	0.436	0.256	4.62e-09	FrCx	mglia
PLEKHH2	2.02e-13	1.79691	0.126	0.031	4.69e-09	FrCx	mglia
MFAP3L	2.14e-13	1.76766	0.109	0.024	4.97e-09	FrCx	mglia
HSP90AB1	2.15e-13	0.960003	0.603	0.421	4.97e-09	FrCx	mglia
MTFR1	2.2e-13	0.991676	0.232	0.099	5.1e-09	FrCx	mglia
OLMALINC	2.31e-13	1.45454	0.124	0.033	5.36e-09	FrCx	mglia
MAP7	2.46e-13	1.27839	0.202	0.077	5.7e-09	FrCx	mglia
PCDH9	2.54e-13	1.44773	0.402	0.233	5.89e-09	FrCx	mglia
TMEM163	2.74e-13	-1.52835	0.176	0.27	6.35e-09	FrCx	mglia
TENT5A	2.86e-13	1.09761	0.143	0.046	6.62e-09	FrCx	mglia
AL136164.2	3.35e-13	1.99777	0.112	0.025	7.77e-09	FrCx	mglia
DUSP1	3.88e-13	-1.32743	0.173	0.229	8.98e-09	FrCx	mglia
EEPD1	3.89e-13	-0.837655	0.294	0.293	9.01e-09	FrCx	mglia
NPAS3	4.05e-13	1.11675	0.291	0.141	9.38e-09	FrCx	mglia
LRP8	5.07e-13	1.09121	0.189	0.074	1.17e-08	FrCx	mglia
ENTPD6	5.53e-13	-0.963429	0.118	0.113	1.28e-08	FrCx	mglia
BTG2	5.7e-13	-1.23323	0.152	0.207	1.32e-08	FrCx	mglia
ATP1B3	1.29e-12	-0.906528	0.198	0.172	3e-08	FrCx	mglia
AC090630.1	1.37e-12	1.23735	0.166	0.058	3.17e-08	FrCx	mglia
B3GNT2	1.41e-12	0.807647	0.147	0.055	3.27e-08	FrCx	mglia
RPS3A	1.68e-12	-1.0134	0.189	0.207	3.89e-08	FrCx	mglia
UQCR10	1.95e-12	-0.812187	0.155	0.138	4.52e-08	FrCx	mglia
FCGBP	2.02e-12	-1.18387	0.218	0.269	4.67e-08	FrCx	mglia
RFTN2	2.29e-12	1.12222	0.092	0.023	5.31e-08	FrCx	mglia
MS4A14	2.39e-12	1.03368	0.201	0.082	5.55e-08	FrCx	mglia
FGFR1	2.51e-12	1.82794	0.1	0.022	5.81e-08	FrCx	mglia
LRP4	2.57e-12	2.03413	0.074	0.01	5.95e-08	FrCx	mglia
RPL13	2.59e-12	-1.15314	0.192	0.255	6.01e-08	FrCx	mglia
DDX3Y	3.11e-12	0.825623	0.186	0.079	7.21e-08	FrCx	mglia
EFCAB7	3.4e-12	0.94061	0.126	0.044	7.87e-08	FrCx	mglia
ST7	3.5e-12	0.848818	0.212	0.095	8.11e-08	FrCx	mglia
SYT1	3.69e-12	-0.963981	0.302	0.311	8.56e-08	FrCx	mglia
TPI1	4.23e-12	-1.25442	0.143	0.163	9.79e-08	FrCx	mglia
ELOVL5	4.33e-12	0.88162	0.42	0.252	1e-07	FrCx	mglia
DHRS9	5.87e-12	0.976956	0.232	0.104	1.36e-07	FrCx	mglia
MTHFD2L	6.91e-12	0.983221	0.143	0.053	1.6e-07	FrCx	mglia
GOT1	7.5e-12	-1.06233	0.101	0.096	1.74e-07	FrCx	mglia
MYO1E	7.59e-12	-0.909267	0.314	0.325	1.76e-07	FrCx	mglia
DKK3	7.68e-12	-0.88941	0.124	0.106	1.78e-07	FrCx	mglia
AP3D1	8.67e-12	-0.825437	0.178	0.187	2.01e-07	FrCx	mglia
MMRN1	8.92e-12	1.07715	0.267	0.13	2.07e-07	FrCx	mglia
LGALS1	9.42e-12	-1.45334	0.086	0.115	2.18e-07	FrCx	mglia
MAP1A	9.92e-12	-0.925034	0.129	0.112	2.3e-07	FrCx	mglia
AC009063.2	1.13e-11	1.9003	0.104	0.024	2.61e-07	FrCx	mglia
ZRANB2-AS1	1.13e-11	2.61356	0.083	0.013	2.62e-07	FrCx	mglia
AP5M1	1.19e-11	1.0153	0.196	0.084	2.75e-07	FrCx	mglia
PRKD2	1.23e-11	0.88368	0.127	0.044	2.85e-07	FrCx	mglia
PABPN1	1.26e-11	-0.845925	0.179	0.198	2.92e-07	FrCx	mglia
AC009554.1	1.31e-11	0.991562	0.169	0.066	3.04e-07	FrCx	mglia
MIDN	1.35e-11	-1.84004	0.086	0.145	3.13e-07	FrCx	mglia
SNCG	1.38e-11	-1.68384	0.058	0.075	3.2e-07	FrCx	mglia
MORC4	1.4e-11	1.85703	0.086	0.017	3.23e-07	FrCx	mglia
MBOAT7	1.44e-11	1.23934	0.192	0.076	3.34e-07	FrCx	mglia
LGALS9	1.63e-11	-0.806547	0.23	0.233	3.79e-07	FrCx	mglia
HDX	1.76e-11	1.13978	0.166	0.062	4.08e-07	FrCx	mglia
IGF2R	1.85e-11	-1.10546	0.167	0.222	4.29e-07	FrCx	mglia
RGS6	1.88e-11	1.9214	0.098	0.022	4.36e-07	FrCx	mglia
AC104389.4	2.19e-11	1.21899	0.164	0.061	5.08e-07	FrCx	mglia
WDR61	2.26e-11	1.18194	0.173	0.067	5.24e-07	FrCx	mglia
PIM1	2.32e-11	-2.61431	0.031	0.109	5.37e-07	FrCx	mglia
GNA15	2.46e-11	0.869035	0.186	0.08	5.69e-07	FrCx	mglia
AC001226.2	2.46e-11	1.11852	0.202	0.086	5.7e-07	FrCx	mglia
RPL18	2.48e-11	-0.863779	0.21	0.239	5.75e-07	FrCx	mglia
CCDC117	2.73e-11	0.893586	0.152	0.06	6.32e-07	FrCx	mglia
CRYZ	3.43e-11	1.17474	0.121	0.039	7.94e-07	FrCx	mglia
BCL2A1	3.8e-11	-6.71163	0	0.044	8.8e-07	FrCx	mglia
WIPI1	4.46e-11	-1.08263	0.124	0.147	1.03e-06	FrCx	mglia
ZFAND2A	4.59e-11	1.44264	0.08	0.017	1.06e-06	FrCx	mglia
KLHL25	4.61e-11	2.66248	0.071	0.009	1.07e-06	FrCx	mglia
MLKL	4.69e-11	0.935077	0.132	0.048	1.09e-06	FrCx	mglia
FBXL7	5.78e-11	1.77458	0.115	0.031	1.34e-06	FrCx	mglia
UBE2O	6.61e-11	-0.822931	0.166	0.177	1.53e-06	FrCx	mglia
CASP1	7.12e-11	1.39599	0.144	0.049	1.65e-06	FrCx	mglia
ZNF331	7.28e-11	-1.60043	0.166	0.198	1.69e-06	FrCx	mglia
SH3BP2	8e-11	-0.979122	0.15	0.179	1.85e-06	FrCx	mglia
PWAR6	8.21e-11	-1.0344	0.112	0.111	1.9e-06	FrCx	mglia
MIR3142HG	8.24e-11	1.34136	0.121	0.038	1.91e-06	FrCx	mglia
GPRC5B	9.09e-11	1.54084	0.109	0.029	2.11e-06	FrCx	mglia
LITAF	1.05e-10	-0.951081	0.164	0.188	2.43e-06	FrCx	mglia
TPRG1	1.19e-10	-2.28335	0.075	0.131	2.75e-06	FrCx	mglia
POMP	1.3e-10	-0.903328	0.13	0.139	3.01e-06	FrCx	mglia
JUND	1.35e-10	-0.943601	0.132	0.144	3.12e-06	FrCx	mglia
SLC13A3	1.38e-10	1.21967	0.069	0.015	3.2e-06	FrCx	mglia
DPF3	1.45e-10	1.02535	0.081	0.022	3.36e-06	FrCx	mglia
AFF3	1.49e-10	0.925058	0.186	0.082	3.44e-06	FrCx	mglia
MLLT11	1.8e-10	-0.823497	0.127	0.115	4.16e-06	FrCx	mglia
ABCA1	2e-10	-0.869912	0.241	0.272	4.63e-06	FrCx	mglia
NR4A3	2.13e-10	-5.76962	0.008	0.052	4.94e-06	FrCx	mglia
LINC01684	2.17e-10	1.28572	0.179	0.073	5.03e-06	FrCx	mglia
THY1	2.28e-10	-0.910745	0.126	0.124	5.29e-06	FrCx	mglia
NAA16	2.34e-10	0.903884	0.39	0.237	5.43e-06	FrCx	mglia
HAMP	2.63e-10	-2.56115	0.037	0.111	6.1e-06	FrCx	mglia
UQCRH	2.65e-10	-0.994169	0.13	0.128	6.15e-06	FrCx	mglia
KIAA1755	3.14e-10	1.65972	0.06	0.009	7.28e-06	FrCx	mglia
GGA1	3.16e-10	-1.45475	0.081	0.114	7.32e-06	FrCx	mglia
RPL27	3.21e-10	-0.934238	0.16	0.168	7.43e-06	FrCx	mglia
BCL6	3.62e-10	-1.45038	0.103	0.151	8.39e-06	FrCx	mglia
PSMA4	3.71e-10	-1.15316	0.097	0.094	8.59e-06	FrCx	mglia
MCU	3.78e-10	0.909051	0.282	0.151	8.76e-06	FrCx	mglia
MOCOS	3.87e-10	2.11422	0.061	0.009	8.97e-06	FrCx	mglia
PROX1	3.92e-10	1.1202	0.123	0.043	9.09e-06	FrCx	mglia
HS3ST5	4.41e-10	0.909988	0.095	0.027	1.02e-05	FrCx	mglia
JAKMIP2	4.63e-10	1.35903	0.101	0.028	1.07e-05	FrCx	mglia
SAT2	5.38e-10	-0.82511	0.127	0.124	1.25e-05	FrCx	mglia
DPP7	6.1e-10	-1.14075	0.123	0.152	1.41e-05	FrCx	mglia
MAGI2	6.12e-10	1.19482	0.238	0.116	1.42e-05	FrCx	mglia
RILPL1	6.16e-10	0.90639	0.147	0.061	1.43e-05	FrCx	mglia
THUMPD3-AS1	6.28e-10	0.927242	0.161	0.068	1.45e-05	FrCx	mglia
ZFHX2	6.88e-10	0.850197	0.08	0.024	1.59e-05	FrCx	mglia
WSB2	6.99e-10	-1.10264	0.118	0.129	1.62e-05	FrCx	mglia
PPP2R2B	7.77e-10	1.32625	0.196	0.087	1.8e-05	FrCx	mglia
KIAA1586	7.88e-10	0.80532	0.098	0.033	1.83e-05	FrCx	mglia
CD302	8.03e-10	0.839042	0.184	0.084	1.86e-05	FrCx	mglia
SCG5	8.08e-10	-0.881793	0.115	0.096	1.87e-05	FrCx	mglia
FGFR2	8.48e-10	1.56893	0.101	0.028	1.96e-05	FrCx	mglia
CPAMD8	8.72e-10	7.18878	0.031	0	2.02e-05	FrCx	mglia
PLOD1	9.09e-10	0.802203	0.144	0.061	2.1e-05	FrCx	mglia
GLT1D1	9.22e-10	1.47889	0.107	0.032	2.14e-05	FrCx	mglia
NAMPT	9.67e-10	-1.70808	0.077	0.137	2.24e-05	FrCx	mglia
ATP6V0E2	9.98e-10	-1.14898	0.087	0.09	2.31e-05	FrCx	mglia
GALM	1.1e-09	-1.19774	0.106	0.124	2.56e-05	FrCx	mglia
CFAP161	1.12e-09	1.36112	0.13	0.045	2.59e-05	FrCx	mglia
AC018797.2	1.13e-09	1.24274	0.067	0.015	2.61e-05	FrCx	mglia
APBB2	1.22e-09	0.898077	0.115	0.042	2.83e-05	FrCx	mglia
SLC39A12	1.25e-09	1.18842	0.064	0.014	2.9e-05	FrCx	mglia
NDUFA1	1.31e-09	-0.80166	0.113	0.098	3.02e-05	FrCx	mglia
NDUFV1	1.4e-09	-2.30371	0.04	0.069	3.24e-05	FrCx	mglia
AC022973.3	1.53e-09	1.12085	0.11	0.036	3.54e-05	FrCx	mglia
AC078845.1	1.55e-09	1.04088	0.161	0.067	3.6e-05	FrCx	mglia
TALDO1	1.58e-09	-1.07466	0.08	0.083	3.65e-05	FrCx	mglia
PLAC8	1.64e-09	-2.80539	0.025	0.09	3.8e-05	FrCx	mglia
ATP6V1F	1.66e-09	-1.22564	0.103	0.123	3.84e-05	FrCx	mglia
OLFM1	1.73e-09	-1.25527	0.075	0.085	4e-05	FrCx	mglia
RAB6B	1.91e-09	-1.37148	0.069	0.087	4.43e-05	FrCx	mglia
ZBTB16	1.95e-09	-0.945758	0.147	0.156	4.51e-05	FrCx	mglia
LRRN1	2.1e-09	0.908279	0.051	0.009	4.86e-05	FrCx	mglia
GUK1	2.21e-09	-1.14312	0.092	0.108	5.12e-05	FrCx	mglia
SCG2	2.25e-09	-1.05008	0.052	0.04	5.21e-05	FrCx	mglia
AES	2.27e-09	-0.856899	0.14	0.15	5.26e-05	FrCx	mglia
MBOAT2	2.51e-09	1.24653	0.112	0.037	5.82e-05	FrCx	mglia
PHLPP1	2.7e-09	0.850918	0.288	0.16	6.25e-05	FrCx	mglia
KIF1A	2.76e-09	-0.980151	0.086	0.078	6.39e-05	FrCx	mglia
B4GAT1	2.8e-09	-0.868652	0.103	0.08	6.48e-05	FrCx	mglia
HEPN1	3.04e-09	1.18214	0.071	0.018	7.05e-05	FrCx	mglia
SFMBT1	3.23e-09	0.943925	0.169	0.075	7.48e-05	FrCx	mglia
AC099518.3	3.24e-09	1.01758	0.078	0.023	7.51e-05	FrCx	mglia
MX2	3.4e-09	-1.53901	0.086	0.143	7.86e-05	FrCx	mglia
CASP5	3.63e-09	2.00371	0.078	0.017	8.41e-05	FrCx	mglia
PHYHIP	3.67e-09	-1.53114	0.067	0.08	8.49e-05	FrCx	mglia
LST1	3.85e-09	-0.876306	0.192	0.236	8.91e-05	FrCx	mglia
CAMK2A	4.16e-09	-1.79257	0.072	0.125	9.64e-05	FrCx	mglia
ZFHX4	4.5e-09	1.21711	0.086	0.026	0.000104236	FrCx	mglia
SPINDOC	4.53e-09	1.03132	0.095	0.031	0.000104991	FrCx	mglia
INSIG1	4.55e-09	-0.81829	0.086	0.053	0.0001055	FrCx	mglia
AC066613.2	4.65e-09	-1.13051	0.163	0.209	0.000107807	FrCx	mglia
TPM4	5.38e-09	-1.1091	0.115	0.144	0.000124726	FrCx	mglia
PIEZO2	5.58e-09	1.3576	0.11	0.036	0.000129326	FrCx	mglia
AC131571.1	5.64e-09	0.862199	0.109	0.04	0.000130591	FrCx	mglia
NCAM2	5.65e-09	1.08982	0.216	0.106	0.00013086	FrCx	mglia
APOE	5.72e-09	-1.62856	0.083	0.13	0.000132496	FrCx	mglia
GPR75-ASB3	5.73e-09	0.82373	0.227	0.116	0.000132688	FrCx	mglia
RIPK2	5.83e-09	1.17943	0.227	0.114	0.000135051	FrCx	mglia
HSP90AA1	5.85e-09	1.38217	0.71	0.623	0.000135566	FrCx	mglia
SLC16A10	6.08e-09	-5.35204	0.011	0.051	0.000140907	FrCx	mglia
DOPEY2	6.27e-09	-0.843979	0.186	0.206	0.000145176	FrCx	mglia
ABCG1	6.39e-09	-0.843673	0.117	0.121	0.000147982	FrCx	mglia
FCGR1A	6.44e-09	-0.996661	0.152	0.196	0.000149235	FrCx	mglia
RGS16	6.46e-09	-2.15697	0.058	0.127	0.000149591	FrCx	mglia
MAL	6.52e-09	1.56697	0.064	0.013	0.000150988	FrCx	mglia
UBXN2B	6.53e-09	-0.81492	0.204	0.232	0.000151265	FrCx	mglia
MLLT3	6.75e-09	0.988446	0.09	0.03	0.00015625	FrCx	mglia
ENOX1	6.89e-09	1.00627	0.11	0.04	0.000159565	FrCx	mglia
CTSA	6.96e-09	-1.01964	0.095	0.109	0.000161171	FrCx	mglia
DNM1	6.96e-09	-1.02897	0.106	0.119	0.000161265	FrCx	mglia
GRINA	7e-09	-0.91994	0.121	0.123	0.000162089	FrCx	mglia
DONSON	7e-09	2.11786	0.06	0.009	0.000162138	FrCx	mglia
MCL1	7.17e-09	-1.01279	0.118	0.129	0.00016615	FrCx	mglia
CREG2	7.51e-09	-1.50614	0.063	0.086	0.000174027	FrCx	mglia
TMA7	7.61e-09	-0.849352	0.115	0.119	0.00017636	FrCx	mglia
P4HA2	8.17e-09	2.95762	0.054	0.007	0.000189343	FrCx	mglia
DIRC3	8.24e-09	-2.59316	0.029	0.096	0.00019082	FrCx	mglia
FHAD1	8.93e-09	1.54171	0.098	0.029	0.000206794	FrCx	mglia
ST14	9.03e-09	-3.00066	0.017	0.069	0.000209224	FrCx	mglia
ZNF703	9.37e-09	-1.29845	0.072	0.088	0.000216943	FrCx	mglia
GABRA1	9.92e-09	-0.857058	0.092	0.085	0.000229798	FrCx	mglia
PPP1R9A	9.95e-09	0.895492	0.129	0.05	0.000230519	FrCx	mglia
PCYOX1	1.11e-08	0.815558	0.098	0.037	0.000257705	FrCx	mglia
ATF4	1.12e-08	-0.972776	0.12	0.133	0.000260247	FrCx	mglia
NPTXR	1.15e-08	-1.11606	0.075	0.07	0.00026736	FrCx	mglia
SLCO1A2	1.3e-08	1.96498	0.081	0.02	0.000300469	FrCx	mglia
RAB3A	1.46e-08	-1.63787	0.051	0.053	0.000337223	FrCx	mglia
WASF1	1.53e-08	-0.91473	0.081	0.071	0.000354076	FrCx	mglia
WNT5A	1.58e-08	-1.26279	0.11	0.161	0.000365167	FrCx	mglia
AC069277.1	1.62e-08	-7.53033	0	0.032	0.000375185	FrCx	mglia
CHRNA5	1.67e-08	3.04672	0.04	0.003	0.000387205	FrCx	mglia
NEFM	1.78e-08	-1.42041	0.064	0.08	0.000412674	FrCx	mglia
AF127577.4	1.79e-08	1.22428	0.176	0.079	0.000415411	FrCx	mglia
BTD	1.8e-08	1.23661	0.081	0.024	0.000415914	FrCx	mglia
HSPA1L	1.81e-08	2.49155	0.038	0.003	0.000419123	FrCx	mglia
BNIP3	1.83e-08	-0.811612	0.074	0.056	0.000425028	FrCx	mglia
PCDH10	1.91e-08	0.842892	0.052	0.012	0.000441753	FrCx	mglia
PER1	1.96e-08	-1.15389	0.089	0.097	0.00045311	FrCx	mglia
MT2A	1.96e-08	-1.21588	0.075	0.078	0.000454019	FrCx	mglia
PCDH9-AS2	2.01e-08	2.81519	0.057	0.009	0.000465278	FrCx	mglia
BACE2	2.07e-08	2.22013	0.101	0.032	0.00048055	FrCx	mglia
ARHGAP23	2.17e-08	0.880399	0.071	0.02	0.000501741	FrCx	mglia
AMER2	2.24e-08	0.8229	0.11	0.044	0.000519096	FrCx	mglia
SULT4A1	2.28e-08	-1.36507	0.06	0.076	0.000527433	FrCx	mglia
FAM66C	2.37e-08	1.14435	0.063	0.016	0.000548274	FrCx	mglia
SORBS3	2.42e-08	-0.971842	0.086	0.082	0.000559811	FrCx	mglia
GALNT13	2.57e-08	1.18642	0.077	0.021	0.00059499	FrCx	mglia
FCGR2A	2.65e-08	1.14912	0.233	0.127	0.000614127	FrCx	mglia
BMP7	2.65e-08	1.07503	0.037	0.005	0.000614525	FrCx	mglia
PLXNC1	2.66e-08	-1.82208	0.057	0.091	0.000616127	FrCx	mglia
PCA3	2.87e-08	1.72084	0.037	0.003	0.000665123	FrCx	mglia
NKRF	2.88e-08	0.953617	0.089	0.03	0.000666386	FrCx	mglia
ATP2B2	3.02e-08	-0.972559	0.077	0.071	0.000699856	FrCx	mglia
CAP2	3.09e-08	-1.15489	0.063	0.061	0.000715497	FrCx	mglia
IQCH-AS1	3.13e-08	0.921071	0.166	0.079	0.000725144	FrCx	mglia
EPHA6	3.28e-08	1.84736	0.074	0.017	0.000760613	FrCx	mglia
DNAJB4	3.35e-08	1.84364	0.049	0.008	0.000775918	FrCx	mglia
ADGRG6	3.5e-08	0.876038	0.141	0.061	0.000811243	FrCx	mglia
SPATS2L	3.72e-08	0.871284	0.261	0.148	0.000861213	FrCx	mglia
GK	3.79e-08	-1.1409	0.132	0.181	0.000877744	FrCx	mglia
NFE2L1	3.84e-08	-0.828735	0.098	0.094	0.000889301	FrCx	mglia
TMEM132C	3.87e-08	1.98417	0.051	0.008	0.000897186	FrCx	mglia
MINOS1-NBL1	3.98e-08	-1.44489	0.052	0.067	0.000920995	FrCx	mglia
KANK1	4.01e-08	1.35798	0.086	0.026	0.000928958	FrCx	mglia
NKAIN2	4.01e-08	0.814927	0.164	0.076	0.000929511	FrCx	mglia
ZIC1	4.06e-08	2.05333	0.048	0.007	0.000939491	FrCx	mglia
TSNARE1	4.2e-08	0.804932	0.089	0.033	0.000972714	FrCx	mglia
RPS15	4.24e-08	-1.2902	0.092	0.134	0.000983168	FrCx	mglia
AC004158.1	4.33e-08	0.802478	0.069	0.022	0.00100297	FrCx	mglia
BTG3	4.37e-08	0.910668	0.101	0.038	0.00101179	FrCx	mglia
ABCD2	4.65e-08	2.03768	0.044	0.006	0.00107665	FrCx	mglia
KIF6	4.87e-08	1.7844	0.057	0.01	0.00112733	FrCx	mglia
AL645941.2	4.87e-08	0.930349	0.064	0.019	0.00112739	FrCx	mglia
KLHDC3	4.93e-08	-0.910756	0.107	0.113	0.00114146	FrCx	mglia
FKBP8	4.96e-08	-1.37571	0.072	0.092	0.0011478	FrCx	mglia
TAGLN3	5.01e-08	-1.06811	0.106	0.12	0.00116135	FrCx	mglia
RHOG	5.14e-08	-0.976619	0.106	0.117	0.00119094	FrCx	mglia
AC055733.2	5.18e-08	1.17994	0.072	0.02	0.00119961	FrCx	mglia
COCH	5.31e-08	0.819512	0.072	0.023	0.00123049	FrCx	mglia
NOL4	5.35e-08	0.837702	0.063	0.017	0.00123973	FrCx	mglia
CDHR3	5.37e-08	1.18798	0.1	0.034	0.00124334	FrCx	mglia
ZNF521	5.37e-08	0.903441	0.049	0.01	0.00124458	FrCx	mglia
PPA1	5.85e-08	-1.32479	0.089	0.128	0.00135388	FrCx	mglia
BAG2	6.34e-08	0.90051	0.098	0.038	0.00146969	FrCx	mglia
SRP14-AS1	6.43e-08	1.1373	0.094	0.032	0.00148956	FrCx	mglia
C19orf70	6.6e-08	-2.00418	0.04	0.06	0.00152962	FrCx	mglia
CMTM3	6.71e-08	-0.917534	0.09	0.096	0.00155476	FrCx	mglia
BRD3	6.83e-08	-0.822694	0.1	0.099	0.00158235	FrCx	mglia
RNPEPL1	6.88e-08	-1.18497	0.069	0.078	0.00159367	FrCx	mglia
DEDD2	7.4e-08	1.04124	0.089	0.03	0.00171485	FrCx	mglia
GRID1	7.57e-08	0.951547	0.092	0.033	0.00175431	FrCx	mglia
PIGH	7.78e-08	2.16387	0.06	0.011	0.00180259	FrCx	mglia
PRDX5	7.82e-08	-1.13478	0.072	0.068	0.00181064	FrCx	mglia
HIVEP1	8.03e-08	-0.977758	0.084	0.088	0.00186058	FrCx	mglia
KCTD8	8.17e-08	0.85918	0.077	0.023	0.00189256	FrCx	mglia
PLP1	8.42e-08	1.00174	0.419	0.285	0.0019513	FrCx	mglia
PLEKHH1	8.43e-08	0.927536	0.124	0.053	0.00195367	FrCx	mglia
RTL8C	8.74e-08	-0.829063	0.081	0.075	0.00202453	FrCx	mglia
AC024084.1	1.04e-07	0.97177	0.12	0.047	0.00239815	FrCx	mglia
PALM2	1.05e-07	2.1587	0.057	0.01	0.00244121	FrCx	mglia
UTP23	1.09e-07	1.18642	0.118	0.045	0.00252726	FrCx	mglia
GIT1	1.1e-07	-1.07169	0.066	0.07	0.00255076	FrCx	mglia
SERF2	1.15e-07	-0.809367	0.137	0.144	0.0026752	FrCx	mglia
PTPRN	1.18e-07	-1.39143	0.043	0.043	0.00273559	FrCx	mglia
MORC1	1.19e-07	0.812479	0.141	0.064	0.00276623	FrCx	mglia
SORBS1	1.25e-07	1.25716	0.143	0.061	0.00289724	FrCx	mglia
CDH20	1.29e-07	1.21436	0.12	0.045	0.00299743	FrCx	mglia
RNF43	1.3e-07	5.24211	0.023	0	0.00302226	FrCx	mglia
GPR89A	1.38e-07	1.25584	0.086	0.026	0.00320576	FrCx	mglia
FAM13C	1.45e-07	0.98523	0.075	0.024	0.0033554	FrCx	mglia
STK33	1.54e-07	2.92033	0.04	0.004	0.00355643	FrCx	mglia
FPR3	1.58e-07	-2.54884	0.02	0.078	0.00365827	FrCx	mglia
PLBD2	1.61e-07	-0.937084	0.083	0.093	0.0037354	FrCx	mglia
UBE2A	1.62e-07	0.873569	0.094	0.035	0.00375345	FrCx	mglia
PREX2	1.64e-07	1.69669	0.094	0.03	0.00379922	FrCx	mglia
AP000919.2	1.71e-07	1.29825	0.1	0.035	0.00396494	FrCx	mglia
NFAM1	1.73e-07	-1.22725	0.083	0.108	0.00400148	FrCx	mglia
SLC17A7	1.85e-07	-1.34638	0.061	0.085	0.00428292	FrCx	mglia
PDE4A	1.9e-07	-1.40314	0.069	0.108	0.00440504	FrCx	mglia
EVI2A	1.95e-07	1.42346	0.072	0.02	0.0045159	FrCx	mglia
LINC00299	1.99e-07	2.05267	0.052	0.009	0.00460551	FrCx	mglia
AC138627.1	1.99e-07	1.40243	0.044	0.008	0.00460948	FrCx	mglia
MLLT1	2.03e-07	-0.923018	0.109	0.12	0.00471251	FrCx	mglia
AC026316.5	2.05e-07	1.89887	0.074	0.019	0.00475325	FrCx	mglia
MEGF10	2.06e-07	1.29546	0.075	0.022	0.00478176	FrCx	mglia
AC092069.1	2.07e-07	-1.21556	0.072	0.082	0.00479775	FrCx	mglia
AC026704.1	2.08e-07	1.5436	0.043	0.007	0.00482391	FrCx	mglia
GRAMD4	2.09e-07	-1.0216	0.095	0.105	0.00483255	FrCx	mglia
EFHD2	2.16e-07	-0.845106	0.12	0.132	0.00500302	FrCx	mglia
PHACTR3	2.16e-07	1.13204	0.104	0.039	0.00501038	FrCx	mglia
PRKD1	2.21e-07	1.59593	0.074	0.02	0.00511786	FrCx	mglia
ZNF274	2.21e-07	0.817433	0.098	0.041	0.0051294	FrCx	mglia
SDC2	2.29e-07	-1.35956	0.055	0.071	0.00529646	FrCx	mglia
RPL36AL	2.34e-07	-0.867649	0.135	0.132	0.00541059	FrCx	mglia
ID2	2.34e-07	-0.987852	0.164	0.195	0.00541458	FrCx	mglia
LINC00877	2.36e-07	1.78004	0.044	0.007	0.00547213	FrCx	mglia
TNFAIP3	2.43e-07	1.21217	0.144	0.063	0.00564009	FrCx	mglia
PFN1	2.45e-07	-1.10032	0.101	0.127	0.00568227	FrCx	mglia
NCS1	2.56e-07	-1.29988	0.051	0.049	0.00592228	FrCx	mglia
OVCH1-AS1	2.56e-07	-4.08501	0.003	0.042	0.00592637	FrCx	mglia
NDUFC2	2.58e-07	-0.892657	0.08	0.069	0.00597849	FrCx	mglia
AL117335.1	2.59e-07	1.08208	0.055	0.014	0.00599157	FrCx	mglia
HNRNPA1	2.61e-07	-0.848144	0.112	0.12	0.00605517	FrCx	mglia
FYN	2.64e-07	0.970861	0.107	0.042	0.00610461	FrCx	mglia
CLMN	2.67e-07	1.13678	0.086	0.028	0.0061872	FrCx	mglia
ZMIZ2	2.73e-07	-0.887523	0.084	0.084	0.00632636	FrCx	mglia
IRF7	2.8e-07	-2.9928	0.018	0.063	0.00647668	FrCx	mglia
CRB1	3.03e-07	1.34811	0.06	0.015	0.00702065	FrCx	mglia
YAE1D1	3.09e-07	1.23299	0.087	0.029	0.00716087	FrCx	mglia
PGAP1	3.15e-07	0.934401	0.075	0.026	0.00730637	FrCx	mglia
C10orf90	3.28e-07	1.10168	0.078	0.024	0.00758596	FrCx	mglia
PMAIP1	3.28e-07	1.02284	0.035	0.006	0.00760564	FrCx	mglia
EDF1	3.39e-07	-0.841008	0.137	0.144	0.00784624	FrCx	mglia
BEX1	3.68e-07	-1.03212	0.083	0.093	0.00852907	FrCx	mglia
PARP12	3.93e-07	-1.21447	0.089	0.12	0.00911101	FrCx	mglia
CAPG	3.96e-07	-0.897981	0.12	0.143	0.009165	FrCx	mglia
MRPL39	3.97e-07	0.829316	0.097	0.038	0.00920183	FrCx	mglia
MAPRE3	4.06e-07	-0.968867	0.055	0.05	0.00940391	FrCx	mglia
MS4A6A	4.08e-07	0.931896	0.327	0.229	0.00944782	FrCx	mglia
ASTN2	4.27e-07	0.980476	0.153	0.072	0.0098842	FrCx	mglia
CAPN2	4.28e-07	0.904209	0.074	0.026	0.00990379	FrCx	mglia
CLECL1	4.3e-07	1.96527	0.08	0.024	0.00995234	FrCx	mglia
EDIL3	4.43e-07	1.27014	0.158	0.074	0.0102506	FrCx	mglia
EFHD1	4.48e-07	0.923132	0.069	0.023	0.0103792	FrCx	mglia
FLVCR2	4.59e-07	-2.14519	0.026	0.085	0.0106306	FrCx	mglia
DOCK4-AS1	4.69e-07	1.36656	0.09	0.03	0.0108588	FrCx	mglia
IRF2BPL	4.75e-07	-1.2897	0.084	0.127	0.0109947	FrCx	mglia
MRO	4.8e-07	1.1827	0.08	0.027	0.0111181	FrCx	mglia
ADIRF	5.06e-07	-3.89601	0.009	0.035	0.011725	FrCx	mglia
SCARA3	5.08e-07	2.75188	0.031	0.002	0.0117658	FrCx	mglia
DUBR	5.5e-07	1.26904	0.054	0.012	0.0127348	FrCx	mglia
HHIP	5.51e-07	1.24679	0.077	0.024	0.0127743	FrCx	mglia
FIGN	5.52e-07	1.22994	0.064	0.019	0.0127917	FrCx	mglia
DENND2A	5.53e-07	2.38994	0.058	0.012	0.0128107	FrCx	mglia
LMO1	5.54e-07	1.29206	0.072	0.022	0.0128278	FrCx	mglia
PLXND1	5.56e-07	-0.891254	0.101	0.113	0.0128728	FrCx	mglia
CDH26	5.6e-07	1.03285	0.078	0.026	0.0129599	FrCx	mglia
AL591686.2	5.95e-07	2.68296	0.026	0.001	0.0137858	FrCx	mglia
ANK3	6.17e-07	0.995146	0.183	0.094	0.0142902	FrCx	mglia
MBD3	6.3e-07	-1.23791	0.054	0.061	0.0145997	FrCx	mglia
SRI	6.34e-07	-0.981422	0.083	0.081	0.0146775	FrCx	mglia
TMEM59L	6.36e-07	-1.31899	0.066	0.085	0.0147329	FrCx	mglia
AC008703.1	6.47e-07	1.43947	0.072	0.021	0.0149927	FrCx	mglia
DSEL	6.58e-07	1.17085	0.054	0.014	0.0152336	FrCx	mglia
CREM	6.66e-07	-1.00419	0.16	0.193	0.0154186	FrCx	mglia
IL21R	6.74e-07	-3.15046	0.011	0.054	0.0156056	FrCx	mglia
AC005165.1	6.84e-07	-0.907343	0.118	0.147	0.0158352	FrCx	mglia
ST18	7e-07	1.67369	0.115	0.046	0.0162172	FrCx	mglia
CEP76	7.42e-07	1.04561	0.063	0.019	0.0171897	FrCx	mglia
IFI44L	7.53e-07	-0.853055	0.17	0.206	0.0174355	FrCx	mglia
SH3TC2	7.83e-07	1.70421	0.054	0.011	0.0181418	FrCx	mglia
GPX4	7.89e-07	-1.25863	0.067	0.083	0.0182824	FrCx	mglia
GPR173	8.04e-07	2.2276	0.051	0.009	0.0186282	FrCx	mglia
SRSF12	8.07e-07	1.63624	0.071	0.02	0.0186856	FrCx	mglia
TTN	8.21e-07	1.2341	0.069	0.02	0.019013	FrCx	mglia
STMN3	8.48e-07	-1.45179	0.048	0.061	0.0196452	FrCx	mglia
DPYS	8.52e-07	-1.59895	0.063	0.102	0.0197373	FrCx	mglia
RAB3IP	8.61e-07	1.68452	0.061	0.015	0.0199479	FrCx	mglia
LINC00461	8.75e-07	0.991	0.072	0.023	0.0202777	FrCx	mglia
S100A13	8.93e-07	-1.89234	0.037	0.072	0.0206955	FrCx	mglia
CD163	9.1e-07	-1.19947	0.02	0.07	0.0210845	FrCx	mglia
PGRMC1	9.14e-07	-0.975852	0.087	0.089	0.0211816	FrCx	mglia
CASP4	9.22e-07	0.840967	0.158	0.079	0.021357	FrCx	mglia
LIFR	9.47e-07	1.02757	0.112	0.046	0.0219273	FrCx	mglia
SLCO1C1	9.5e-07	2.391	0.041	0.006	0.0220131	FrCx	mglia
MEP1B	9.95e-07	3.31635	0.031	0.002	0.0230412	FrCx	mglia
SPOCK3	1.03e-06	0.914964	0.137	0.063	0.0237545	FrCx	mglia
ARHGEF26	1.06e-06	2.25838	0.051	0.009	0.024618	FrCx	mglia
IMPACT	1.08e-06	0.887912	0.106	0.045	0.02507	FrCx	mglia
PRRG4	1.1e-06	0.906147	0.135	0.063	0.0254296	FrCx	mglia
THYN1	1.1e-06	-1.08967	0.044	0.041	0.0255941	FrCx	mglia
LIX1-AS1	1.12e-06	1.41763	0.086	0.029	0.0259498	FrCx	mglia
CLCN7	1.14e-06	-0.81662	0.094	0.098	0.026388	FrCx	mglia
FAM156A	1.15e-06	1.14653	0.054	0.014	0.026623	FrCx	mglia
TENM3	1.16e-06	1.5225	0.087	0.029	0.0268769	FrCx	mglia
ERBB4	1.16e-06	0.943082	0.189	0.099	0.0269799	FrCx	mglia
SCAMP5	1.17e-06	-0.866309	0.069	0.061	0.0270873	FrCx	mglia
LINC01411	1.18e-06	2.00175	0.029	0.002	0.0272207	FrCx	mglia
PLCD1	1.19e-06	0.809023	0.063	0.022	0.0275508	FrCx	mglia
LRRC4C	1.19e-06	-0.890348	0.138	0.145	0.0275823	FrCx	mglia
AC125613.1	1.2e-06	1.62891	0.044	0.009	0.0276801	FrCx	mglia
IL1RAPL1	1.28e-06	1.36869	0.204	0.113	0.0296491	FrCx	mglia
Z83844.2	1.32e-06	1.1435	0.092	0.034	0.0304829	FrCx	mglia
SHROOM2	1.32e-06	-1.14171	0.026	0.013	0.030572	FrCx	mglia
ACTR3C	1.32e-06	1.57705	0.055	0.013	0.030622	FrCx	mglia
SORCS2	1.34e-06	0.929022	0.055	0.016	0.0310402	FrCx	mglia
IFNLR1	1.34e-06	-2.13933	0.026	0.075	0.0311333	FrCx	mglia
AC011139.1	1.35e-06	-0.989317	0.054	0.045	0.0312734	FrCx	mglia
FKBP2	1.38e-06	-1.0058	0.084	0.098	0.0320434	FrCx	mglia
COX5B	1.42e-06	-1.20454	0.066	0.076	0.0329748	FrCx	mglia
TRAF2	1.45e-06	1.25704	0.092	0.033	0.0334872	FrCx	mglia
RPL18A	1.45e-06	-0.810785	0.087	0.086	0.033656	FrCx	mglia
NR4A2	1.46e-06	-2.26284	0.035	0.061	0.0338846	FrCx	mglia
SLC25A6	1.56e-06	-1.0139	0.101	0.143	0.0362293	FrCx	mglia
SYCP2L	1.62e-06	2.31799	0.048	0.009	0.0374473	FrCx	mglia
TBC1D20	1.66e-06	-1.13028	0.049	0.047	0.0383693	FrCx	mglia
FAM196A	1.72e-06	0.958813	0.028	0.004	0.039749	FrCx	mglia
SLC36A1	1.72e-06	-1.45335	0.055	0.088	0.0398342	FrCx	mglia
STAG3	1.72e-06	0.857659	0.06	0.019	0.039933	FrCx	mglia
LINC01170	1.78e-06	1.64139	0.048	0.009	0.0411965	FrCx	mglia
LIG3	1.81e-06	0.982306	0.055	0.016	0.0420181	FrCx	mglia
ARG2	1.83e-06	1.40009	0.063	0.018	0.0424358	FrCx	mglia
HNRNPH2	1.86e-06	-0.801687	0.087	0.079	0.0430283	FrCx	mglia
ARHGEF17	1.87e-06	-1.71078	0.029	0.026	0.0433619	FrCx	mglia
AC090518.1	1.89e-06	2.46053	0.048	0.009	0.0437556	FrCx	mglia
KIF5A	1.93e-06	-1.59711	0.054	0.087	0.0447199	FrCx	mglia
CD40	1.94e-06	1.70819	0.06	0.015	0.0448886	FrCx	mglia
GNAL	2.02e-06	1.54062	0.051	0.012	0.0467821	FrCx	mglia
LINC01847	2.12e-06	2.08833	0.035	0.005	0.0491814	FrCx	mglia
TUBB2B	2.15e-06	-1.11104	0.038	0.028	0.0498418	FrCx	mglia
HSPH1	1.27e-148	2.93817	0.495	0.383	2.95e-144	HC	mglia
HIBCH	3.52e-128	2.72002	0.536	0.239	8.16e-124	HC	mglia
ATP2C1	3.01e-121	1.96694	0.745	0.566	6.96e-117	HC	mglia
CHORDC1	2.78e-116	2.65268	0.455	0.201	6.44e-112	HC	mglia
PTGES3	2.55e-104	1.93954	0.58	0.392	5.9e-100	HC	mglia
SESN3	5.52e-103	2.00432	0.656	0.413	1.28e-98	HC	mglia
BAG3	8.84e-97	3.82722	0.352	0.063	2.05e-92	HC	mglia
HSPA6	1.28e-93	4.28257	0.305	0.037	2.96e-89	HC	mglia
SPP1	1.23e-89	-2.06221	0.672	0.858	2.85e-85	HC	mglia
CPED1	2.86e-89	1.36953	0.851	0.653	6.62e-85	HC	mglia
HSPA1A	1.88e-87	1.36152	0.55	0.618	4.35e-83	HC	mglia
DNAJB1	2.84e-81	2.6585	0.385	0.145	6.59e-77	HC	mglia
SSH2	4.26e-81	-0.897244	0.841	0.899	9.87e-77	HC	mglia
SRGN	8.79e-75	-2.22421	0.274	0.533	2.04e-70	HC	mglia
MRPS6	2.69e-72	2.51352	0.379	0.136	6.24e-68	HC	mglia
HSP90AA1	1.56e-70	1.64679	0.708	0.749	3.62e-66	HC	mglia
ERC2	5.27e-69	-3.38177	0.055	0.308	1.22e-64	HC	mglia
TMEM163	2.91e-68	-3.01469	0.133	0.385	6.74e-64	HC	mglia
DNAJB6	1.17e-66	1.55182	0.539	0.361	2.71e-62	HC	mglia
SERPINH1	3.41e-62	3.71255	0.234	0.034	7.91e-58	HC	mglia
ABHD3	8.73e-62	1.62569	0.491	0.297	2.02e-57	HC	mglia
P4HA1	2.06e-61	1.56972	0.615	0.511	4.76e-57	HC	mglia
TMEM243	5.26e-61	2.20448	0.379	0.128	1.22e-56	HC	mglia
HSPD1	2.97e-60	2.00841	0.439	0.255	6.89e-56	HC	mglia
HSP90AB1	4.28e-59	1.36855	0.593	0.47	9.91e-55	HC	mglia
DNAJA1	4.5e-59	1.72391	0.445	0.25	1.04e-54	HC	mglia
AC008691.1	2.87e-57	1.30652	0.639	0.363	6.65e-53	HC	mglia
SLC2A3	4.19e-57	-2.74569	0.053	0.283	9.71e-53	HC	mglia
FXR1	1.26e-56	1.33242	0.546	0.361	2.92e-52	HC	mglia
PKDCC	2.04e-56	3.19851	0.226	0.031	4.73e-52	HC	mglia
BCL6	7.42e-56	-2.61039	0.079	0.31	1.72e-51	HC	mglia
TBC1D8	6.96e-55	-2.46162	0.093	0.328	1.61e-50	HC	mglia
DNAJA4	1.71e-53	3.01999	0.262	0.063	3.95e-49	HC	mglia
RGS1	1.83e-53	-2.85271	0.045	0.257	4.24e-49	HC	mglia
ZFP36L1	2.3e-53	-0.94931	0.671	0.808	5.32e-49	HC	mglia
HSPA4L	2.7e-49	3.83354	0.19	0.027	6.26e-45	HC	mglia
APOC1	1.16e-48	-2.74104	0.147	0.355	2.68e-44	HC	mglia
GPBP1	7.01e-48	1.12893	0.632	0.45	1.62e-43	HC	mglia
SNAP23	5.8e-46	1.48906	0.448	0.307	1.34e-41	HC	mglia
SCIN	6.49e-46	-1.33748	0.377	0.574	1.5e-41	HC	mglia
FOS	7.49e-46	-2.26724	0.074	0.285	1.74e-41	HC	mglia
PADI2	1.13e-45	-1.75143	0.34	0.547	2.61e-41	HC	mglia
ST13	1.65e-45	1.53934	0.416	0.227	3.83e-41	HC	mglia
NAA16	2.03e-45	1.49347	0.448	0.248	4.7e-41	HC	mglia
TBC1D14	8.81e-45	-1.34173	0.312	0.519	2.04e-40	HC	mglia
HSPA4	3.07e-44	1.55223	0.42	0.212	7.12e-40	HC	mglia
CACYBP	1.23e-42	1.97206	0.299	0.095	2.85e-38	HC	mglia
PLAC8	1.52e-41	-3.79654	0.016	0.163	3.53e-37	HC	mglia
MRC1	9.44e-41	1.66644	0.41	0.185	2.19e-36	HC	mglia
METTL21A	5.38e-40	1.56699	0.402	0.192	1.25e-35	HC	mglia
C5orf17	7.29e-39	3.29238	0.162	0.023	1.69e-34	HC	mglia
SPECC1	1.72e-38	0.979613	0.704	0.549	3.98e-34	HC	mglia
ELAVL4	2.15e-38	1.83557	0.312	0.11	4.97e-34	HC	mglia
CERS6	2.93e-38	1.24591	0.476	0.321	6.79e-34	HC	mglia
MRPL18	4.1e-38	2.03771	0.25	0.069	9.49e-34	HC	mglia
HSPE1-MOB4	1.23e-37	3.07101	0.164	0.025	2.84e-33	HC	mglia
FKBP4	1.63e-37	3.12706	0.149	0.018	3.78e-33	HC	mglia
FOXP2	1.69e-37	0.894018	0.752	0.698	3.91e-33	HC	mglia
STIP1	3.9e-37	1.60768	0.349	0.146	9.04e-33	HC	mglia
HAMP	4.01e-37	-3.12995	0.032	0.179	9.29e-33	HC	mglia
IER5	9.63e-37	2.39343	0.232	0.073	2.23e-32	HC	mglia
FAM129A	2.39e-35	-1.6153	0.14	0.349	5.53e-31	HC	mglia
DENND3	4e-35	-0.890634	0.517	0.611	9.26e-31	HC	mglia
MIB1	4.89e-35	1.1521	0.504	0.302	1.13e-30	HC	mglia
CYP39A1	1.69e-34	4.24042	0.111	0.008	3.92e-30	HC	mglia
SPATA6	3.4e-34	-1.54727	0.165	0.361	7.86e-30	HC	mglia
POLB	5.51e-34	1.51301	0.337	0.141	1.28e-29	HC	mglia
SLC11A1	6.79e-34	-1.63973	0.135	0.331	1.57e-29	HC	mglia
CGAS	7.17e-34	1.88314	0.259	0.084	1.66e-29	HC	mglia
ACTB	1.16e-33	-0.913057	0.722	0.794	2.68e-29	HC	mglia
HIF1A	1.44e-33	-1.10452	0.392	0.569	3.33e-29	HC	mglia
MBNL2	1.5e-33	0.93426	0.627	0.491	3.47e-29	HC	mglia
GATM	3.84e-33	1.51657	0.352	0.157	8.9e-29	HC	mglia
PNLDC1	6.14e-33	3.6396	0.108	0.008	1.42e-28	HC	mglia
KANSL1L	3.93e-32	1.09986	0.497	0.341	9.11e-28	HC	mglia
GLDN	4.71e-32	-1.69825	0.363	0.515	1.09e-27	HC	mglia
ZFP36	1.38e-31	-2.06932	0.089	0.245	3.2e-27	HC	mglia
FCGBP	1.6e-31	-1.67238	0.222	0.374	3.71e-27	HC	mglia
SPTLC2	1.24e-30	-0.814994	0.508	0.632	2.87e-26	HC	mglia
TNFRSF1B	2.05e-30	-1.13988	0.299	0.5	4.75e-26	HC	mglia
LRIG1	1e-29	1.30115	0.411	0.229	2.33e-25	HC	mglia
LINC00996	3.74e-29	1.7917	0.227	0.072	8.67e-25	HC	mglia
HSPB1	4.22e-29	1.45912	0.307	0.128	9.76e-25	HC	mglia
AP000787.1	4.28e-29	1.65391	0.265	0.099	9.91e-25	HC	mglia
MAP3K8	4.33e-29	-1.76094	0.101	0.271	1e-24	HC	mglia
TSHZ1	4.43e-29	2.06189	0.236	0.092	1.03e-24	HC	mglia
BCO2	1.95e-28	1.39873	0.299	0.123	4.52e-24	HC	mglia
CYSLTR1	2.53e-28	1.76638	0.219	0.069	5.86e-24	HC	mglia
SUGT1	4.27e-28	1.28985	0.364	0.189	9.88e-24	HC	mglia
PIM1	4.99e-28	-3.00196	0.024	0.138	1.16e-23	HC	mglia
ACER3	6.75e-28	-1.05073	0.279	0.468	1.56e-23	HC	mglia
P4HA2	1.8e-27	4.72932	0.077	0.003	4.18e-23	HC	mglia
NLRP1	2.22e-27	0.845254	0.454	0.248	5.15e-23	HC	mglia
ADGRE2	2.74e-27	-2.02727	0.049	0.187	6.35e-23	HC	mglia
CCT4	4.08e-27	1.3383	0.345	0.174	9.45e-23	HC	mglia
CASP1	4.64e-27	1.83299	0.219	0.073	1.07e-22	HC	mglia
ACER2	1.18e-26	2.27969	0.149	0.032	2.73e-22	HC	mglia
ELOVL5	1.21e-26	1.11974	0.431	0.279	2.81e-22	HC	mglia
CWF19L2	1.27e-26	0.998188	0.502	0.325	2.95e-22	HC	mglia
ANK2	1.58e-26	-1.63532	0.131	0.302	3.67e-22	HC	mglia
RGS16	8.43e-26	-2.63078	0.051	0.17	1.95e-21	HC	mglia
HSPE1	1.21e-25	1.47276	0.2	0.063	2.8e-21	HC	mglia
ZNF124	1.76e-25	1.11496	0.41	0.249	4.07e-21	HC	mglia
HSPA1B	4e-25	0.865702	0.418	0.346	9.26e-21	HC	mglia
CHRNA5	8.15e-25	6.45929	0.061	0.001	1.89e-20	HC	mglia
DUSP1	8.79e-25	-1.53145	0.159	0.308	2.04e-20	HC	mglia
MIR4300HG	2.54e-24	-5.78244	0.002	0.073	5.88e-20	HC	mglia
CHSY1	1.18e-23	-0.967142	0.3	0.462	2.74e-19	HC	mglia
FBXL14	1.76e-23	1.52745	0.22	0.08	4.07e-19	HC	mglia
AC098850.3	1.93e-23	1.23659	0.134	0.037	4.46e-19	HC	mglia
MLKL	2.3e-23	1.88965	0.177	0.054	5.32e-19	HC	mglia
ITGB3BP	2.39e-23	1.4279	0.294	0.139	5.54e-19	HC	mglia
MS4A14	2.95e-23	1.45753	0.263	0.114	6.84e-19	HC	mglia
LCP1	3.43e-23	0.869582	0.518	0.369	7.94e-19	HC	mglia
FPR1	4.54e-23	-1.75845	0.067	0.201	1.05e-18	HC	mglia
PTPN2	9.46e-23	-0.915174	0.318	0.448	2.19e-18	HC	mglia
TENT5A	9.99e-23	1.88447	0.138	0.034	2.32e-18	HC	mglia
USPL1	1.5e-22	1.17279	0.344	0.184	3.48e-18	HC	mglia
TCP1	1.93e-22	1.33606	0.231	0.089	4.46e-18	HC	mglia
ELL2	2.27e-22	-0.959322	0.514	0.612	5.25e-18	HC	mglia
CD83	4.16e-22	-1.38297	0.227	0.306	9.64e-18	HC	mglia
CASP5	7.05e-22	2.279	0.138	0.035	1.63e-17	HC	mglia
FTL	1.12e-21	-1.05663	0.903	0.831	2.6e-17	HC	mglia
FLVCR2	4.12e-21	-2.23764	0.033	0.136	9.54e-17	HC	mglia
ZFAND2A	5.4e-21	2.14741	0.107	0.02	1.25e-16	HC	mglia
AF127577.4	6.33e-21	1.45243	0.239	0.103	1.47e-16	HC	mglia
HIST1H2AC	7.31e-21	-0.85603	0.289	0.46	1.69e-16	HC	mglia
CD69	1.09e-20	-2.00683	0.049	0.164	2.53e-16	HC	mglia
ARHGAP5	2.52e-20	0.938858	0.419	0.257	5.84e-16	HC	mglia
IL21R	2.63e-20	-3.3471	0.012	0.089	6.09e-16	HC	mglia
OLR1	2.92e-20	-0.870646	0.441	0.549	6.76e-16	HC	mglia
ABHD15-AS1	4.52e-20	-0.933252	0.309	0.453	1.05e-15	HC	mglia
BCL2A1	5.58e-20	-3.79707	0.007	0.078	1.29e-15	HC	mglia
RPL28	5.98e-20	-1.11872	0.276	0.361	1.38e-15	HC	mglia
P2RY13	6.77e-20	1.08548	0.354	0.216	1.57e-15	HC	mglia
RANGAP1	9.06e-20	1.18461	0.247	0.109	2.1e-15	HC	mglia
TLR2	1.15e-19	-0.919896	0.291	0.443	2.67e-15	HC	mglia
GK	1.39e-19	-1.51905	0.108	0.237	3.21e-15	HC	mglia
FCGR3A	2.68e-19	-0.845877	0.392	0.489	6.21e-15	HC	mglia
RIPK2	3.5e-19	1.16943	0.294	0.146	8.11e-15	HC	mglia
SNCA	4.12e-19	0.809851	0.57	0.43	9.55e-15	HC	mglia
HLA-DRB5	4.19e-19	1.13932	0.301	0.157	9.7e-15	HC	mglia
NKRF	4.55e-19	2.09231	0.118	0.028	1.05e-14	HC	mglia
RAB39A	6.24e-19	1.10038	0.301	0.153	1.44e-14	HC	mglia
ITGA9	6.24e-19	-0.881812	0.278	0.443	1.44e-14	HC	mglia
PPID	6.61e-19	1.25541	0.255	0.12	1.53e-14	HC	mglia
CTSB	6.62e-19	-0.801492	0.411	0.519	1.53e-14	HC	mglia
VMP1	8.36e-19	-0.835275	0.412	0.543	1.94e-14	HC	mglia
WDR61	1.92e-18	1.616	0.198	0.084	4.45e-14	HC	mglia
MCU	2.74e-18	1.26686	0.272	0.146	6.36e-14	HC	mglia
MMRN1	3.11e-18	1.36827	0.238	0.109	7.2e-14	HC	mglia
FAM20A	3.42e-18	-2.4561	0.014	0.089	7.91e-14	HC	mglia
UGCG	4.59e-18	-0.915017	0.281	0.426	1.06e-13	HC	mglia
SPATS2L	5.27e-18	1.17813	0.309	0.215	1.22e-13	HC	mglia
PARVG	1.4e-17	0.976868	0.346	0.204	3.24e-13	HC	mglia
MYO1E	1.48e-17	-1.40718	0.274	0.386	3.42e-13	HC	mglia
CCDC26	1.74e-17	-0.877416	0.273	0.417	4.03e-13	HC	mglia
ZNF83	1.88e-17	0.996478	0.329	0.19	4.36e-13	HC	mglia
FGL1	2.26e-17	0.870091	0.247	0.119	5.22e-13	HC	mglia
PRKD2	2.98e-17	1.51142	0.142	0.046	6.91e-13	HC	mglia
IKZF2	3.75e-17	-1.29379	0.102	0.229	8.7e-13	HC	mglia
WNT5B	4.46e-17	1.63673	0.126	0.037	1.03e-12	HC	mglia
RGS6	4.64e-17	2.82716	0.09	0.02	1.07e-12	HC	mglia
MKNK2	5.38e-17	1.22191	0.146	0.051	1.25e-12	HC	mglia
AHSA1	7.99e-17	1.06999	0.221	0.099	1.85e-12	HC	mglia
DEDD2	9.43e-17	1.45312	0.105	0.028	2.18e-12	HC	mglia
LRRC4C	1.13e-16	-2.43418	0.047	0.132	2.62e-12	HC	mglia
ANKAR	1.34e-16	0.94464	0.346	0.202	3.11e-12	HC	mglia
TGFA	1.45e-16	1.33922	0.207	0.09	3.35e-12	HC	mglia
CD14	1.66e-16	-0.964843	0.299	0.428	3.85e-12	HC	mglia
PPA1	2.01e-16	-1.9009	0.057	0.146	4.66e-12	HC	mglia
PID1	2.08e-16	1.35653	0.224	0.103	4.82e-12	HC	mglia
SYT6	3.28e-16	0.899927	0.378	0.238	7.59e-12	HC	mglia
ANAPC16	3.31e-16	0.80308	0.454	0.309	7.66e-12	HC	mglia
PLSCR1	4.99e-16	-0.857869	0.258	0.395	1.16e-11	HC	mglia
HIKESHI	5.01e-16	1.32871	0.182	0.074	1.16e-11	HC	mglia
FTH1	5.71e-16	-1.30632	0.137	0.25	1.32e-11	HC	mglia
AL122019.1	6.31e-16	4.08713	0.052	0.004	1.46e-11	HC	mglia
NUDC	6.54e-16	1.06799	0.233	0.111	1.51e-11	HC	mglia
CRYZ	6.93e-16	1.56685	0.142	0.048	1.61e-11	HC	mglia
TMSB10	8.68e-16	-0.804587	0.432	0.514	2.01e-11	HC	mglia
CLIC2	8.9e-16	2.29095	0.117	0.046	2.06e-11	HC	mglia
GAPDH	1.02e-15	-0.939657	0.308	0.409	2.36e-11	HC	mglia
NEK10	1.03e-15	1.02489	0.325	0.197	2.39e-11	HC	mglia
RANBP3	1.18e-15	0.927958	0.314	0.176	2.74e-11	HC	mglia
KATNAL2	1.24e-15	1.38609	0.181	0.074	2.87e-11	HC	mglia
IFI44L	1.52e-15	-1.17863	0.137	0.261	3.51e-11	HC	mglia
TRIM26	1.93e-15	1.43266	0.174	0.071	4.47e-11	HC	mglia
ACTR3C	2.64e-15	2.68761	0.071	0.011	6.12e-11	HC	mglia
CCDC81	4.37e-15	3.2078	0.054	0.005	1.01e-10	HC	mglia
PARP9	5.01e-15	-1.04711	0.141	0.266	1.16e-10	HC	mglia
C12orf75	5.35e-15	0.837044	0.355	0.217	1.24e-10	HC	mglia
GKAP1	6.17e-15	0.996766	0.259	0.137	1.43e-10	HC	mglia
DPYD	6.42e-15	-0.940553	0.28	0.389	1.49e-10	HC	mglia
C1orf162	7.47e-15	-1.91847	0.047	0.122	1.73e-10	HC	mglia
CXCL16	8.64e-15	-1.08318	0.184	0.298	2e-10	HC	mglia
KLHL25	9.35e-15	2.08952	0.072	0.014	2.17e-10	HC	mglia
CCT3	9.41e-15	0.981419	0.278	0.153	2.18e-10	HC	mglia
MED12L	9.75e-15	0.825154	0.413	0.291	2.26e-10	HC	mglia
UQCRB	1.13e-14	-1.07026	0.212	0.28	2.61e-10	HC	mglia
LIMD1	1.21e-14	1.14203	0.259	0.142	2.81e-10	HC	mglia
LINC00649	1.45e-14	1.65698	0.1	0.028	3.35e-10	HC	mglia
AC066613.2	1.77e-14	-1.37198	0.156	0.245	4.09e-10	HC	mglia
FPR3	2e-14	-2.1712	0.026	0.101	4.63e-10	HC	mglia
DNAJB4	2.05e-14	2.58061	0.072	0.013	4.74e-10	HC	mglia
IL4R	2.3e-14	-0.894669	0.197	0.328	5.33e-10	HC	mglia
CASP7	2.41e-14	1.32459	0.14	0.052	5.59e-10	HC	mglia
THRB	2.46e-14	1.50533	0.208	0.111	5.7e-10	HC	mglia
CCL3	3.43e-14	-2.75368	0.011	0.07	7.95e-10	HC	mglia
HPGDS	3.88e-14	0.924881	0.315	0.187	8.98e-10	HC	mglia
CALCR	4.38e-14	2.37083	0.091	0.027	1.01e-09	HC	mglia
LPL	4.69e-14	-2.73421	0.026	0.086	1.09e-09	HC	mglia
CD93	4.91e-14	-1.92177	0.032	0.11	1.14e-09	HC	mglia
VSIG4	5.54e-14	-0.931912	0.25	0.352	1.28e-09	HC	mglia
DOK2	5.6e-14	6.82547	0.03	0	1.3e-09	HC	mglia
TPM4	6.77e-14	-1.50315	0.076	0.167	1.57e-09	HC	mglia
FAM173B	7.53e-14	1.22213	0.149	0.059	1.75e-09	HC	mglia
PLA2G7	7.58e-14	-1.2479	0.099	0.208	1.76e-09	HC	mglia
OFD1	9.29e-14	0.833794	0.367	0.238	2.15e-09	HC	mglia
C17orf67	1.32e-13	1.10339	0.223	0.112	3.06e-09	HC	mglia
FGFR1	1.48e-13	1.67044	0.081	0.02	3.42e-09	HC	mglia
CDKN1A	1.7e-13	-1.84381	0.036	0.114	3.94e-09	HC	mglia
GLUL	1.83e-13	-0.810458	0.313	0.366	4.23e-09	HC	mglia
LRIF1	2.06e-13	1.28964	0.148	0.059	4.77e-09	HC	mglia
LYVE1	2.4e-13	1.02212	0.202	0.098	5.56e-09	HC	mglia
MAMDC2	2.96e-13	1.27688	0.191	0.09	6.85e-09	HC	mglia
RBAK-RBAKDN	3.03e-13	0.852726	0.323	0.199	7.02e-09	HC	mglia
NUDT9	3.92e-13	1.03419	0.205	0.1	9.08e-09	HC	mglia
GAS7	3.93e-13	-0.859931	0.189	0.315	9.11e-09	HC	mglia
SNAP25	4.28e-13	-1.11095	0.211	0.323	9.91e-09	HC	mglia
GTF3C3	5.27e-13	0.996936	0.217	0.109	1.22e-08	HC	mglia
DNTTIP2	5.29e-13	1.46304	0.122	0.043	1.22e-08	HC	mglia
CCT5	6.09e-13	0.898075	0.258	0.141	1.41e-08	HC	mglia
THUMPD3-AS1	6.59e-13	1.20485	0.183	0.084	1.53e-08	HC	mglia
LGALS9	6.71e-13	-0.902027	0.211	0.289	1.55e-08	HC	mglia
ID2	6.77e-13	-1.33962	0.095	0.196	1.57e-08	HC	mglia
ARHGAP20	8.16e-13	-1.16961	0.116	0.22	1.89e-08	HC	mglia
SGK1	8.2e-13	-0.864852	0.286	0.399	1.9e-08	HC	mglia
KLHL28	1.03e-12	1.05234	0.243	0.135	2.38e-08	HC	mglia
SATB1	1.04e-12	0.957788	0.242	0.13	2.41e-08	HC	mglia
BAG2	1.21e-12	1.93681	0.089	0.024	2.8e-08	HC	mglia
C22orf34	1.24e-12	-1.11046	0.079	0.176	2.87e-08	HC	mglia
NFKBIA	1.67e-12	1.08866	0.235	0.13	3.87e-08	HC	mglia
SIDT2	1.88e-12	1.54035	0.115	0.04	4.35e-08	HC	mglia
GPR89A	2.17e-12	1.51749	0.103	0.033	5.03e-08	HC	mglia
CTR9	2.99e-12	1.05181	0.209	0.106	6.94e-08	HC	mglia
CFAP161	3.62e-12	1.29739	0.126	0.048	8.38e-08	HC	mglia
DDX3Y	3.86e-12	1.10484	0.197	0.098	8.95e-08	HC	mglia
ATP1B1	3.93e-12	-1.10267	0.165	0.27	9.11e-08	HC	mglia
WLS	4.73e-12	0.987593	0.23	0.123	1.1e-07	HC	mglia
EFCAB7	6.2e-12	1.18659	0.127	0.051	1.44e-07	HC	mglia
TCTN1	7.48e-12	1.6204	0.089	0.026	1.73e-07	HC	mglia
C5AR1	8.09e-12	-1.61062	0.064	0.138	1.87e-07	HC	mglia
LRP8	9.13e-12	0.980145	0.173	0.081	2.12e-07	HC	mglia
AL121999.1	9.27e-12	1.6368	0.113	0.048	2.15e-07	HC	mglia
UCP2	9.8e-12	-1.45253	0.067	0.151	2.27e-07	HC	mglia
BMT2	1.08e-11	0.852875	0.332	0.223	2.5e-07	HC	mglia
FCGR1A	1.17e-11	-0.886688	0.18	0.285	2.71e-07	HC	mglia
MLXIPL	1.37e-11	-0.887559	0.154	0.266	3.17e-07	HC	mglia
HIST2H2BF	1.56e-11	-1.40069	0.054	0.135	3.61e-07	HC	mglia
OLMALINC	1.6e-11	1.43581	0.119	0.045	3.71e-07	HC	mglia
TARS	1.82e-11	1.18085	0.181	0.089	4.21e-07	HC	mglia
LIMK2	1.91e-11	-1.34243	0.068	0.15	4.42e-07	HC	mglia
THEMIS2	2.15e-11	-1.24975	0.073	0.161	4.97e-07	HC	mglia
PLOD1	2.32e-11	1.232	0.141	0.06	5.37e-07	HC	mglia
BAZ2A	2.37e-11	0.866481	0.293	0.184	5.49e-07	HC	mglia
CPAMD8	2.37e-11	3.85022	0.039	0.003	5.5e-07	HC	mglia
BASP1	2.46e-11	-0.897399	0.26	0.349	5.7e-07	HC	mglia
DNM3	2.66e-11	-0.882056	0.177	0.291	6.16e-07	HC	mglia
KLHL2	2.82e-11	-0.832062	0.202	0.308	6.54e-07	HC	mglia
PHTF1	3.01e-11	1.00411	0.14	0.062	6.98e-07	HC	mglia
ANKRD22	3.45e-11	-1.9552	0.021	0.08	7.99e-07	HC	mglia
GPR89B	4.04e-11	1.61442	0.109	0.04	9.37e-07	HC	mglia
MIR3142HG	4.21e-11	1.22012	0.127	0.052	9.74e-07	HC	mglia
HIST2H2BE	4.89e-11	-2.17088	0.026	0.084	1.13e-06	HC	mglia
PTPN1	5.29e-11	-0.958059	0.148	0.253	1.23e-06	HC	mglia
HS3ST1	5.8e-11	1.10183	0.191	0.101	1.34e-06	HC	mglia
LINC02513	5.84e-11	-3.78729	0.002	0.036	1.35e-06	HC	mglia
MCTP2	7.77e-11	1.98372	0.066	0.016	1.8e-06	HC	mglia
TNFAIP3	8.84e-11	1.31965	0.131	0.056	2.05e-06	HC	mglia
MUM1	9.28e-11	0.85029	0.258	0.152	2.15e-06	HC	mglia
FAM155A	9.5e-11	-1.71051	0.029	0.091	2.2e-06	HC	mglia
SH3BGRL3	1.01e-10	-1.57329	0.07	0.123	2.33e-06	HC	mglia
ST14	1.11e-10	-2.44658	0.019	0.069	2.56e-06	HC	mglia
LINC00310	1.48e-10	2.17096	0.069	0.018	3.42e-06	HC	mglia
NR4A2	1.5e-10	-1.98101	0.033	0.08	3.47e-06	HC	mglia
CLU	1.64e-10	-1.20324	0.126	0.209	3.8e-06	HC	mglia
AFF3	1.7e-10	1.9376	0.1	0.049	3.93e-06	HC	mglia
CALM3	1.8e-10	-1.07206	0.139	0.212	4.16e-06	HC	mglia
TWIST2	1.86e-10	1.36187	0.127	0.053	4.3e-06	HC	mglia
FCGR2A	2.29e-10	0.818547	0.317	0.224	5.3e-06	HC	mglia
SIGLEC9	2.91e-10	-1.35278	0.049	0.121	6.73e-06	HC	mglia
STARD13	3.03e-10	0.862706	0.39	0.325	7.03e-06	HC	mglia
GIPC2	3.06e-10	1.1311	0.117	0.048	7.08e-06	HC	mglia
IDS	3.2e-10	-0.865493	0.184	0.285	7.4e-06	HC	mglia
SYN1	3.21e-10	-2.54461	0.014	0.06	7.44e-06	HC	mglia
CCDC194	3.27e-10	2.92397	0.044	0.007	7.59e-06	HC	mglia
GPR183	3.8e-10	-1.14401	0.185	0.274	8.79e-06	HC	mglia
JUNB	3.96e-10	-1.41811	0.08	0.155	9.18e-06	HC	mglia
ITGAL	4.72e-10	-0.957214	0.174	0.261	1.09e-05	HC	mglia
LMO1	5.19e-10	1.10288	0.089	0.033	1.2e-05	HC	mglia
APOE	5.39e-10	-1.02337	0.172	0.265	1.25e-05	HC	mglia
IKBKE	5.93e-10	-1.35809	0.062	0.132	1.37e-05	HC	mglia
ATF3	6.09e-10	-2.35607	0.015	0.063	1.41e-05	HC	mglia
AC008914.1	7.03e-10	0.991464	0.211	0.132	1.63e-05	HC	mglia
ADGRG6	8.49e-10	1.10506	0.154	0.076	1.97e-05	HC	mglia
MAP1B	8.52e-10	-0.932368	0.15	0.238	1.97e-05	HC	mglia
SMARCA1	8.96e-10	0.88218	0.259	0.161	2.08e-05	HC	mglia
BTG2	1.02e-09	-0.850559	0.179	0.27	2.35e-05	HC	mglia
SPR	1.1e-09	2.1838	0.039	0.006	2.56e-05	HC	mglia
ANKDD1B	1.11e-09	1.12461	0.102	0.04	2.58e-05	HC	mglia
LINC00877	1.23e-09	1.33656	0.036	0.007	2.85e-05	HC	mglia
GNA15	1.86e-09	1.04559	0.147	0.071	4.31e-05	HC	mglia
WIPF3	1.87e-09	-0.84173	0.109	0.2	4.33e-05	HC	mglia
NR4A3	2e-09	-3.05715	0.008	0.046	4.63e-05	HC	mglia
SLC25A29	2.14e-09	-1.00057	0.132	0.204	4.95e-05	HC	mglia
TRAF6	2.18e-09	0.801621	0.195	0.108	5.05e-05	HC	mglia
NRXN1	2.22e-09	-1.4278	0.07	0.135	5.14e-05	HC	mglia
SPINDOC	2.46e-09	1.52775	0.094	0.035	5.7e-05	HC	mglia
RBMS3-AS3	3.25e-09	1.97738	0.055	0.013	7.53e-05	HC	mglia
MBOAT7	3.29e-09	0.845924	0.202	0.113	7.62e-05	HC	mglia
NLN	4.03e-09	-0.899382	0.044	0.103	9.34e-05	HC	mglia
ZBTB16	4.17e-09	-0.928314	0.16	0.206	9.66e-05	HC	mglia
AL591518.1	4.52e-09	1.48711	0.052	0.013	0.000104786	HC	mglia
KCNJ2	5.06e-09	-1.30574	0.075	0.133	0.000117175	HC	mglia
AC022568.1	5.58e-09	1.63576	0.076	0.025	0.000129226	HC	mglia
SOD2	5.64e-09	1.7215	0.061	0.016	0.000130578	HC	mglia
AP001257.1	6.11e-09	1.9265	0.054	0.013	0.000141492	HC	mglia
AC072022.1	6.4e-09	-2.50944	0.004	0.035	0.000148241	HC	mglia
UCHL1	6.46e-09	-1.18999	0.095	0.17	0.00014974	HC	mglia
RBFOX1	6.59e-09	-1.36545	0.073	0.148	0.00015274	HC	mglia
MAFB	7.13e-09	-1.13477	0.08	0.157	0.000165107	HC	mglia
TRAF2	7.31e-09	1.35791	0.102	0.042	0.000169224	HC	mglia
JAK3	7.36e-09	-0.924026	0.105	0.187	0.000170381	HC	mglia
NLRP4	7.54e-09	1.78371	0.064	0.018	0.000174714	HC	mglia
IL12RB2	8.09e-09	3.86695	0.034	0.005	0.000187306	HC	mglia
CXCR4	8.16e-09	-1.11475	0.078	0.099	0.000188981	HC	mglia
PER1	8.69e-09	-1.22491	0.068	0.104	0.000201369	HC	mglia
JUN	9.47e-09	0.997769	0.16	0.084	0.000219447	HC	mglia
PMAIP1	9.59e-09	2.69836	0.033	0.004	0.0002221	HC	mglia
SLC17A7	1.02e-08	-1.78188	0.024	0.076	0.000235583	HC	mglia
DGKD	1.05e-08	0.802234	0.229	0.138	0.000242874	HC	mglia
NEDD9	1.1e-08	-0.836965	0.178	0.261	0.00025558	HC	mglia
XRRA1	1.12e-08	0.960617	0.199	0.116	0.000259518	HC	mglia
AC084816.1	1.15e-08	3.21713	0.036	0.005	0.000266558	HC	mglia
PPP2R2B	1.62e-08	-1.3033	0.047	0.108	0.000375033	HC	mglia
VIM	1.63e-08	-2.02701	0.033	0.082	0.00037797	HC	mglia
ZNF263	1.68e-08	0.943109	0.113	0.052	0.000388982	HC	mglia
B3GLCT	2e-08	1.00345	0.154	0.08	0.000463988	HC	mglia
PYGL	2.25e-08	-0.856514	0.132	0.219	0.000521001	HC	mglia
NLRC5	2.44e-08	-0.903383	0.119	0.202	0.000566328	HC	mglia
KCNIP4	2.54e-08	-1.21345	0.065	0.133	0.000588829	HC	mglia
WNT5A	2.55e-08	-0.960506	0.105	0.185	0.000590063	HC	mglia
CMTR2	2.57e-08	1.14636	0.12	0.056	0.00059445	HC	mglia
UBE2J1	2.8e-08	-0.917986	0.111	0.191	0.000647648	HC	mglia
HIST1H2BC	2.83e-08	-1.5999	0.033	0.088	0.000656189	HC	mglia
SH3PXD2B	3.2e-08	-2.00104	0.023	0.067	0.000741108	HC	mglia
AF127936.1	3.3e-08	1.09297	0.151	0.082	0.000764356	HC	mglia
MT3	3.45e-08	-1.58582	0.047	0.101	0.000799407	HC	mglia
HEBP2	3.48e-08	1.23587	0.083	0.032	0.000805242	HC	mglia
CPE	3.7e-08	-1.17516	0.087	0.153	0.00085788	HC	mglia
ST7	3.95e-08	0.858884	0.202	0.119	0.000915726	HC	mglia
CD200R1	3.96e-08	3.88797	0.026	0.002	0.000917945	HC	mglia
NFKBID	4.36e-08	-1.19615	0.066	0.108	0.00100987	HC	mglia
ARID5B	4.42e-08	-0.858365	0.196	0.278	0.00102451	HC	mglia
UTP23	5.55e-08	1.06009	0.135	0.067	0.00128475	HC	mglia
APLP1	5.59e-08	-1.91864	0.039	0.087	0.00129591	HC	mglia
AC093827.5	6.42e-08	1.71203	0.056	0.016	0.00148774	HC	mglia
PPP1R14C	6.56e-08	2.68131	0.037	0.007	0.00152015	HC	mglia
NAMPT	6.77e-08	-0.839452	0.08	0.152	0.00156701	HC	mglia
AC239798.2	7.37e-08	-0.995698	0.049	0.108	0.00170714	HC	mglia
PARD6G-AS1	8.19e-08	2.66476	0.038	0.007	0.00189662	HC	mglia
PCDH9	8.5e-08	-1.08901	0.149	0.228	0.00196863	HC	mglia
DKK3	8.51e-08	-1.43879	0.043	0.098	0.00197229	HC	mglia
GLIPR2	8.9e-08	-2.73545	0.011	0.043	0.00206181	HC	mglia
DGKE	8.91e-08	1.04286	0.126	0.061	0.00206415	HC	mglia
SEPSECS	8.97e-08	0.848195	0.129	0.065	0.00207724	HC	mglia
GPM6B	9.75e-08	-1.54084	0.069	0.126	0.00225766	HC	mglia
CEBPB	1.07e-07	-0.943303	0.12	0.184	0.00246891	HC	mglia
PLP1	1.1e-07	-1.11838	0.278	0.328	0.00255767	HC	mglia
ALG1L2	1.11e-07	1.44837	0.044	0.012	0.00257391	HC	mglia
RFLNB	1.12e-07	1.70121	0.032	0.005	0.00258869	HC	mglia
FERMT2	1.16e-07	-1.98774	0.024	0.06	0.00269489	HC	mglia
MORC4	1.22e-07	1.26563	0.093	0.039	0.002819	HC	mglia
CRIM1	1.35e-07	1.29792	0.116	0.058	0.00311936	HC	mglia
CLECL1	1.38e-07	1.20779	0.14	0.082	0.00319282	HC	mglia
PLK3	1.41e-07	-1.37287	0.046	0.102	0.00325867	HC	mglia
NRGN	1.44e-07	-1.37506	0.048	0.103	0.00333627	HC	mglia
2024-03-02	1.45e-07	-1.19058	0.053	0.114	0.00336953	HC	mglia
TPRG1	1.5e-07	-1.304	0.086	0.15	0.0034791	HC	mglia
ENC1	1.51e-07	-0.949046	0.094	0.167	0.00350745	HC	mglia
NLGN1	1.52e-07	-1.46324	0.042	0.096	0.00351732	HC	mglia
AC004687.1	1.63e-07	-1.66143	0.029	0.076	0.00378611	HC	mglia
HIST1H2BD	1.83e-07	-1.27074	0.042	0.096	0.00424318	HC	mglia
GLT1D1	1.9e-07	1.58177	0.068	0.024	0.00440529	HC	mglia
AMDHD2	2.13e-07	-2.14887	0.009	0.043	0.00493489	HC	mglia
LINC00862	2.18e-07	0.93307	0.138	0.073	0.00504644	HC	mglia
AL645941.2	2.29e-07	1.31315	0.066	0.024	0.0053022	HC	mglia
RAB3IP	2.42e-07	1.0774	0.051	0.016	0.00559897	HC	mglia
NPTXR	2.5e-07	-1.4944	0.043	0.093	0.0057916	HC	mglia
PGBD5	2.75e-07	-1.39089	0.042	0.093	0.00637911	HC	mglia
NFKBIE	3.17e-07	1.35461	0.081	0.033	0.00733594	HC	mglia
MOB4	3.26e-07	1.08159	0.071	0.028	0.00754697	HC	mglia
LINC01242	3.36e-07	4.02838	0.024	0.002	0.00777265	HC	mglia
LDHA	3.39e-07	-1.23864	0.057	0.116	0.00785249	HC	mglia
VAV3	3.49e-07	2.46034	0.035	0.007	0.00808111	HC	mglia
NKAIN2	3.54e-07	-1.33556	0.045	0.101	0.00820871	HC	mglia
GRIA2	3.57e-07	-1.36893	0.061	0.113	0.00827809	HC	mglia
LSAMP	3.7e-07	-1.2108	0.08	0.146	0.0085697	HC	mglia
FUT10	3.71e-07	0.864773	0.174	0.101	0.00859053	HC	mglia
PAX8	3.85e-07	1.93715	0.033	0.007	0.00890769	HC	mglia
PTPRD	3.88e-07	-1.2147	0.067	0.128	0.00898738	HC	mglia
DIRC3	4.4e-07	-1.03774	0.043	0.097	0.0101983	HC	mglia
HSPA1L	4.88e-07	2.10612	0.033	0.006	0.0113116	HC	mglia
OLFM2	5.4e-07	0.990415	0.082	0.036	0.0125119	HC	mglia
TENM2	6.63e-07	-1.07536	0.021	0.062	0.0153574	HC	mglia
LINC00578	6.65e-07	-1.00894	0.071	0.133	0.0154031	HC	mglia
ATP2B4	7.25e-07	-0.866019	0.138	0.206	0.0167877	HC	mglia
AL031595.2	7.29e-07	1.68868	0.051	0.015	0.0168835	HC	mglia
CEACAM21	7.61e-07	-0.914784	0.054	0.11	0.0176369	HC	mglia
RAB7B	8.91e-07	-4.2352	0.002	0.024	0.0206324	HC	mglia
CADM1	9.15e-07	-0.99122	0.108	0.17	0.0211848	HC	mglia
GRINA	9.82e-07	-1.03066	0.08	0.143	0.0227402	HC	mglia
CAMK2B	1.07e-06	-1.21934	0.022	0.063	0.0247072	HC	mglia
SRSF12	1.13e-06	1.38691	0.061	0.022	0.0260675	HC	mglia
MARCO	1.16e-06	2.51378	0.031	0.005	0.0268959	HC	mglia
PPP1R15A	1.18e-06	0.993705	0.141	0.078	0.0272245	HC	mglia
NRXN3	1.3e-06	-1.14872	0.065	0.121	0.0300407	HC	mglia
ALDOA	1.33e-06	-0.909253	0.138	0.183	0.0307196	HC	mglia
GNG12-AS1	1.33e-06	1.3134	0.085	0.037	0.030817	HC	mglia
ARAP3	1.45e-06	1.57239	0.059	0.02	0.0335162	HC	mglia
RAB20	1.47e-06	-0.89472	0.121	0.166	0.033937	HC	mglia
TRIM2	1.48e-06	-1.12298	0.095	0.138	0.0342427	HC	mglia
BTBD19	1.56e-06	-1.71252	0.024	0.061	0.0361762	HC	mglia
TMBIM1	1.65e-06	-0.955157	0.095	0.153	0.0383161	HC	mglia
PHPT1	1.99e-06	-1.75855	0.028	0.068	0.0461543	HC	mglia
CD9	2.14e-06	-1.33354	0.052	0.093	0.0495917	HC	mglia
TMEM79	2.14e-06	1.90715	0.041	0.01	0.0495972	HC	mglia
PTP4A1	2.15e-06	-1.42193	0.042	0.082	0.0497949	HC	mglia
HSPA6	1.09e-28	5.14303	0.472	0.053	2.53e-24	CB	mglia
BAG3	5.19e-27	4.32481	0.533	0.128	1.2e-22	CB	mglia
SRGN	1.63e-25	-3.28735	0.21	0.67	3.78e-21	CB	mglia
HIBCH	1.48e-23	2.97948	0.749	0.388	3.44e-19	CB	mglia
CHORDC1	1.68e-23	3.30352	0.656	0.216	3.9e-19	CB	mglia
HSPD1	4.72e-22	3.2985	0.687	0.3	1.09e-17	CB	mglia
CCDC26	7.24e-22	-2.36313	0.267	0.678	1.68e-17	CB	mglia
DNAJB1	1.8e-21	3.27501	0.579	0.194	4.18e-17	CB	mglia
HSPH1	2.78e-21	3.63446	0.687	0.401	6.43e-17	CB	mglia
SERPINH1	3.3e-21	6.25073	0.323	0.013	7.64e-17	CB	mglia
CACYBP	6.43e-21	2.98385	0.564	0.172	1.49e-16	CB	mglia
SSH2	1.14e-20	-1.358	0.826	0.947	2.63e-16	CB	mglia
ATP2C1	1.74e-20	2.38559	0.877	0.581	4.03e-16	CB	mglia
PTGES3	6.34e-20	2.63263	0.785	0.485	1.47e-15	CB	mglia
CD14	6.51e-20	-2.73706	0.174	0.573	1.51e-15	CB	mglia
HSPA4L	6.99e-20	3.42864	0.549	0.181	1.62e-15	CB	mglia
ETV6	1.62e-19	-1.47961	0.687	0.872	3.75e-15	CB	mglia
GPBP1	2.27e-19	2.05899	0.846	0.573	5.26e-15	CB	mglia
ZFP36L1	3.45e-19	-1.87356	0.544	0.797	7.99e-15	CB	mglia
HSP90AB1	5.94e-19	2.1049	0.81	0.542	1.38e-14	CB	mglia
FAM129A	7.48e-19	-2.40437	0.159	0.564	1.73e-14	CB	mglia
HIST1H2AC	7.77e-19	-2.52414	0.292	0.621	1.8e-14	CB	mglia
DNAJA1	9.09e-19	2.46503	0.687	0.308	2.11e-14	CB	mglia
RGS1	1.59e-18	-4.29087	0.046	0.374	3.67e-14	CB	mglia
DNAJA4	1.12e-17	3.64038	0.492	0.132	2.6e-13	CB	mglia
SCIN	5.67e-17	-2.345	0.374	0.705	1.31e-12	CB	mglia
TBC1D14	6.56e-17	-1.96744	0.338	0.652	1.52e-12	CB	mglia
SLC2A3	8.08e-17	-4.41398	0.174	0.414	1.87e-12	CB	mglia
HSPB1	1.66e-16	3.17904	0.431	0.159	3.85e-12	CB	mglia
NAA16	2.12e-16	2.10967	0.682	0.344	4.9e-12	CB	mglia
DENND3	2.22e-16	-1.61421	0.426	0.714	5.14e-12	CB	mglia
SESN3	6.54e-16	2.44155	0.759	0.467	1.51e-11	CB	mglia
HAMP	3.63e-15	-3.56279	0.036	0.326	8.42e-11	CB	mglia
SNAP23	3.72e-15	2.61518	0.662	0.379	8.61e-11	CB	mglia
PKDCC	4.15e-15	3.51479	0.354	0.07	9.61e-11	CB	mglia
IER5	5.17e-15	3.20341	0.41	0.097	1.2e-10	CB	mglia
MRPL18	5.58e-15	3.00298	0.436	0.123	1.29e-10	CB	mglia
FOS	5.62e-15	-3.47308	0.067	0.374	1.3e-10	CB	mglia
BMP2K	1.51e-14	-1.10137	0.851	0.921	3.5e-10	CB	mglia
KANSL1L	1.52e-14	1.74486	0.764	0.449	3.53e-10	CB	mglia
ST13	1.69e-14	2.28031	0.615	0.304	3.92e-10	CB	mglia
ELAVL4	2.82e-14	2.93627	0.482	0.159	6.52e-10	CB	mglia
MRPS6	3.09e-14	2.65267	0.492	0.185	7.16e-10	CB	mglia
WDR61	3.11e-14	3.56593	0.482	0.172	7.21e-10	CB	mglia
HSPE1	3.55e-14	3.09199	0.426	0.167	8.22e-10	CB	mglia
ZFAND2A	5e-14	4.5202	0.282	0.031	1.16e-09	CB	mglia
HSPA4	5.97e-14	2.01578	0.646	0.313	1.38e-09	CB	mglia
TMEM243	7.6e-14	2.4262	0.487	0.176	1.76e-09	CB	mglia
MCU	1.3e-13	1.80354	0.59	0.282	3e-09	CB	mglia
SPATA6	2.13e-13	-2.20039	0.185	0.489	4.94e-09	CB	mglia
ABHD3	3.97e-13	2.10477	0.682	0.388	9.19e-09	CB	mglia
MMRN1	4e-13	3.5678	0.313	0.053	9.26e-09	CB	mglia
APP	4.44e-13	1.74528	0.697	0.396	1.03e-08	CB	mglia
TBC1D8	7.03e-13	-1.95998	0.308	0.546	1.63e-08	CB	mglia
CERS6	7.19e-13	1.38395	0.703	0.427	1.67e-08	CB	mglia
MBNL2	1.4e-12	1.06565	0.846	0.617	3.24e-08	CB	mglia
TGFBR1	1.97e-12	-1.20686	0.703	0.793	4.57e-08	CB	mglia
CCT4	2.4e-12	1.96237	0.595	0.286	5.56e-08	CB	mglia
KLHL25	2.44e-12	6.01844	0.2	0.009	5.65e-08	CB	mglia
HSP90AA1	2.62e-12	2.27017	0.867	0.736	6.06e-08	CB	mglia
TLR2	2.86e-12	-1.93212	0.251	0.568	6.63e-08	CB	mglia
DNAJB6	5.22e-12	1.76226	0.723	0.441	1.21e-07	CB	mglia
CHRNA5	1.23e-11	7.34385	0.149	0	2.85e-07	CB	mglia
AHSA1	1.33e-11	2.51674	0.41	0.137	3.08e-07	CB	mglia
RANGAP1	1.39e-11	2.34075	0.369	0.093	3.21e-07	CB	mglia
RUNX1	1.74e-11	-1.2054	0.744	0.859	4.04e-07	CB	mglia
PLAC8	1.84e-11	-3.37399	0.036	0.273	4.26e-07	CB	mglia
HSPA1B	2.66e-11	1.72115	0.61	0.542	6.16e-07	CB	mglia
SH3RF3	3.4e-11	-1.11194	0.723	0.811	7.88e-07	CB	mglia
P4HA1	5.32e-11	2.14528	0.754	0.577	1.23e-06	CB	mglia
TSHZ1	5.46e-11	2.04706	0.503	0.242	1.27e-06	CB	mglia
FXR1	6.01e-11	1.61591	0.718	0.449	1.39e-06	CB	mglia
HNRNPU	6.57e-11	1.50049	0.703	0.449	1.52e-06	CB	mglia
POLB	6.92e-11	1.45006	0.605	0.308	1.6e-06	CB	mglia
BCL2A1	7.2e-11	-3.96307	0.01	0.198	1.67e-06	CB	mglia
USPL1	7.59e-11	1.8089	0.508	0.198	1.76e-06	CB	mglia
ADGRE2	7.72e-11	-3.16383	0.051	0.282	1.79e-06	CB	mglia
C1QB	8.83e-11	-1.18041	0.513	0.78	2.05e-06	CB	mglia
TRIM26	1.04e-10	2.32996	0.338	0.079	2.4e-06	CB	mglia
PNLDC1	1.04e-10	6.86401	0.159	0.004	2.41e-06	CB	mglia
ACTB	1.25e-10	-0.972595	0.713	0.828	2.89e-06	CB	mglia
OLR1	1.55e-10	-1.78328	0.313	0.577	3.59e-06	CB	mglia
CHST11	1.63e-10	-0.881231	0.887	0.907	3.78e-06	CB	mglia
IL21R	1.72e-10	-3.07752	0.031	0.247	3.97e-06	CB	mglia
MIB1	1.78e-10	1.41779	0.667	0.436	4.13e-06	CB	mglia
FCGR1A	2.04e-10	-2.0285	0.133	0.41	4.73e-06	CB	mglia
SPATS2L	2.14e-10	1.8596	0.538	0.242	4.96e-06	CB	mglia
FLVCR2	2.15e-10	-3.77417	0.015	0.207	4.99e-06	CB	mglia
SLC11A1	2.37e-10	-1.83909	0.179	0.441	5.5e-06	CB	mglia
HSPE1-MOB4	2.61e-10	4.10081	0.226	0.031	6.05e-06	CB	mglia
CWF19L2	2.89e-10	1.61653	0.697	0.423	6.69e-06	CB	mglia
FBXL14	3.53e-10	2.4373	0.349	0.097	8.19e-06	CB	mglia
AP000787.1	4.56e-10	2.2338	0.426	0.154	1.06e-05	CB	mglia
RPS24	5.31e-10	-1.14933	0.585	0.648	1.23e-05	CB	mglia
SNCA	5.7e-10	1.17613	0.79	0.555	1.32e-05	CB	mglia
LYN	8.38e-10	-1.08424	0.646	0.784	1.94e-05	CB	mglia
CGAS	9.48e-10	2.84686	0.297	0.079	2.2e-05	CB	mglia
PADI2	1.05e-09	-2.2248	0.364	0.586	2.43e-05	CB	mglia
STIP1	1.31e-09	1.81787	0.503	0.229	3.03e-05	CB	mglia
MAP3K8	1.33e-09	-2.66971	0.113	0.348	3.07e-05	CB	mglia
FYB1	1.58e-09	-0.869319	0.821	0.868	3.66e-05	CB	mglia
SPON1	1.76e-09	-2.59422	0.159	0.308	4.08e-05	CB	mglia
ANKRD22	1.87e-09	-3.91483	0.005	0.159	4.32e-05	CB	mglia
SPP1	2.11e-09	-1.97556	0.559	0.722	4.88e-05	CB	mglia
KLF12	2.21e-09	1.5945	0.538	0.264	5.12e-05	CB	mglia
BACH1	2.26e-09	-1.02315	0.574	0.714	5.24e-05	CB	mglia
GRB2	2.52e-09	-1.07405	0.528	0.758	5.83e-05	CB	mglia
CASP1	3e-09	2.40032	0.287	0.066	6.96e-05	CB	mglia
FMNL2	5.07e-09	-0.846092	0.81	0.863	0.000117523	CB	mglia
ZFP36	5.12e-09	-2.20715	0.103	0.348	0.00011852	CB	mglia
FKBP4	5.86e-09	3.55503	0.215	0.04	0.00013584	CB	mglia
RPL23A	6.82e-09	-1.67874	0.328	0.524	0.000157943	CB	mglia
TMSB4X	6.91e-09	-0.961809	0.867	0.899	0.00016011	CB	mglia
TNFRSF1B	8.09e-09	-1.49869	0.262	0.537	0.000187441	CB	mglia
CLIC2	9.85e-09	3.43961	0.236	0.048	0.000228053	CB	mglia
PFKFB3	9.97e-09	-1.50319	0.354	0.524	0.000231013	CB	mglia
LRIG1	1.35e-08	1.53736	0.579	0.304	0.000312738	CB	mglia
ACER3	1.47e-08	-1.31942	0.426	0.581	0.000340194	CB	mglia
MSN	1.57e-08	1.8216	0.631	0.441	0.000364429	CB	mglia
GAPDH	1.67e-08	-0.993005	0.451	0.52	0.000386164	CB	mglia
AC098850.3	2.02e-08	1.86271	0.292	0.075	0.00046886	CB	mglia
TARS	2.1e-08	2.03636	0.385	0.15	0.000486116	CB	mglia
METTL21A	2.16e-08	1.50942	0.497	0.229	0.000499856	CB	mglia
MAFB	2.45e-08	-2.97578	0.031	0.211	0.000566933	CB	mglia
SLC2A5	2.62e-08	-1.35042	0.369	0.599	0.000605849	CB	mglia
AC008691.1	2.93e-08	1.41703	0.518	0.242	0.000678637	CB	mglia
TMEM163	3.32e-08	-1.75359	0.349	0.577	0.000768233	CB	mglia
ELOVL5	3.61e-08	1.50058	0.646	0.396	0.000835832	CB	mglia
SNX3	4.01e-08	1.54978	0.538	0.291	0.000929223	CB	mglia
AF127577.4	4.33e-08	1.70264	0.292	0.079	0.00100348	CB	mglia
SUGT1	4.47e-08	1.38066	0.595	0.348	0.00103471	CB	mglia
RANBP3	4.82e-08	1.71865	0.482	0.225	0.00111598	CB	mglia
BTG2	6.07e-08	-1.74153	0.226	0.419	0.00140604	CB	mglia
SPTLC2	6.11e-08	-1.18917	0.538	0.656	0.00141601	CB	mglia
LINC00996	6.42e-08	4.24838	0.128	0.004	0.00148762	CB	mglia
HIF1A	6.5e-08	-1.24799	0.564	0.692	0.00150455	CB	mglia
2024-03-01	6.6e-08	-0.83533	0.677	0.828	0.00152884	CB	mglia
PLSCR1	9.83e-08	-1.4458	0.297	0.507	0.00227704	CB	mglia
GNAS	1.08e-07	0.813018	0.918	0.744	0.00250208	CB	mglia
VMP1	1.1e-07	-0.934191	0.621	0.744	0.00254612	CB	mglia
RPS6	1.12e-07	-1.21133	0.513	0.643	0.00258511	CB	mglia
OTULIN	1.33e-07	1.16293	0.451	0.198	0.00307665	CB	mglia
ZC3HAV1	1.34e-07	1.55054	0.579	0.419	0.00311332	CB	mglia
EEF1B2	1.64e-07	-1.70754	0.205	0.41	0.00380907	CB	mglia
NUDC	1.87e-07	1.96579	0.39	0.172	0.00433962	CB	mglia
PPP1R15B	1.87e-07	1.74879	0.323	0.106	0.00434285	CB	mglia
FGFR1	1.9e-07	1.70532	0.364	0.181	0.00439823	CB	mglia
CTSB	2.17e-07	-1.62469	0.338	0.52	0.00502887	CB	mglia
B2M	2.3e-07	-1.32788	0.338	0.581	0.00532014	CB	mglia
MRC1	2.33e-07	1.65567	0.308	0.097	0.00539088	CB	mglia
NUDT9	2.36e-07	1.59834	0.395	0.163	0.00546656	CB	mglia
GKAP1	2.56e-07	1.70222	0.426	0.216	0.00593915	CB	mglia
ARID5B	2.58e-07	-1.56621	0.256	0.458	0.00598099	CB	mglia
ZNF124	2.71e-07	1.53251	0.487	0.247	0.00627286	CB	mglia
SH3TC1	3e-07	-1.52354	0.21	0.436	0.00694529	CB	mglia
CLK1	3.24e-07	1.16954	0.662	0.423	0.00751556	CB	mglia
CCT3	3.25e-07	1.56228	0.518	0.291	0.00753939	CB	mglia
PAPOLA	3.41e-07	0.810221	0.713	0.463	0.00790104	CB	mglia
HSPA8	3.6e-07	1.21855	0.585	0.348	0.00834977	CB	mglia
CYSLTR1	3.62e-07	2.02614	0.287	0.088	0.00839297	CB	mglia
AF117829.1	3.91e-07	1.67981	0.364	0.141	0.00904816	CB	mglia
RIPK2	3.97e-07	1.84136	0.385	0.167	0.00919966	CB	mglia
FPR1	4.51e-07	-1.78114	0.067	0.256	0.0104409	CB	mglia
TNFSF10	4.57e-07	-1.63473	0.046	0.207	0.0105967	CB	mglia
FCGBP	4.66e-07	-2.04129	0.282	0.432	0.0107917	CB	mglia
KDM5A	5.31e-07	0.933747	0.708	0.463	0.0123102	CB	mglia
BANP	5.6e-07	1.21089	0.528	0.278	0.012979	CB	mglia
RPL12	6.88e-07	-1.24793	0.379	0.537	0.0159477	CB	mglia
DCAF6	7.01e-07	-1.18343	0.518	0.652	0.016238	CB	mglia
UGCG	7.27e-07	-1.3667	0.385	0.485	0.0168489	CB	mglia
ELL2	7.33e-07	-1.12056	0.631	0.714	0.0169853	CB	mglia
TMSB10	7.42e-07	-1.53154	0.354	0.533	0.017182	CB	mglia
GAB2	7.56e-07	-0.862306	0.626	0.789	0.0175048	CB	mglia
ITGB3BP	7.95e-07	1.61591	0.487	0.264	0.0184203	CB	mglia
UBQLN1	7.99e-07	1.27894	0.503	0.26	0.0185015	CB	mglia
CPAMD8	8.46e-07	6.56989	0.082	0	0.0196053	CB	mglia
C1QC	8.57e-07	-0.891304	0.395	0.648	0.0198483	CB	mglia
RPS11	1.03e-06	-1.19944	0.477	0.621	0.0237594	CB	mglia
KCNH8	1.06e-06	-2.61133	0.005	0.11	0.0244416	CB	mglia
NOL4L	1.08e-06	0.806398	0.574	0.322	0.025113	CB	mglia
NFAT5	1.08e-06	1.11869	0.769	0.639	0.025127	CB	mglia
FEM1C	1.08e-06	2.04096	0.323	0.123	0.0251283	CB	mglia
PRNP	1.18e-06	0.970781	0.621	0.379	0.0273748	CB	mglia
HSPA9	1.25e-06	1.44266	0.472	0.242	0.028946	CB	mglia
FAM89A	1.27e-06	-3.9998	0.01	0.132	0.0295265	CB	mglia
KATNAL2	1.35e-06	2.08823	0.251	0.07	0.0312528	CB	mglia
RNF149	1.36e-06	-0.978374	0.549	0.727	0.031589	CB	mglia
CPED1	1.43e-06	1.08924	0.821	0.652	0.0331669	CB	mglia
WNT5B	1.48e-06	3.00782	0.195	0.062	0.0342642	CB	mglia
HSPA1A	1.64e-06	1.757	0.697	0.7	0.038097	CB	mglia
RPL31	1.71e-06	-1.62555	0.231	0.392	0.0395705	CB	mglia
CLIP2	1.73e-06	1.11653	0.559	0.317	0.0401055	CB	mglia
ITGA9	1.8e-06	-1.34284	0.287	0.471	0.0416826	CB	mglia
HLA-E	1.81e-06	-1.34908	0.292	0.432	0.042032	CB	mglia
PPA1	1.84e-06	-1.4864	0.226	0.374	0.0426147	CB	mglia
KLF3	1.96e-06	-1.4779	0.226	0.282	0.0454261	CB	mglia
HIST2H2BE	2.02e-06	-2.73097	0.056	0.211	0.0467619	CB	mglia
LINC01094	2.03e-06	-0.944236	0.215	0.449	0.0469194	CB	mglia
HSPH1	1.78e-76	3.16502	0.466	0.356	4.13e-72	CN	mglia
HIBCH	1.38e-65	2.48245	0.502	0.29	3.19e-61	CN	mglia
DNAJB1	3.57e-60	3.26262	0.346	0.125	8.28e-56	CN	mglia
CHORDC1	2.49e-57	2.613	0.401	0.186	5.77e-53	CN	mglia
BAG3	1.94e-56	3.65485	0.316	0.074	4.5e-52	CN	mglia
PTGES3	7.9e-56	2.00224	0.532	0.377	1.83e-51	CN	mglia
P4HA1	3e-55	2.17908	0.603	0.49	6.95e-51	CN	mglia
ATP2C1	1.15e-48	1.54405	0.744	0.667	2.67e-44	CN	mglia
HSP90AA1	3.3e-48	2.04221	0.705	0.716	7.65e-44	CN	mglia
DNAJB6	8.76e-47	1.70303	0.511	0.343	2.03e-42	CN	mglia
ABHD3	6.64e-46	1.82254	0.537	0.317	1.54e-41	CN	mglia
HSPA6	1.11e-45	3.39182	0.283	0.082	2.56e-41	CN	mglia
TMEM163	4.31e-45	-2.88624	0.108	0.366	9.98e-41	CN	mglia
HSPD1	9.03e-45	2.36631	0.407	0.232	2.09e-40	CN	mglia
SESN3	4.6e-42	1.58107	0.653	0.507	1.07e-37	CN	mglia
ERC2	2.03e-39	-3.16383	0.046	0.265	4.7e-35	CN	mglia
MRPS6	1.04e-36	2.04093	0.336	0.177	2.4e-32	CN	mglia
ST13	2.97e-36	1.8334	0.39	0.199	6.88e-32	CN	mglia
ESRRG	3.65e-36	-2.07028	0.074	0.312	8.45e-32	CN	mglia
HSP90AB1	4.09e-33	1.38151	0.537	0.467	9.47e-29	CN	mglia
HSPE1-MOB4	5.51e-33	4.64466	0.151	0.009	1.28e-28	CN	mglia
HSPA1A	1.53e-32	0.999104	0.577	0.686	3.55e-28	CN	mglia
IER5	1.57e-32	2.58946	0.269	0.073	3.63e-28	CN	mglia
CPED1	2.26e-31	0.927058	0.86	0.79	5.23e-27	CN	mglia
SNAP23	2.4e-31	1.63326	0.446	0.309	5.57e-27	CN	mglia
DNAJA4	4.84e-30	2.86945	0.237	0.082	1.12e-25	CN	mglia
SERPINH1	6.4e-30	2.81193	0.228	0.064	1.48e-25	CN	mglia
DNAJA1	6.5e-30	1.56087	0.408	0.263	1.51e-25	CN	mglia
HSPA4L	2.59e-29	4.22607	0.159	0.022	6e-25	CN	mglia
HSPA1B	5.91e-28	0.937568	0.477	0.479	1.37e-23	CN	mglia
CD14	1.78e-27	-1.59851	0.261	0.437	4.11e-23	CN	mglia
FXR1	2.38e-27	1.20884	0.525	0.357	5.52e-23	CN	mglia
GRID2	4.35e-27	1.38457	0.56	0.379	1.01e-22	CN	mglia
STIP1	2.84e-26	1.76538	0.326	0.162	6.59e-22	CN	mglia
MSN	4.03e-26	1.23721	0.588	0.462	9.35e-22	CN	mglia
PKDCC	2.96e-25	2.43428	0.235	0.075	6.85e-21	CN	mglia
MIB1	9.06e-25	1.18326	0.518	0.325	2.1e-20	CN	mglia
AC098850.3	3.71e-24	2.24148	0.156	0.026	8.59e-20	CN	mglia
TBC1D8	6.01e-24	-2.16536	0.105	0.275	1.39e-19	CN	mglia
APP	6.49e-24	1.59875	0.402	0.249	1.5e-19	CN	mglia
CERS6	1.05e-23	1.26507	0.466	0.299	2.42e-19	CN	mglia
PNLDC1	7.66e-23	3.47806	0.122	0.011	1.77e-18	CN	mglia
HSPA4	1.29e-22	1.42118	0.397	0.225	2.99e-18	CN	mglia
CYP39A1	1.66e-22	4.88303	0.1	0.005	3.84e-18	CN	mglia
FAM20A	3.07e-22	-3.91134	0.005	0.107	7.11e-18	CN	mglia
KANSL1L	4.01e-22	1.12219	0.521	0.366	9.28e-18	CN	mglia
C5orf17	7.28e-22	3.69291	0.124	0.014	1.69e-17	CN	mglia
ZFAND2A	7.81e-22	2.76498	0.137	0.018	1.81e-17	CN	mglia
UNC5C	7.82e-22	-1.37501	0.129	0.326	1.81e-17	CN	mglia
SLC2A5	9.67e-22	-0.9064	0.421	0.617	2.24e-17	CN	mglia
RIPK2	3.44e-21	1.70841	0.311	0.15	7.97e-17	CN	mglia
SPATS2L	5.73e-21	1.73565	0.336	0.174	1.33e-16	CN	mglia
MAP3K8	1.12e-20	-1.64745	0.129	0.306	2.6e-16	CN	mglia
TMSB4X	1.16e-20	-0.89873	0.821	0.869	2.68e-16	CN	mglia
CASP5	1.89e-20	2.55838	0.14	0.023	4.37e-16	CN	mglia
HAMP	4.25e-20	-2.72129	0.033	0.161	9.85e-16	CN	mglia
SPATA6	4.26e-20	-1.47313	0.172	0.35	9.87e-16	CN	mglia
CHRNA5	5.19e-20	7.73474	0.066	0	1.2e-15	CN	mglia
BCL6	9.63e-20	-1.86554	0.091	0.242	2.23e-15	CN	mglia
MCU	3.01e-19	1.64747	0.307	0.158	6.96e-15	CN	mglia
HSPB1	4.94e-19	1.49324	0.316	0.18	1.14e-14	CN	mglia
FCGR3A	1.03e-18	-0.901263	0.397	0.518	2.39e-14	CN	mglia
PIM1	1.28e-18	-2.25202	0.04	0.171	2.96e-14	CN	mglia
MLXIPL	1.28e-18	-1.18187	0.196	0.383	2.97e-14	CN	mglia
FCGR1A	2.17e-18	-1.40629	0.17	0.319	5.03e-14	CN	mglia
CACYBP	2.74e-18	1.65923	0.261	0.108	6.34e-14	CN	mglia
NAA16	3.35e-18	1.22826	0.421	0.259	7.75e-14	CN	mglia
FBXL14	3.39e-18	1.94879	0.213	0.073	7.85e-14	CN	mglia
GPBP1	5.31e-18	0.881486	0.611	0.531	1.23e-13	CN	mglia
METTL21A	6.7e-18	1.22343	0.38	0.248	1.55e-13	CN	mglia
AC069277.1	9.69e-18	-5.20336	0.004	0.084	2.25e-13	CN	mglia
FKBP4	1.26e-17	3.00682	0.112	0.015	2.91e-13	CN	mglia
STARD13	1.51e-17	1.25484	0.451	0.279	3.51e-13	CN	mglia
ARHGAP5	2.78e-17	1.09343	0.464	0.305	6.45e-13	CN	mglia
AC239798.2	5.15e-17	-2.34841	0.038	0.158	1.19e-12	CN	mglia
SRGN	8.45e-17	-1.02159	0.276	0.464	1.96e-12	CN	mglia
USPL1	1.17e-16	1.2682	0.351	0.187	2.7e-12	CN	mglia
RPS15	1.9e-16	-1.72806	0.139	0.256	4.4e-12	CN	mglia
ACER2	2.97e-16	2.23118	0.143	0.033	6.89e-12	CN	mglia
TBC1D14	3.09e-16	-0.918222	0.337	0.475	7.16e-12	CN	mglia
NRGN	3.43e-16	-2.78665	0.018	0.116	7.94e-12	CN	mglia
DEDD2	4.17e-16	2.49073	0.117	0.021	9.65e-12	CN	mglia
ELOVL5	4.19e-16	1.08316	0.395	0.287	9.7e-12	CN	mglia
KLHL25	5.17e-16	3.14758	0.098	0.012	1.2e-11	CN	mglia
KCNIP1	9.72e-16	-0.946231	0.363	0.516	2.25e-11	CN	mglia
AC008050.1	9.81e-16	-1.26087	0.208	0.375	2.27e-11	CN	mglia
TMEM243	1.24e-15	1.34528	0.322	0.18	2.87e-11	CN	mglia
HIST1H2AC	1.47e-15	-1.02366	0.273	0.429	3.4e-11	CN	mglia
TMSB10	1.64e-15	-0.928208	0.411	0.447	3.79e-11	CN	mglia
ZFP36	2.06e-15	-1.54359	0.105	0.249	4.78e-11	CN	mglia
RPLP1	2.34e-15	-1.12903	0.463	0.499	5.41e-11	CN	mglia
DPYS	3.93e-15	-2.7977	0.012	0.097	9.11e-11	CN	mglia
MBOAT7	6.7e-15	1.5744	0.237	0.099	1.55e-10	CN	mglia
SNCA	1.13e-14	0.985423	0.495	0.412	2.63e-10	CN	mglia
PTPRG	1.15e-14	2.65958	0.143	0.045	2.67e-10	CN	mglia
PLAC8	2.03e-14	-2.4202	0.029	0.128	4.71e-10	CN	mglia
TSHZ1	3.86e-14	1.83626	0.217	0.095	8.94e-10	CN	mglia
ELAVL4	8.11e-14	1.49942	0.285	0.153	1.88e-09	CN	mglia
NUDC	9.06e-14	1.35172	0.23	0.097	2.1e-09	CN	mglia
CRIM1	1.02e-13	2.41941	0.137	0.038	2.37e-09	CN	mglia
CLECL1	1.02e-13	1.54256	0.231	0.103	2.37e-09	CN	mglia
HNRNPU	1.13e-13	0.825857	0.458	0.354	2.61e-09	CN	mglia
LIMD1	2.67e-13	1.19151	0.289	0.142	6.19e-09	CN	mglia
HCG22	2.72e-13	-2.18059	0.047	0.144	6.31e-09	CN	mglia
RANBP3	3.98e-13	1.13144	0.299	0.153	9.22e-09	CN	mglia
WIPF3	4.11e-13	-1.72959	0.066	0.18	9.52e-09	CN	mglia
RPS24	4.17e-13	-0.980431	0.399	0.433	9.65e-09	CN	mglia
FCGR2A	4.18e-13	1.21443	0.289	0.166	9.69e-09	CN	mglia
GATM	5.17e-13	1.11559	0.339	0.188	1.2e-08	CN	mglia
SPATA22	5.6e-13	-3.72257	0.008	0.075	1.3e-08	CN	mglia
CWF19L2	6.16e-13	0.840079	0.479	0.335	1.43e-08	CN	mglia
MS4A6A	9.26e-13	0.87429	0.523	0.397	2.15e-08	CN	mglia
APOC1	9.47e-13	-1.42911	0.159	0.278	2.19e-08	CN	mglia
CD83	1.18e-12	0.998084	0.263	0.125	2.73e-08	CN	mglia
TGFA	2.13e-12	1.19663	0.224	0.097	4.94e-08	CN	mglia
SLC11A1	4.23e-12	-1.26627	0.142	0.262	9.81e-08	CN	mglia
LRIG1	4.36e-12	0.973651	0.393	0.249	1.01e-07	CN	mglia
NUP160	4.73e-12	1.06653	0.282	0.142	1.1e-07	CN	mglia
POLB	4.96e-12	1.07977	0.316	0.172	1.15e-07	CN	mglia
UQCRB	5.13e-12	-1.34138	0.181	0.282	1.19e-07	CN	mglia
CGAS	9.32e-12	1.2562	0.264	0.133	2.16e-07	CN	mglia
RPL28	9.33e-12	-1.00426	0.295	0.363	2.16e-07	CN	mglia
FGL1	9.57e-12	-1.41391	0.107	0.227	2.22e-07	CN	mglia
FCGBP	1.22e-11	-1.20169	0.244	0.341	2.82e-07	CN	mglia
ZNF83	1.32e-11	1.06311	0.321	0.184	3.06e-07	CN	mglia
ZNF124	1.35e-11	0.845457	0.42	0.271	3.13e-07	CN	mglia
RPS25	1.63e-11	-1.27087	0.148	0.226	3.78e-07	CN	mglia
RPS20	1.78e-11	-0.811385	0.294	0.328	4.12e-07	CN	mglia
PPP1R15A	3.42e-11	1.1433	0.117	0.036	7.92e-07	CN	mglia
CCT4	3.63e-11	1.01905	0.337	0.214	8.4e-07	CN	mglia
AHSA1	5.54e-11	1.20368	0.239	0.117	1.28e-06	CN	mglia
RPL23	5.58e-11	-1.02321	0.231	0.315	1.29e-06	CN	mglia
HLA-DRB5	6.67e-11	0.883187	0.324	0.182	1.54e-06	CN	mglia
CACNB2	9.24e-11	-1.77451	0.04	0.13	2.14e-06	CN	mglia
BCL2A1	1.07e-10	-2.58508	0.007	0.063	2.49e-06	CN	mglia
RBFOX1	1.15e-10	-2.0282	0.059	0.144	2.66e-06	CN	mglia
FBN2	1.27e-10	-5.63194	0.001	0.046	2.93e-06	CN	mglia
HSPA8	1.27e-10	1.07285	0.273	0.145	2.95e-06	CN	mglia
GAA	1.55e-10	-1.02962	0.183	0.291	3.6e-06	CN	mglia
AL592183.1	1.58e-10	1.02262	0.307	0.179	3.66e-06	CN	mglia
IL21R	1.71e-10	-1.74281	0.021	0.091	3.97e-06	CN	mglia
SUGT1	1.8e-10	0.969271	0.345	0.218	4.16e-06	CN	mglia
FGFR1	1.82e-10	2.10342	0.095	0.023	4.23e-06	CN	mglia
GPNMB	1.92e-10	2.50035	0.108	0.031	4.44e-06	CN	mglia
HSPE1	2.11e-10	1.13523	0.196	0.086	4.88e-06	CN	mglia
MLKL	2.14e-10	1.63597	0.169	0.069	4.95e-06	CN	mglia
VSIG4	2.15e-10	-1.06714	0.211	0.293	4.99e-06	CN	mglia
DUSP10	2.24e-10	1.47474	0.186	0.08	5.18e-06	CN	mglia
LINC00578	2.59e-10	-1.51805	0.034	0.115	6e-06	CN	mglia
CASP1	2.74e-10	1.30218	0.218	0.108	6.34e-06	CN	mglia
FOS	3.51e-10	-0.998195	0.114	0.233	8.13e-06	CN	mglia
MRPL18	4.66e-10	1.25278	0.215	0.104	1.08e-05	CN	mglia
JUN	6.03e-10	1.31537	0.191	0.085	1.4e-05	CN	mglia
NLRP4	6.12e-10	1.98864	0.075	0.015	1.42e-05	CN	mglia
PRKD2	6.14e-10	1.20239	0.143	0.054	1.42e-05	CN	mglia
AGPAT4	6.46e-10	1.2865	0.176	0.074	1.5e-05	CN	mglia
OTULIN	8.83e-10	1.02409	0.3	0.179	2.05e-05	CN	mglia
RPS27	1e-09	-0.919888	0.42	0.452	2.32e-05	CN	mglia
FLVCR2	1.17e-09	-2.20856	0.027	0.099	2.71e-05	CN	mglia
RPL8	1.22e-09	-0.90375	0.322	0.36	2.82e-05	CN	mglia
NACA	1.33e-09	-0.828768	0.339	0.383	3.08e-05	CN	mglia
THUMPD3-AS1	1.42e-09	1.33967	0.194	0.091	3.28e-05	CN	mglia
BACE2	1.47e-09	2.16178	0.085	0.02	3.4e-05	CN	mglia
BRINP2	1.73e-09	-2.53002	0.02	0.083	4.01e-05	CN	mglia
LIMK2	1.86e-09	-1.40044	0.073	0.171	4.31e-05	CN	mglia
S100Z	1.92e-09	-0.826051	0.291	0.416	4.44e-05	CN	mglia
PLCXD3	2.19e-09	-0.894038	0.104	0.214	5.08e-05	CN	mglia
FAM129A	2.3e-09	-1.07622	0.181	0.283	5.34e-05	CN	mglia
CLIP2	2.34e-09	0.861464	0.415	0.297	5.41e-05	CN	mglia
ITGB3BP	2.42e-09	1.20338	0.248	0.149	5.61e-05	CN	mglia
CEBPB	2.5e-09	-1.13923	0.153	0.24	5.79e-05	CN	mglia
NKRF	2.57e-09	1.78044	0.116	0.038	5.96e-05	CN	mglia
PDK4	2.86e-09	-1.46881	0.101	0.17	6.63e-05	CN	mglia
TNFAIP3	2.94e-09	1.19825	0.156	0.064	6.81e-05	CN	mglia
CCT3	2.95e-09	0.976203	0.29	0.17	6.83e-05	CN	mglia
DKK3	2.97e-09	-1.50136	0.059	0.15	6.87e-05	CN	mglia
DNTTIP2	3.31e-09	0.895856	0.134	0.055	7.67e-05	CN	mglia
LRP1B	3.93e-09	-1.18291	0.072	0.168	9.09e-05	CN	mglia
ANKMY2	5.12e-09	1.27488	0.166	0.072	0.000118693	CN	mglia
LINC02513	5.23e-09	-6.00882	0	0.031	0.000121223	CN	mglia
SMIM35	5.25e-09	1.36119	0.194	0.113	0.000121531	CN	mglia
LST1	5.89e-09	-0.82504	0.217	0.34	0.000136359	CN	mglia
RANGAP1	7.19e-09	1.12488	0.241	0.13	0.000166536	CN	mglia
ASTN1	7.6e-09	-1.53121	0.038	0.115	0.000175933	CN	mglia
STAB1	7.81e-09	-0.996193	0.153	0.273	0.000180801	CN	mglia
RPL27A	8.3e-09	-0.85242	0.299	0.352	0.000192313	CN	mglia
FPR1	9.31e-09	-1.22712	0.06	0.149	0.0002157	CN	mglia
PCP4	1.26e-08	-0.873981	0.116	0.225	0.000290999	CN	mglia
PYGL	1.34e-08	-0.980377	0.164	0.272	0.000310939	CN	mglia
GUCY1A1	1.43e-08	0.82548	0.313	0.189	0.000331133	CN	mglia
RGS3	1.45e-08	-2.58595	0.01	0.063	0.000335695	CN	mglia
DOK2	1.65e-08	4.20409	0.034	0.001	0.000382753	CN	mglia
UCHL1	1.73e-08	-1.47942	0.052	0.134	0.000401236	CN	mglia
BID	1.86e-08	0.938219	0.247	0.136	0.000430535	CN	mglia
GPR88	2.02e-08	-1.99238	0.012	0.065	0.000467742	CN	mglia
PLCB1	2.16e-08	-2.15966	0.016	0.073	0.000500769	CN	mglia
MT3	2.17e-08	-1.24316	0.056	0.14	0.000502844	CN	mglia
CKB	2.51e-08	-0.836377	0.15	0.263	0.000581351	CN	mglia
AC005699.1	3.02e-08	-1.19068	0.038	0.109	0.000698606	CN	mglia
CD93	3.66e-08	-1.95243	0.026	0.09	0.000848302	CN	mglia
ATP5ME	3.83e-08	-1.15269	0.12	0.195	0.000888101	CN	mglia
WDR61	4.38e-08	1.39907	0.176	0.097	0.00101446	CN	mglia
SNX3	4.78e-08	0.801652	0.359	0.27	0.00110633	CN	mglia
TRAF6	4.91e-08	1.07554	0.196	0.099	0.00113734	CN	mglia
AC090630.1	5.07e-08	0.95037	0.244	0.137	0.00117376	CN	mglia
KLHL6	5.91e-08	0.858702	0.342	0.224	0.00136778	CN	mglia
P4HA2	5.93e-08	2.14082	0.055	0.009	0.00137242	CN	mglia
AL121999.1	6.16e-08	-1.25424	0.051	0.129	0.00142588	CN	mglia
HCST	6.38e-08	-1.57233	0.042	0.114	0.00147693	CN	mglia
TCP1	7.09e-08	1.02913	0.218	0.117	0.00164155	CN	mglia
ARHGAP20	7.1e-08	-0.969693	0.118	0.222	0.00164422	CN	mglia
MTRNR2L1	7.18e-08	5.3144	0.031	0.001	0.00166342	CN	mglia
NOS1AP	7.44e-08	-1.20072	0.101	0.181	0.00172419	CN	mglia
RGS1	8.3e-08	-0.950429	0.091	0.186	0.00192214	CN	mglia
SLC2A3	8.42e-08	-1.65667	0.044	0.117	0.0019496	CN	mglia
MGLL	8.99e-08	0.926349	0.222	0.12	0.00208237	CN	mglia
LINC00877	1.02e-07	2.89103	0.047	0.006	0.00236759	CN	mglia
CCDC92	1.03e-07	1.09768	0.199	0.108	0.00239253	CN	mglia
DGKB	1.11e-07	-2.05303	0.025	0.085	0.00256204	CN	mglia
TLR10	1.14e-07	-0.905894	0.135	0.238	0.00263421	CN	mglia
IKZF2	1.15e-07	-1.05381	0.142	0.225	0.00265715	CN	mglia
MAMDC2	1.2e-07	1.16307	0.138	0.059	0.0027806	CN	mglia
EDF1	1.32e-07	-1.17965	0.079	0.163	0.00304998	CN	mglia
PARVG	1.34e-07	0.806329	0.324	0.214	0.00309704	CN	mglia
RPL23A	1.34e-07	-0.944663	0.228	0.298	0.00310817	CN	mglia
FLT1	1.4e-07	1.76132	0.107	0.04	0.0032445	CN	mglia
AP001257.1	1.41e-07	1.74842	0.062	0.014	0.00326912	CN	mglia
PPA1	1.73e-07	-1.59723	0.048	0.121	0.00401144	CN	mglia
MOB4	1.88e-07	1.57114	0.094	0.031	0.00435437	CN	mglia
THRB	1.98e-07	1.68175	0.14	0.081	0.00459524	CN	mglia
KCND2	2.13e-07	-2.53914	0.02	0.072	0.0049423	CN	mglia
LENG8	2.15e-07	-0.828443	0.142	0.246	0.00498285	CN	mglia
ARL17B	2.48e-07	-0.865297	0.146	0.201	0.00575028	CN	mglia
PPARG	2.61e-07	0.874413	0.311	0.244	0.00605341	CN	mglia
XRRA1	2.68e-07	0.865503	0.215	0.117	0.0062047	CN	mglia
SERPINE1	2.76e-07	2.72223	0.079	0.025	0.00638417	CN	mglia
MORC4	2.79e-07	1.38223	0.111	0.042	0.00645467	CN	mglia
LRIF1	3.66e-07	1.08798	0.153	0.072	0.00848066	CN	mglia
SULT1C2	3.73e-07	2.26573	0.056	0.011	0.00863043	CN	mglia
CSMD1	3.85e-07	-1.17544	0.09	0.163	0.00891824	CN	mglia
PRDM1	3.94e-07	0.911547	0.217	0.12	0.00913325	CN	mglia
NFKBIE	4e-07	0.865769	0.099	0.041	0.00926284	CN	mglia
ZNF804A	4.25e-07	1.66497	0.121	0.053	0.00985409	CN	mglia
HSPA5	4.64e-07	-0.848358	0.218	0.311	0.0107562	CN	mglia
LINC00310	4.73e-07	2.03445	0.072	0.02	0.0109541	CN	mglia
XPO7	5.18e-07	0.818013	0.296	0.191	0.0119884	CN	mglia
PCAT1	5.25e-07	3.74207	0.043	0.007	0.0121595	CN	mglia
CASP7	5.83e-07	1.43466	0.112	0.044	0.0135	CN	mglia
SPR	5.92e-07	2.04635	0.049	0.009	0.0137035	CN	mglia
KCNIP4	6.37e-07	-1.2291	0.074	0.155	0.0147475	CN	mglia
TCEAL9	6.46e-07	1.43527	0.065	0.018	0.0149518	CN	mglia
SLC7A5	6.5e-07	1.15009	0.19	0.107	0.0150536	CN	mglia
TTTY14	7.57e-07	0.831467	0.317	0.215	0.0175272	CN	mglia
SNHG8	7.62e-07	-1.30569	0.053	0.125	0.0176505	CN	mglia
PPID	7.82e-07	0.932085	0.231	0.134	0.0181243	CN	mglia
BTG2	7.89e-07	-0.856961	0.176	0.238	0.0182859	CN	mglia
CYBC1	8e-07	-0.802312	0.185	0.276	0.0185388	CN	mglia
AIDA	8.19e-07	-0.823091	0.198	0.276	0.0189666	CN	mglia
HRH1	8.26e-07	2.02734	0.075	0.023	0.0191358	CN	mglia
MIR155HG	8.51e-07	2.20768	0.065	0.017	0.0197025	CN	mglia
SLC25A19	9.3e-07	-1.49559	0.029	0.086	0.0215528	CN	mglia
YARS	9.37e-07	1.24658	0.152	0.074	0.0217125	CN	mglia
PPP1R1B	1e-06	-1.49971	0.043	0.109	0.0232441	CN	mglia
PFDN5	1.02e-06	-0.814098	0.192	0.265	0.0237212	CN	mglia
CHTF18	1.25e-06	-5.51686	0	0.022	0.0288873	CN	mglia
WAS	1.31e-06	-1.13765	0.096	0.157	0.0303848	CN	mglia
AF127577.4	1.41e-06	0.977232	0.212	0.12	0.0327257	CN	mglia
AL136164.2	1.54e-06	1.09909	0.091	0.035	0.0356134	CN	mglia
ROBO2	1.7e-06	-1.90384	0.027	0.083	0.039393	CN	mglia
PHYHIP	1.79e-06	-1.92874	0.02	0.07	0.0414802	CN	mglia
CCDC194	1.84e-06	1.52868	0.043	0.009	0.0425757	CN	mglia
PGS1	1.94e-06	0.990129	0.192	0.107	0.0450039	CN	mglia
PPP2CB	2.11e-06	0.842613	0.226	0.133	0.0487711	CN	mglia

## Sheet: Table S4
gene	p_val	avg_log2FC	pct.1	pct.2	p_val_adj	tissue	celltype
PDE1A	0	1.79757	0.693	0.287	0	FrCx	oligo
MCF2L	5.64e-196	-1.88616	0.201	0.396	1.31e-191	FrCx	oligo
STMN1	2.12e-164	1.74484	0.364	0.121	4.91e-160	FrCx	oligo
AC026316.5	3.28e-156	0.937654	0.772	0.582	7.59e-152	FrCx	oligo
FKBP5	2.65e-142	-1.66108	0.219	0.376	6.13e-138	FrCx	oligo
LURAP1L-AS1	5.76e-142	-1.81095	0.097	0.311	1.33e-137	FrCx	oligo
FMN1	2.12e-138	-2.67465	0.096	0.235	4.92e-134	FrCx	oligo
PIGH	8.46e-130	1.97414	0.283	0.091	1.96e-125	FrCx	oligo
SLC26A3	8.78e-127	-1.29789	0.274	0.436	2.03e-122	FrCx	oligo
MT-ND4L	4.81e-119	0.96661	0.598	0.355	1.11e-114	FrCx	oligo
AC098850.3	7.14e-114	1.54454	0.178	0.042	1.65e-109	FrCx	oligo
FAM171B	1.8e-102	0.888283	0.421	0.211	4.16e-98	FrCx	oligo
XRRA1	6.61e-102	1.11684	0.405	0.197	1.53e-97	FrCx	oligo
SLC7A14	1.75e-92	1.22428	0.342	0.155	4.05e-88	FrCx	oligo
LANCL1-AS1	4.38e-91	1.61805	0.257	0.097	1.01e-86	FrCx	oligo
SNAP25	2.13e-87	-0.848614	0.579	0.547	4.93e-83	FrCx	oligo
ENO4	2.87e-81	0.93676	0.477	0.281	6.65e-77	FrCx	oligo
PCDH9-AS2	4.06e-80	0.846591	0.574	0.374	9.41e-76	FrCx	oligo
TMSB10	2.15e-79	-1.18164	0.277	0.312	4.99e-75	FrCx	oligo
NRGN	2.22e-79	-1.74752	0.117	0.203	5.15e-75	FrCx	oligo
AL354809.1	4.78e-76	0.881829	0.388	0.208	1.11e-71	FrCx	oligo
LURAP1L	4.29e-71	-1.84856	0.06	0.179	9.94e-67	FrCx	oligo
ARHGEF3	1.74e-70	-1.4201	0.154	0.253	4.02e-66	FrCx	oligo
AC110285.1	8.42e-70	0.977249	0.341	0.176	1.95e-65	FrCx	oligo
SPATA22	1.86e-64	0.951852	0.331	0.174	4.31e-60	FrCx	oligo
PIGC	2.13e-64	0.969382	0.367	0.205	4.94e-60	FrCx	oligo
AC012358.3	2.44e-61	0.888832	0.355	0.197	5.65e-57	FrCx	oligo
BAIAP2L2	2.12e-56	1.01699	0.251	0.121	4.92e-52	FrCx	oligo
MT-ATP8	3.04e-55	0.822205	0.331	0.184	7.04e-51	FrCx	oligo
EVI2A	9.08e-53	1.22189	0.197	0.084	2.1e-48	FrCx	oligo
RELN	2.32e-52	1.79394	0.148	0.053	5.38e-48	FrCx	oligo
SLC6A1-AS1	9.81e-52	1.11426	0.26	0.134	2.27e-47	FrCx	oligo
PPFIA2-AS1	6.72e-51	1.59357	0.116	0.034	1.56e-46	FrCx	oligo
SYT1	6.94e-49	-0.801582	0.315	0.328	1.61e-44	FrCx	oligo
CLCA4	3.29e-48	0.815338	0.171	0.077	7.62e-44	FrCx	oligo
RPL28	6.45e-47	-0.934554	0.199	0.238	1.49e-42	FrCx	oligo
AC098617.1	9.92e-45	1.13378	0.2	0.094	2.3e-40	FrCx	oligo
CAV1	1.16e-44	-3.57949	0.01	0.059	2.68e-40	FrCx	oligo
HSPA4L	2.86e-44	1.49264	0.208	0.144	6.62e-40	FrCx	oligo
AC004784.1	1.05e-43	1.82292	0.083	0.021	2.44e-39	FrCx	oligo
BSG	2.48e-42	-0.883745	0.192	0.216	5.74e-38	FrCx	oligo
SFRP1	7.3e-42	0.834684	0.233	0.123	1.69e-37	FrCx	oligo
HSPA1A	2.16e-40	0.868269	0.303	0.406	5.01e-36	FrCx	oligo
AC020909.2	3.45e-40	0.952467	0.163	0.074	7.98e-36	FrCx	oligo
HSPA6	9.03e-40	5.6586	0.032	0.001	2.09e-35	FrCx	oligo
MTRNR2L1	2.29e-39	2.40459	0.039	0.004	5.31e-35	FrCx	oligo
DNAJB1	5.73e-39	0.937221	0.218	0.21	1.33e-34	FrCx	oligo
AL160272.2	8.15e-39	1.65406	0.065	0.015	1.89e-34	FrCx	oligo
SLC38A1	2.56e-37	-0.912135	0.193	0.253	5.94e-33	FrCx	oligo
ART3	3e-37	1.40406	0.084	0.025	6.96e-33	FrCx	oligo
AC012494.1	8.18e-37	1.65688	0.073	0.019	1.89e-32	FrCx	oligo
MT3	2.04e-36	-0.826075	0.253	0.322	4.72e-32	FrCx	oligo
AC018647.1	8.08e-36	1.00389	0.157	0.073	1.87e-31	FrCx	oligo
AC007001.1	8.93e-36	-8.95263	0	0.027	2.07e-31	FrCx	oligo
LINC01098	7.61e-35	1.69483	0.076	0.021	1.76e-30	FrCx	oligo
TAGLN3	9.9e-35	-0.871162	0.149	0.157	2.29e-30	FrCx	oligo
PCDH9-AS4	1.49e-34	0.903373	0.22	0.121	3.46e-30	FrCx	oligo
SNCG	6.1e-34	-1.80088	0.049	0.085	1.41e-29	FrCx	oligo
XIST	1.42e-33	-0.973925	0.14	0.208	3.3e-29	FrCx	oligo
AC022075.1	1.92e-33	1.16927	0.095	0.035	4.45e-29	FrCx	oligo
AC027117.2	1.28e-32	1.19939	0.133	0.058	2.97e-28	FrCx	oligo
SPINT2	6.75e-32	0.88893	0.187	0.099	1.56e-27	FrCx	oligo
LINC01299	1.43e-31	0.871796	0.111	0.049	3.3e-27	FrCx	oligo
LINC01099	1.58e-31	1.28747	0.108	0.043	3.66e-27	FrCx	oligo
SAMHD1	2.14e-31	-1.31738	0.081	0.132	4.95e-27	FrCx	oligo
AC022146.2	2.85e-31	0.844493	0.156	0.078	6.61e-27	FrCx	oligo
NDRG4	4.95e-31	-0.922329	0.108	0.116	1.15e-26	FrCx	oligo
AC006270.1	7.57e-31	1.10019	0.073	0.024	1.75e-26	FrCx	oligo
NEFL	8.34e-31	-0.848515	0.134	0.142	1.93e-26	FrCx	oligo
NPTX2	1.77e-30	-1.83574	0.032	0.087	4.1e-26	FrCx	oligo
AC093110.1	4.75e-30	1.44796	0.105	0.042	1.1e-25	FrCx	oligo
LINGO1	7.9e-30	-0.845932	0.156	0.21	1.83e-25	FrCx	oligo
CHRM5	1.59e-29	-1.58621	0.046	0.095	3.68e-25	FrCx	oligo
NOX4	1.68e-29	0.989382	0.092	0.037	3.88e-25	FrCx	oligo
SH3BGR	2.07e-29	0.815998	0.131	0.063	4.8e-25	FrCx	oligo
FTCD	5.09e-29	-1.90337	0.025	0.074	1.18e-24	FrCx	oligo
AL161751.1	5.91e-29	1.56573	0.076	0.025	1.37e-24	FrCx	oligo
AL592430.1	8.34e-29	1.51843	0.078	0.026	1.93e-24	FrCx	oligo
C19orf70	8.99e-29	-1.5246	0.056	0.079	2.08e-24	FrCx	oligo
DKK3	9.65e-29	-0.894859	0.134	0.151	2.23e-24	FrCx	oligo
PHYHIP	1.2e-28	-1.39816	0.059	0.089	2.79e-24	FrCx	oligo
AL365259.1	2.38e-28	1.23378	0.079	0.028	5.52e-24	FrCx	oligo
LINC01470	8.82e-28	0.891523	0.173	0.094	2.04e-23	FrCx	oligo
AC109927.1	1.51e-27	-0.847843	0.165	0.231	3.5e-23	FrCx	oligo
ADGRB2	4.94e-27	-1.18506	0.08	0.106	1.14e-22	FrCx	oligo
RPL22	8.04e-27	1.08692	0.117	0.053	1.86e-22	FrCx	oligo
AL354733.3	9.35e-27	1.10449	0.101	0.043	2.17e-22	FrCx	oligo
AC109492.1	9.13e-26	1.76026	0.055	0.015	2.11e-21	FrCx	oligo
ITM2A	1.22e-25	-0.88437	0.134	0.174	2.82e-21	FrCx	oligo
NEFM	1.93e-25	-1.38538	0.06	0.093	4.47e-21	FrCx	oligo
ZRANB2-AS1	3.93e-25	1.51258	0.074	0.026	9.1e-21	FrCx	oligo
FILIP1L	5.64e-25	0.826727	0.142	0.074	1.31e-20	FrCx	oligo
AL590783.1	6.25e-25	1.81299	0.06	0.018	1.45e-20	FrCx	oligo
CADM2-AS1	8.32e-25	1.8462	0.058	0.017	1.93e-20	FrCx	oligo
SLC25A48	9.76e-25	-1.46639	0.048	0.096	2.26e-20	FrCx	oligo
CEMIP	3.59e-24	0.984958	0.106	0.048	8.31e-20	FrCx	oligo
AC097467.3	4.36e-24	3.46651	0.025	0.002	1.01e-19	FrCx	oligo
EYS	4.71e-24	1.61327	0.077	0.03	1.09e-19	FrCx	oligo
KIF5A	5.11e-24	-0.808556	0.112	0.116	1.18e-19	FrCx	oligo
STAG3	6.08e-24	0.829308	0.136	0.071	1.41e-19	FrCx	oligo
PHPT1	7.87e-24	-1.23777	0.062	0.083	1.82e-19	FrCx	oligo
CAMK2A	8.47e-24	-0.960584	0.098	0.117	1.96e-19	FrCx	oligo
NRG1	1.04e-23	2.21119	0.061	0.02	2.41e-19	FrCx	oligo
NRN1	1.58e-23	-0.950883	0.063	0.07	3.66e-19	FrCx	oligo
ADARB2-AS1	2.88e-23	0.879568	0.093	0.042	6.66e-19	FrCx	oligo
AC093535.1	3.62e-23	1.31713	0.08	0.031	8.39e-19	FrCx	oligo
RPS4Y1	5.99e-23	0.944059	0.111	0.053	1.39e-18	FrCx	oligo
AL590006.1	6.43e-23	1.19984	0.094	0.041	1.49e-18	FrCx	oligo
LDHA	2.23e-22	-1.27589	0.061	0.077	5.17e-18	FrCx	oligo
C5orf17	3e-22	3.77324	0.022	0.001	6.95e-18	FrCx	oligo
CEND1	3.06e-22	-1.32087	0.051	0.071	7.08e-18	FrCx	oligo
AP001783.1	3.1e-22	1.23049	0.073	0.028	7.18e-18	FrCx	oligo
AC009554.1	3.9e-22	0.982409	0.143	0.079	9.04e-18	FrCx	oligo
AC008957.2	4.82e-22	1.15747	0.066	0.025	1.12e-17	FrCx	oligo
PTCSC3	5.57e-22	1.21467	0.084	0.035	1.29e-17	FrCx	oligo
SH3GL2	6.38e-22	-1.11476	0.068	0.088	1.48e-17	FrCx	oligo
AC008056.1	1.12e-21	1.51991	0.068	0.025	2.6e-17	FrCx	oligo
MAFF	3.03e-21	-2.09306	0.012	0.047	7.01e-17	FrCx	oligo
ARRDC2	3.69e-21	-0.854431	0.119	0.17	8.56e-17	FrCx	oligo
SLC6A6	3.96e-21	-0.877107	0.121	0.157	9.16e-17	FrCx	oligo
PCP4	4.48e-21	-1.2629	0.049	0.061	1.04e-16	FrCx	oligo
LINC00539	9.93e-21	-1.55071	0.032	0.075	2.3e-16	FrCx	oligo
AC131571.1	1.12e-20	0.870832	0.099	0.048	2.59e-16	FrCx	oligo
HELLS	1.2e-20	-0.811971	0.125	0.162	2.77e-16	FrCx	oligo
AC021054.1	1.44e-20	1.09758	0.079	0.033	3.33e-16	FrCx	oligo
PIM3	1.45e-20	-0.922181	0.107	0.159	3.36e-16	FrCx	oligo
MGLL	2.38e-20	-0.808106	0.079	0.084	5.51e-16	FrCx	oligo
AL590637.1	2.82e-20	1.0488	0.052	0.019	6.54e-16	FrCx	oligo
XXYLT1	3.73e-20	-0.882364	0.107	0.148	8.64e-16	FrCx	oligo
AC100800.1	4.05e-20	1.48844	0.053	0.017	9.39e-16	FrCx	oligo
MET	4.2e-20	-1.07781	0.06	0.088	9.73e-16	FrCx	oligo
APOA1-AS	8.27e-20	0.980572	0.117	0.061	1.91e-15	FrCx	oligo
CAV2	9.05e-20	-2.1598	0.015	0.044	2.1e-15	FrCx	oligo
GLRA2	9.48e-20	1.42012	0.075	0.032	2.2e-15	FrCx	oligo
LGALS1	1.36e-19	-1.21969	0.062	0.082	3.16e-15	FrCx	oligo
AL158840.1	1.94e-19	1.88975	0.035	0.008	4.5e-15	FrCx	oligo
AC103831.1	3.32e-19	1.38002	0.066	0.026	7.69e-15	FrCx	oligo
NDUFA11	6.76e-19	-1.29393	0.05	0.061	1.57e-14	FrCx	oligo
SULT4A1	6.83e-19	-1.02171	0.059	0.067	1.58e-14	FrCx	oligo
AC008728.1	7.04e-19	1.77703	0.044	0.013	1.63e-14	FrCx	oligo
EFHB	1.31e-18	1.59642	0.043	0.012	3.04e-14	FrCx	oligo
PDXK	1.43e-18	-1.10013	0.078	0.111	3.31e-14	FrCx	oligo
TUBA4A	1.51e-18	-0.921778	0.07	0.081	3.49e-14	FrCx	oligo
RAB3A	1.65e-18	-1.00626	0.047	0.053	3.83e-14	FrCx	oligo
CPB1	1.74e-18	0.855357	0.102	0.052	4.04e-14	FrCx	oligo
FAM157C	4.4e-18	3.51352	0.016	0.001	1.02e-13	FrCx	oligo
C3orf20	5e-18	0.882953	0.05	0.019	1.16e-13	FrCx	oligo
DNM3OS	8.19e-18	1.49374	0.042	0.013	1.9e-13	FrCx	oligo
Z94057.1	9.55e-18	1.27935	0.065	0.027	2.21e-13	FrCx	oligo
DOCK2	9.58e-18	0.910584	0.125	0.07	2.22e-13	FrCx	oligo
AC108721.1	1.21e-17	1.2386	0.058	0.022	2.79e-13	FrCx	oligo
AC240274.1	1.54e-17	-1.02948	0.067	0.095	3.56e-13	FrCx	oligo
KIF25	1.54e-17	-2.12664	0.015	0.044	3.56e-13	FrCx	oligo
FBXL16	2.11e-17	-0.942969	0.043	0.044	4.9e-13	FrCx	oligo
STX1B	2.7e-17	-0.962672	0.051	0.055	6.25e-13	FrCx	oligo
AC024145.1	2.8e-17	1.41388	0.039	0.012	6.47e-13	FrCx	oligo
AC244131.2	2.94e-17	0.800328	0.063	0.03	6.81e-13	FrCx	oligo
CA11	3.16e-17	-1.1312	0.058	0.074	7.33e-13	FrCx	oligo
NUF2	3.36e-17	0.924121	0.055	0.023	7.79e-13	FrCx	oligo
AC004052.1	3.48e-17	1.42174	0.047	0.016	8.06e-13	FrCx	oligo
AP2S1	3.71e-17	-0.848668	0.07	0.078	8.6e-13	FrCx	oligo
ARHGDIG	5.22e-17	-1.78608	0.026	0.042	1.21e-12	FrCx	oligo
CC2D2B	8.08e-17	0.940299	0.079	0.038	1.87e-12	FrCx	oligo
PIANP	8.24e-17	-0.813892	0.048	0.045	1.91e-12	FrCx	oligo
TTN	8.25e-17	1.24148	0.053	0.02	1.91e-12	FrCx	oligo
KLRC4-KLRK1	8.68e-17	0.899241	0.078	0.037	2.01e-12	FrCx	oligo
NAP1L2	9.33e-17	-0.919774	0.059	0.061	2.16e-12	FrCx	oligo
AC026746.1	1.1e-16	0.935573	0.09	0.045	2.55e-12	FrCx	oligo
AC090518.1	1.6e-16	-1.07776	0.058	0.103	3.71e-12	FrCx	oligo
AC008957.1	1.65e-16	1.48004	0.053	0.02	3.83e-12	FrCx	oligo
USH1C	2.07e-16	0.959239	0.056	0.023	4.78e-12	FrCx	oligo
AC020611.2	2.19e-16	0.925613	0.061	0.027	5.08e-12	FrCx	oligo
SPOCK2	2.59e-16	-0.848281	0.077	0.09	6e-12	FrCx	oligo
P4HA2	4.3e-16	1.43255	0.052	0.019	9.96e-12	FrCx	oligo
AC010503.2	5.3e-16	1.84119	0.04	0.013	1.23e-11	FrCx	oligo
GHR	5.96e-16	-0.910792	0.065	0.075	1.38e-11	FrCx	oligo
AC017101.1	5.97e-16	1.23635	0.055	0.022	1.38e-11	FrCx	oligo
RAB39A	7.15e-16	1.75952	0.034	0.009	1.66e-11	FrCx	oligo
RPS10	1e-15	-0.895481	0.064	0.081	2.33e-11	FrCx	oligo
EPB41L4B	1.52e-15	-1.30627	0.037	0.07	3.52e-11	FrCx	oligo
TH2LCRR	1.75e-15	1.17766	0.053	0.021	4.06e-11	FrCx	oligo
AC016910.1	1.82e-15	1.64726	0.039	0.012	4.21e-11	FrCx	oligo
AP001767.3	2.06e-15	1.05504	0.085	0.043	4.77e-11	FrCx	oligo
KCNF1	2.22e-15	-1.8633	0.018	0.029	5.14e-11	FrCx	oligo
HIF3A	3e-15	-0.971233	0.06	0.078	6.95e-11	FrCx	oligo
ATP13A1	3.23e-15	-0.916247	0.05	0.059	7.47e-11	FrCx	oligo
PKP4-AS1	3.29e-15	1.33741	0.064	0.028	7.61e-11	FrCx	oligo
EIF1AY	4e-15	0.937089	0.092	0.048	9.27e-11	FrCx	oligo
UNC13A	5.17e-15	-0.98168	0.046	0.048	1.2e-10	FrCx	oligo
GNB2	5.45e-15	-0.859263	0.061	0.071	1.26e-10	FrCx	oligo
SPPL2B	7.18e-15	-0.838153	0.057	0.06	1.66e-10	FrCx	oligo
ENTPD6	8.59e-15	-0.919528	0.066	0.077	1.99e-10	FrCx	oligo
AC117834.1	8.95e-15	1.22462	0.053	0.021	2.07e-10	FrCx	oligo
TUBB2B	1.14e-14	-0.949249	0.083	0.114	2.64e-10	FrCx	oligo
TREH	1.2e-14	0.822667	0.052	0.023	2.78e-10	FrCx	oligo
HBB	1.21e-14	-2.14383	0.016	0.035	2.8e-10	FrCx	oligo
HSPE1-MOB4	1.54e-14	1.25567	0.062	0.028	3.58e-10	FrCx	oligo
FERMT3	1.61e-14	1.79167	0.028	0.007	3.73e-10	FrCx	oligo
VIM	2.07e-14	-2.37196	0.012	0.032	4.8e-10	FrCx	oligo
AC114485.1	2.23e-14	-2.76896	0.005	0.024	5.16e-10	FrCx	oligo
COL10A1	2.31e-14	0.984485	0.086	0.045	5.35e-10	FrCx	oligo
MAP1LC3A	2.33e-14	-0.915133	0.081	0.11	5.39e-10	FrCx	oligo
MRPL30	2.37e-14	1.35633	0.033	0.01	5.49e-10	FrCx	oligo
RNF217-AS1	2.95e-14	0.93688	0.056	0.025	6.83e-10	FrCx	oligo
ADAMTS2	3.08e-14	1.45279	0.031	0.009	7.12e-10	FrCx	oligo
RBM26-AS1	3.48e-14	1.15389	0.044	0.017	8.05e-10	FrCx	oligo
ZBTB20-AS1	3.7e-14	1.12467	0.067	0.031	8.58e-10	FrCx	oligo
TSHZ3	4.15e-14	-0.991716	0.05	0.055	9.62e-10	FrCx	oligo
NAT8L	4.44e-14	-0.92314	0.075	0.109	1.03e-09	FrCx	oligo
AC073571.1	4.51e-14	1.6527	0.035	0.011	1.04e-09	FrCx	oligo
GSN-AS1	4.73e-14	1.37046	0.052	0.022	1.1e-09	FrCx	oligo
GULP1	5.36e-14	0.864441	0.042	0.018	1.24e-09	FrCx	oligo
DIRAS1	5.61e-14	-1.80611	0.017	0.037	1.3e-09	FrCx	oligo
AC009227.1	6.72e-14	1.75368	0.024	0.006	1.56e-09	FrCx	oligo
KIRREL3-AS1	8.97e-14	1.3551	0.047	0.018	2.08e-09	FrCx	oligo
AL078581.3	1.11e-13	1.43335	0.045	0.017	2.58e-09	FrCx	oligo
NCS1	1.83e-13	-1.0273	0.06	0.086	4.25e-09	FrCx	oligo
KCTD17	1.94e-13	-1.12436	0.037	0.046	4.5e-09	FrCx	oligo
AC022469.2	2.29e-13	2.68915	0.018	0.003	5.3e-09	FrCx	oligo
PLCH2	2.51e-13	-0.837293	0.058	0.067	5.82e-09	FrCx	oligo
AC018832.1	2.53e-13	1.54668	0.038	0.013	5.87e-09	FrCx	oligo
SEMA5B	3.24e-13	-0.807492	0.045	0.045	7.5e-09	FrCx	oligo
ADA	3.36e-13	-0.975604	0.051	0.091	7.78e-09	FrCx	oligo
AL136298.1	3.4e-13	0.912213	0.071	0.035	7.88e-09	FrCx	oligo
DUSP1	3.48e-13	-1.29604	0.034	0.062	8.06e-09	FrCx	oligo
AL354771.1	4.3e-13	0.93789	0.044	0.018	9.96e-09	FrCx	oligo
NGEF	4.32e-13	-1.79333	0.019	0.034	1e-08	FrCx	oligo
SCN1B	4.74e-13	-1.25056	0.042	0.07	1.1e-08	FrCx	oligo
PALM	5e-13	-0.861615	0.055	0.058	1.16e-08	FrCx	oligo
LINC00240	5.25e-13	0.929132	0.067	0.033	1.22e-08	FrCx	oligo
C12orf57	5.43e-13	-1.06548	0.042	0.055	1.26e-08	FrCx	oligo
KCNAB2	6.19e-13	-0.99714	0.051	0.061	1.43e-08	FrCx	oligo
HLA-DMA	6.41e-13	-1.63764	0.019	0.032	1.48e-08	FrCx	oligo
SNCB	7.11e-13	-1.25237	0.027	0.038	1.65e-08	FrCx	oligo
POLR2J	7.23e-13	-0.912944	0.057	0.07	1.67e-08	FrCx	oligo
HIF1A-AS2	7.68e-13	0.849131	0.064	0.031	1.78e-08	FrCx	oligo
SLC30A10	1.47e-12	-1.65078	0.02	0.044	3.41e-08	FrCx	oligo
SLC3A1	1.61e-12	1.11004	0.067	0.034	3.72e-08	FrCx	oligo
CNGB3	1.79e-12	2.07588	0.027	0.007	4.14e-08	FrCx	oligo
CYP39A1	2.22e-12	1.11599	0.054	0.025	5.14e-08	FrCx	oligo
AC107031.1	2.37e-12	2.0251	0.015	0.002	5.48e-08	FrCx	oligo
PCDHB4	2.39e-12	1.05968	0.044	0.018	5.54e-08	FrCx	oligo
OSGIN1	2.43e-12	-1.93988	0.011	0.033	5.62e-08	FrCx	oligo
REEP2	2.44e-12	-0.828231	0.044	0.045	5.65e-08	FrCx	oligo
SPRY2	2.77e-12	-0.801602	0.076	0.094	6.41e-08	FrCx	oligo
SAPCD2	3.03e-12	-0.969872	0.032	0.034	7.02e-08	FrCx	oligo
SLC8A2	3.3e-12	-0.874448	0.033	0.034	7.65e-08	FrCx	oligo
BHLHE40	3.33e-12	-1.27451	0.024	0.025	7.72e-08	FrCx	oligo
JDP2	3.34e-12	1.03988	0.093	0.054	7.73e-08	FrCx	oligo
FGFR3	3.36e-12	-1.08982	0.035	0.038	7.78e-08	FrCx	oligo
ANKRD7	3.52e-12	-0.904571	0.053	0.092	8.15e-08	FrCx	oligo
VEGFA	3.93e-12	-1.09107	0.042	0.05	9.11e-08	FrCx	oligo
AC091906.1	4e-12	1.62375	0.028	0.008	9.28e-08	FrCx	oligo
RIMS3	4.07e-12	-1.05707	0.035	0.043	9.43e-08	FrCx	oligo
AP003354.2	4.4e-12	0.898338	0.051	0.024	1.02e-07	FrCx	oligo
KDR	4.64e-12	0.880325	0.037	0.015	1.07e-07	FrCx	oligo
AP001172.1	5.08e-12	1.20445	0.038	0.015	1.18e-07	FrCx	oligo
NGFR	5.34e-12	-1.44147	0.02	0.047	1.24e-07	FrCx	oligo
BSCL2	5.44e-12	-1.02947	0.035	0.038	1.26e-07	FrCx	oligo
CEP170B	5.51e-12	-0.977715	0.031	0.033	1.28e-07	FrCx	oligo
AC245060.5	6.62e-12	-0.917013	0.053	0.072	1.53e-07	FrCx	oligo
DLG4	8.33e-12	-0.891995	0.049	0.054	1.93e-07	FrCx	oligo
NPIPB15	8.67e-12	-1.18279	0.036	0.057	2.01e-07	FrCx	oligo
AC011853.2	1.18e-11	2.9298	0.016	0.002	2.72e-07	FrCx	oligo
CDKN2C	1.27e-11	1.11522	0.043	0.018	2.93e-07	FrCx	oligo
SERPINB9	1.32e-11	-1.59506	0.018	0.04	3.06e-07	FrCx	oligo
TTC6	1.32e-11	0.830546	0.066	0.034	3.07e-07	FrCx	oligo
SAMD1	1.45e-11	-0.807434	0.068	0.08	3.37e-07	FrCx	oligo
TSIX	1.63e-11	-0.843704	0.032	0.033	3.79e-07	FrCx	oligo
CALB1	1.65e-11	0.87623	0.022	0.007	3.83e-07	FrCx	oligo
FAP	1.75e-11	1.50595	0.031	0.011	4.04e-07	FrCx	oligo
GLIDR	1.77e-11	0.905466	0.034	0.014	4.11e-07	FrCx	oligo
SNX31	1.92e-11	-1.5835	0.017	0.038	4.45e-07	FrCx	oligo
MYO7A	2.17e-11	1.44524	0.034	0.012	5.02e-07	FrCx	oligo
SYT13	2.32e-11	-0.831442	0.032	0.032	5.38e-07	FrCx	oligo
MAPK8IP2	2.56e-11	-1.05767	0.037	0.044	5.92e-07	FrCx	oligo
AC008277.1	2.9e-11	1.98927	0.02	0.005	6.72e-07	FrCx	oligo
SNPH	2.96e-11	-1.17115	0.031	0.037	6.85e-07	FrCx	oligo
LINC02240	3e-11	1.05573	0.051	0.024	6.94e-07	FrCx	oligo
FAM189A1	3.15e-11	-0.836927	0.047	0.052	7.29e-07	FrCx	oligo
HTR2B	3.43e-11	2.30164	0.021	0.005	7.94e-07	FrCx	oligo
BMPER	3.71e-11	-0.852196	0.074	0.081	8.6e-07	FrCx	oligo
LINC01221	3.73e-11	2.05109	0.022	0.005	8.64e-07	FrCx	oligo
FBXO41	4.03e-11	-1.16684	0.018	0.017	9.34e-07	FrCx	oligo
CCND1	4.1e-11	-1.12429	0.028	0.033	9.49e-07	FrCx	oligo
GLRX	4.26e-11	0.81367	0.068	0.036	9.88e-07	FrCx	oligo
AC090531.1	4.69e-11	1.08181	0.029	0.01	1.09e-06	FrCx	oligo
SPDYE2	5.29e-11	1.93293	0.02	0.005	1.22e-06	FrCx	oligo
PM20D1	5.29e-11	1.84336	0.011	0.001	1.23e-06	FrCx	oligo
IL27	6.79e-11	-4.93626	0.001	0.01	1.57e-06	FrCx	oligo
STK31	6.91e-11	0.878847	0.066	0.035	1.6e-06	FrCx	oligo
PCSK1N	7.15e-11	-1.40068	0.025	0.033	1.66e-06	FrCx	oligo
EFEMP1	7.33e-11	1.49393	0.026	0.008	1.7e-06	FrCx	oligo
EPHB6	8.22e-11	-1.36669	0.024	0.036	1.9e-06	FrCx	oligo
AL031587.1	8.27e-11	1.19324	0.039	0.016	1.91e-06	FrCx	oligo
AC097537.1	8.87e-11	1.64215	0.018	0.004	2.05e-06	FrCx	oligo
GPR17	9.48e-11	-0.817025	0.066	0.065	2.2e-06	FrCx	oligo
CASP7	1.1e-10	0.94043	0.046	0.022	2.54e-06	FrCx	oligo
TMEM132A	1.16e-10	-0.837876	0.033	0.034	2.68e-06	FrCx	oligo
PDIA2	1.17e-10	-1.07107	0.04	0.056	2.7e-06	FrCx	oligo
SMARCE1	1.36e-10	1.00788	0.04	0.017	3.15e-06	FrCx	oligo
LEPR	1.77e-10	-0.82563	0.071	0.098	4.1e-06	FrCx	oligo
TUSC7	1.8e-10	3.09604	0.013	0.002	4.18e-06	FrCx	oligo
TSPAN13	1.89e-10	-0.801992	0.047	0.046	4.39e-06	FrCx	oligo
XYLT2	2.66e-10	1.26648	0.035	0.014	6.15e-06	FrCx	oligo
ICA1	2.89e-10	-0.846521	0.045	0.052	6.69e-06	FrCx	oligo
AC010503.1	3.26e-10	1.05897	0.058	0.03	7.55e-06	FrCx	oligo
AC073167.1	3.73e-10	0.859559	0.054	0.027	8.63e-06	FrCx	oligo
VCAN-AS1	3.84e-10	0.852283	0.071	0.04	8.89e-06	FrCx	oligo
FAM167A	4.07e-10	-1.744	0.015	0.035	9.44e-06	FrCx	oligo
PGP	4.08e-10	-0.876145	0.056	0.07	9.45e-06	FrCx	oligo
NEU4	4.43e-10	-1.28425	0.019	0.025	1.03e-05	FrCx	oligo
AIP	4.49e-10	-0.813089	0.046	0.054	1.04e-05	FrCx	oligo
KCNMA1-AS1	5.27e-10	0.865437	0.024	0.009	1.22e-05	FrCx	oligo
TCEA3	5.47e-10	1.84628	0.018	0.004	1.27e-05	FrCx	oligo
AC002066.1	5.74e-10	-3.28089	0.004	0.016	1.33e-05	FrCx	oligo
KREMEN1	6.13e-10	0.869506	0.035	0.015	1.42e-05	FrCx	oligo
AC016493.1	6.39e-10	2.06007	0.02	0.005	1.48e-05	FrCx	oligo
C17orf100	6.39e-10	1.43129	0.023	0.007	1.48e-05	FrCx	oligo
LINC01310	6.52e-10	-1.50229	0.016	0.036	1.51e-05	FrCx	oligo
SPDYE1	6.77e-10	0.951473	0.051	0.025	1.57e-05	FrCx	oligo
KLRD1	8.11e-10	-0.847885	0.061	0.094	1.88e-05	FrCx	oligo
PEX5L-AS1	8.51e-10	1.24747	0.041	0.019	1.97e-05	FrCx	oligo
NARFL	9.3e-10	-0.853549	0.031	0.032	2.15e-05	FrCx	oligo
ZIC4	9.39e-10	1.01662	0.051	0.025	2.18e-05	FrCx	oligo
IFI27	9.92e-10	-2.13603	0.009	0.02	2.3e-05	FrCx	oligo
CPLX2	9.94e-10	-0.841775	0.048	0.055	2.3e-05	FrCx	oligo
AC087463.4	1.04e-09	-1.73375	0.016	0.033	2.42e-05	FrCx	oligo
LY6H	1.2e-09	-1.27005	0.025	0.036	2.78e-05	FrCx	oligo
CRISPLD2	1.31e-09	-0.803078	0.035	0.04	3.03e-05	FrCx	oligo
LINC00854	1.4e-09	1.09586	0.04	0.018	3.24e-05	FrCx	oligo
AL139095.4	1.45e-09	0.821388	0.065	0.036	3.35e-05	FrCx	oligo
PARD6G-AS1	1.93e-09	0.829739	0.098	0.063	4.46e-05	FrCx	oligo
ADIRF	1.95e-09	-2.36869	0.006	0.019	4.53e-05	FrCx	oligo
ZFP36	2.15e-09	-2.21429	0.006	0.02	4.98e-05	FrCx	oligo
IL13RA1	2.18e-09	-0.95525	0.02	0.018	5.04e-05	FrCx	oligo
PTPRN	2.42e-09	-1.23192	0.025	0.039	5.62e-05	FrCx	oligo
ABHD3	2.78e-09	0.803886	0.113	0.077	6.44e-05	FrCx	oligo
ETS2	2.9e-09	-1.4415	0.018	0.03	6.71e-05	FrCx	oligo
PDE4A	3.3e-09	-1.31293	0.025	0.034	7.65e-05	FrCx	oligo
SLC25A22	3.6e-09	-1.48405	0.016	0.025	8.35e-05	FrCx	oligo
ZNF232	3.62e-09	0.82483	0.048	0.025	8.38e-05	FrCx	oligo
SLC12A5	3.9e-09	-1.16831	0.028	0.039	9.05e-05	FrCx	oligo
CDK5	4.45e-09	-1.39457	0.02	0.026	0.000103046	FrCx	oligo
MYLPF	4.87e-09	-1.75505	0.009	0.026	0.000112808	FrCx	oligo
HFE	4.89e-09	1.14012	0.039	0.017	0.000113215	FrCx	oligo
SYNPO2L	4.93e-09	0.813127	0.019	0.007	0.00011427	FrCx	oligo
LYSMD2	4.99e-09	-1.03379	0.04	0.052	0.000115599	FrCx	oligo
NEFH	5.7e-09	-2.1533	0.008	0.02	0.000132044	FrCx	oligo
NPEPL1	6.1e-09	-0.873569	0.02	0.019	0.000141316	FrCx	oligo
AC008591.1	6.25e-09	0.926984	0.03	0.013	0.000144861	FrCx	oligo
LINC02197	6.41e-09	1.00166	0.028	0.011	0.000148482	FrCx	oligo
ACP7	6.41e-09	-0.905168	0.046	0.064	0.000148518	FrCx	oligo
CDK5R2	6.56e-09	-1.41789	0.017	0.027	0.000151866	FrCx	oligo
NBPF3	7.17e-09	-1.0615	0.035	0.052	0.00016601	FrCx	oligo
MLST8	7.36e-09	-0.923699	0.03	0.035	0.000170495	FrCx	oligo
DPM2	7.99e-09	-1.14199	0.029	0.042	0.000185143	FrCx	oligo
DDX39B	8.11e-09	0.903745	0.04	0.019	0.000187793	FrCx	oligo
IGFBP7	8.59e-09	-1.11455	0.02	0.024	0.000199061	FrCx	oligo
AL355076.2	8.62e-09	0.948624	0.031	0.013	0.000199651	FrCx	oligo
AC125793.1	8.96e-09	0.955633	0.011	0.002	0.000207526	FrCx	oligo
STX1A	9.08e-09	-1.07554	0.033	0.042	0.00021029	FrCx	oligo
AC100830.1	9.27e-09	1.38416	0.026	0.009	0.000214722	FrCx	oligo
VSTM2L	1.02e-08	-0.903555	0.025	0.028	0.00023545	FrCx	oligo
AL354793.1	1.03e-08	1.28304	0.011	0.002	0.000238313	FrCx	oligo
C6orf10	1.04e-08	1.31038	0.025	0.009	0.000240695	FrCx	oligo
GRM5-AS1	1.06e-08	1.04713	0.024	0.009	0.00024477	FrCx	oligo
LINC02503	1.24e-08	1.61413	0.024	0.008	0.000286147	FrCx	oligo
AGAP2	1.27e-08	-1.27117	0.023	0.03	0.00029365	FrCx	oligo
ASPN	1.33e-08	1.35771	0.026	0.01	0.000308778	FrCx	oligo
AC022973.3	1.37e-08	0.901249	0.03	0.013	0.00031715	FrCx	oligo
ETV4	1.38e-08	1.04018	0.041	0.02	0.000319226	FrCx	oligo
CCDC158	1.41e-08	1.1829	0.024	0.008	0.000327682	FrCx	oligo
FXYD1	1.49e-08	-1.97513	0.007	0.012	0.000344411	FrCx	oligo
CLUL1	1.51e-08	1.05847	0.038	0.017	0.000350324	FrCx	oligo
RWDD2A	1.64e-08	-0.857463	0.025	0.024	0.000380053	FrCx	oligo
AC127024.5	1.7e-08	0.810329	0.031	0.014	0.000393473	FrCx	oligo
EPHA10	1.7e-08	0.971207	0.015	0.004	0.000393493	FrCx	oligo
CGN	1.73e-08	-0.848307	0.054	0.076	0.000401341	FrCx	oligo
SPINK9	1.85e-08	1.9676	0.017	0.005	0.000428797	FrCx	oligo
MT1X	2.11e-08	-0.905222	0.033	0.035	0.000488074	FrCx	oligo
AL365275.1	2.24e-08	0.937492	0.036	0.017	0.000517696	FrCx	oligo
CHST1	2.27e-08	-1.09797	0.033	0.054	0.000524891	FrCx	oligo
CRIP2	2.28e-08	-1.25298	0.024	0.032	0.000528225	FrCx	oligo
ACSS3	2.29e-08	1.23331	0.024	0.009	0.000529451	FrCx	oligo
AC092666.1	2.65e-08	0.847434	0.019	0.007	0.000613981	FrCx	oligo
AC096576.2	2.68e-08	0.886054	0.023	0.009	0.000621002	FrCx	oligo
CRYM	3.03e-08	-1.25981	0.011	0.012	0.000700986	FrCx	oligo
AC007349.1	3.17e-08	0.979733	0.02	0.007	0.000733293	FrCx	oligo
AC006019.3	3.18e-08	1.17428	0.023	0.008	0.00073639	FrCx	oligo
TMEM250	3.46e-08	-1.0412	0.024	0.029	0.0008019	FrCx	oligo
MTRNR2L12	3.55e-08	-2.09064	0.005	0.018	0.000821495	FrCx	oligo
OGN	3.55e-08	1.74399	0.016	0.004	0.000822244	FrCx	oligo
DDN	3.83e-08	-1.39034	0.011	0.013	0.000886135	FrCx	oligo
AC025287.4	3.97e-08	0.852428	0.031	0.014	0.000919026	FrCx	oligo
NBL1	4.09e-08	-1.71985	0.011	0.022	0.000946653	FrCx	oligo
AL450263.1	4.17e-08	1.65511	0.023	0.008	0.000966403	FrCx	oligo
BGN	4.35e-08	-0.908089	0.023	0.025	0.00100771	FrCx	oligo
PRC1-AS1	4.48e-08	2.7441	0.013	0.003	0.00103807	FrCx	oligo
CXCR4	5.07e-08	-1.00085	0.032	0.057	0.00117377	FrCx	oligo
IQCN	5.9e-08	0.852752	0.018	0.007	0.00136724	FrCx	oligo
SVOP	6.07e-08	-1.01684	0.021	0.025	0.001406	FrCx	oligo
AC007344.1	6.29e-08	0.951427	0.034	0.016	0.00145629	FrCx	oligo
RBP2	6.67e-08	1.35625	0.015	0.004	0.00154524	FrCx	oligo
TESC	6.71e-08	-3.21059	0.003	0.012	0.00155359	FrCx	oligo
HUNK	6.82e-08	1.22823	0.044	0.022	0.00157921	FrCx	oligo
RNF6	7.1e-08	-0.834581	0.041	0.067	0.00164466	FrCx	oligo
AC244517.11	7.31e-08	1.39874	0.03	0.013	0.00169383	FrCx	oligo
CCDC196	7.33e-08	1.33694	0.018	0.006	0.00169805	FrCx	oligo
LINC01786	7.34e-08	1.38267	0.02	0.007	0.00169946	FrCx	oligo
HIST1H3E	7.61e-08	2.0823	0.015	0.004	0.00176311	FrCx	oligo
OMD	7.84e-08	1.57775	0.014	0.004	0.00181581	FrCx	oligo
OSMR	9.54e-08	0.917805	0.047	0.025	0.00220969	FrCx	oligo
SYNGR3	9.55e-08	-0.904619	0.028	0.032	0.00221112	FrCx	oligo
AC025180.1	9.56e-08	0.96661	0.02	0.007	0.00221337	FrCx	oligo
ATP5F1D	9.66e-08	-0.950325	0.035	0.043	0.00223746	FrCx	oligo
AC119396.1	1e-07	1.35202	0.023	0.008	0.00232346	FrCx	oligo
AP000442.2	1.05e-07	0.839323	0.025	0.011	0.00243613	FrCx	oligo
SRRM3	1.12e-07	-1.10415	0.02	0.022	0.00259922	FrCx	oligo
SLC16A10	1.17e-07	-0.900833	0.026	0.028	0.00270321	FrCx	oligo
SLC24A5	1.23e-07	1.4203	0.018	0.006	0.00285783	FrCx	oligo
HIST1H1C	1.24e-07	1.09293	0.027	0.011	0.0028709	FrCx	oligo
EFHD2	1.37e-07	-1.32314	0.018	0.031	0.00317474	FrCx	oligo
NIPAL2	1.4e-07	-1.08295	0.016	0.016	0.0032494	FrCx	oligo
PLS1	1.42e-07	1.29978	0.022	0.008	0.00329361	FrCx	oligo
AC092164.1	1.45e-07	0.827666	0.029	0.014	0.00335687	FrCx	oligo
LINC01222	1.45e-07	0.909331	0.042	0.021	0.00336354	FrCx	oligo
MEP1B	1.48e-07	1.03765	0.018	0.007	0.00343656	FrCx	oligo
C9orf16	1.51e-07	-1.10922	0.024	0.032	0.00348893	FrCx	oligo
FKBP1A	1.74e-07	-0.841768	0.029	0.032	0.00403691	FrCx	oligo
GPR161	1.8e-07	-0.954001	0.015	0.012	0.0041657	FrCx	oligo
TRIM61	1.85e-07	0.985258	0.027	0.012	0.00428609	FrCx	oligo
AL359922.1	1.96e-07	2.02822	0.015	0.004	0.00454257	FrCx	oligo
ITGA11	1.97e-07	-3.37718	0.002	0.01	0.00456343	FrCx	oligo
PIDD1	2e-07	-0.907873	0.033	0.046	0.00463602	FrCx	oligo
AC023906.5	2.16e-07	1.44253	0.018	0.006	0.00501354	FrCx	oligo
AC009271.1	2.17e-07	1.28363	0.017	0.006	0.00502124	FrCx	oligo
CCDC62	2.18e-07	-0.832051	0.049	0.07	0.00504803	FrCx	oligo
LEKR1	2.71e-07	1.10105	0.022	0.009	0.00628277	FrCx	oligo
CAPN9	2.81e-07	0.85309	0.029	0.013	0.00651117	FrCx	oligo
C10orf67	2.89e-07	0.915653	0.017	0.006	0.006696	FrCx	oligo
PTPN14	2.9e-07	-1.10965	0.018	0.022	0.00671445	FrCx	oligo
RGPD2	3.16e-07	1.72234	0.011	0.003	0.00730909	FrCx	oligo
LINC02268	3.24e-07	2.7443	0.01	0.002	0.00751325	FrCx	oligo
TSHR	3.27e-07	0.908507	0.037	0.018	0.00757519	FrCx	oligo
AC127164.1	3.3e-07	1.8365	0.012	0.003	0.00764903	FrCx	oligo
AC136604.2	3.44e-07	0.994151	0.037	0.019	0.00797831	FrCx	oligo
AC019117.1	3.8e-07	-1.62894	0.009	0.024	0.0087968	FrCx	oligo
TCEAL1	4.19e-07	-1.00852	0.03	0.043	0.00970567	FrCx	oligo
MT1M	4.47e-07	-1.5393	0.013	0.022	0.0103572	FrCx	oligo
AC015987.1	4.54e-07	2.2337	0.012	0.003	0.0105224	FrCx	oligo
AL354754.1	4.65e-07	1.40861	0.017	0.005	0.010768	FrCx	oligo
PCDHB15	4.66e-07	1.17811	0.025	0.01	0.0108051	FrCx	oligo
LSAMP-AS1	4.87e-07	0.853765	0.032	0.016	0.0112866	FrCx	oligo
AL513188.1	5.04e-07	0.822169	0.024	0.011	0.0116707	FrCx	oligo
ATXN7L3	5.18e-07	-0.902145	0.045	0.058	0.0119918	FrCx	oligo
AC023051.1	5.37e-07	1.15047	0.025	0.011	0.0124391	FrCx	oligo
AL365318.1	5.64e-07	1.68664	0.016	0.005	0.0130697	FrCx	oligo
AC007533.1	6.02e-07	1.19139	0.023	0.009	0.013952	FrCx	oligo
RBM43	6.05e-07	1.03526	0.028	0.012	0.0140089	FrCx	oligo
PZP	6.12e-07	0.898033	0.043	0.023	0.0141663	FrCx	oligo
DIRC3-AS1	6.13e-07	0.924653	0.02	0.008	0.0141998	FrCx	oligo
CDNF	6.15e-07	1.0417	0.014	0.005	0.0142529	FrCx	oligo
AL109910.1	6.94e-07	1.25777	0.017	0.006	0.0160822	FrCx	oligo
PNLDC1	7.78e-07	1.05687	0.029	0.013	0.0180242	FrCx	oligo
BCL11B	7.99e-07	-0.914807	0.03	0.035	0.0185054	FrCx	oligo
CR1	8.34e-07	1.16526	0.03	0.014	0.019312	FrCx	oligo
PDZD4	8.34e-07	-0.942455	0.027	0.032	0.0193133	FrCx	oligo
CELF3	8.41e-07	-1.24076	0.016	0.02	0.0194798	FrCx	oligo
ZNF30-AS1	9.24e-07	1.36578	0.02	0.007	0.0214099	FrCx	oligo
FLG-AS1	1.01e-06	-0.949249	0.026	0.036	0.0233367	FrCx	oligo
TLE3	1.05e-06	-0.89997	0.031	0.038	0.0242867	FrCx	oligo
CRH	1.07e-06	1.0891	0.012	0.004	0.0248475	FrCx	oligo
CHRM1	1.12e-06	-1.99669	0.008	0.015	0.0258863	FrCx	oligo
RASGRF2-AS1	1.15e-06	1.42205	0.011	0.003	0.0266331	FrCx	oligo
EGFL7	1.18e-06	-2.36514	0.003	0.012	0.0273171	FrCx	oligo
AC005064.1	1.19e-06	1.26745	0.021	0.008	0.0275161	FrCx	oligo
JUNB	1.26e-06	-2.11351	0.006	0.015	0.0291115	FrCx	oligo
SEC14L6	1.27e-06	1.00094	0.013	0.004	0.0294895	FrCx	oligo
AC008569.1	1.32e-06	0.994022	0.016	0.006	0.0305008	FrCx	oligo
BICDL1	1.32e-06	-0.965716	0.022	0.04	0.0305938	FrCx	oligo
JCAD	1.37e-06	-0.948303	0.015	0.013	0.0317341	FrCx	oligo
TMEM47	1.38e-06	-0.946324	0.022	0.024	0.0318635	FrCx	oligo
TAF7	1.5e-06	0.951774	0.037	0.019	0.0347601	FrCx	oligo
UHRF1	1.51e-06	-1.00077	0.026	0.042	0.0349683	FrCx	oligo
SPRED3	1.54e-06	-0.811462	0.024	0.026	0.035657	FrCx	oligo
WDR83OS	1.56e-06	1.11296	0.022	0.009	0.0361255	FrCx	oligo
SERTAD4-AS1	1.57e-06	1.04718	0.035	0.018	0.0363494	FrCx	oligo
AP001136.1	1.58e-06	1.37251	0.012	0.003	0.0366743	FrCx	oligo
PCDHA1	1.59e-06	0.966291	0.015	0.005	0.0368024	FrCx	oligo
ROR1-AS1	1.59e-06	1.4721	0.016	0.005	0.0368492	FrCx	oligo
AC004884.2	1.71e-06	1.3322	0.016	0.006	0.0396761	FrCx	oligo
AC051619.4	1.77e-06	1.31061	0.018	0.007	0.0409561	FrCx	oligo
F11-AS1	1.81e-06	-2.95039	0.002	0.01	0.0420128	FrCx	oligo
AC021915.1	1.85e-06	1.28534	0.024	0.01	0.0429267	FrCx	oligo
NUCB1-AS1	1.97e-06	0.837692	0.018	0.007	0.0456581	FrCx	oligo
SHISA2	1.98e-06	1.45696	0.021	0.008	0.0457501	FrCx	oligo
AL139317.1	2.05e-06	1.43876	0.018	0.006	0.0474052	FrCx	oligo
PDE1A	2.68837870300304e-311	1.53121	0.673	0.348	6.23e-307	HC	oligo
FMN1	4.19e-248	-3.49912	0.054	0.285	9.72e-244	HC	oligo
MT-ND3	2.2e-178	-0.834136	0.887	0.922	5.11e-174	HC	oligo
NEAT1	1.18e-168	-0.806889	0.784	0.806	2.74e-164	HC	oligo
FKBP5	3.55e-155	-1.96217	0.15	0.341	8.21e-151	HC	oligo
LURAP1L-AS1	4.69e-140	-2.00474	0.107	0.299	1.09e-135	HC	oligo
MCF2L	9.78e-135	-1.62645	0.186	0.349	2.26e-130	HC	oligo
AC026316.5	4.88e-127	0.808261	0.731	0.624	1.13e-122	HC	oligo
NECTIN3	1.96e-97	1.03693	0.369	0.182	4.55e-93	HC	oligo
XRRA1	1.37e-96	1.06327	0.398	0.209	3.17e-92	HC	oligo
CAV1	1.29e-95	-3.77917	0.011	0.103	3e-91	HC	oligo
HSPA1A	4.7e-83	-0.8104	0.29	0.44	1.09e-78	HC	oligo
LURAP1L	3.3e-82	-2.07617	0.052	0.17	7.65e-78	HC	oligo
SNAP25	3.9e-74	-1.19311	0.366	0.432	9.04e-70	HC	oligo
XIST	7.86e-73	-1.04822	0.247	0.314	1.82e-68	HC	oligo
HSPA1B	5.82e-66	-1.25279	0.127	0.248	1.35e-61	HC	oligo
ARHGEF3	1.02e-64	-1.50301	0.108	0.218	2.37e-60	HC	oligo
PCDH9-AS1	8.98e-57	0.840224	0.287	0.154	2.08e-52	HC	oligo
COL9A3	1.32e-55	1.12739	0.169	0.069	3.06e-51	HC	oligo
MAT2A	1.39e-54	-0.884322	0.276	0.363	3.23e-50	HC	oligo
SYT1	2.37e-52	-1.52543	0.159	0.252	5.5e-48	HC	oligo
RNH1	7.57e-49	0.802819	0.268	0.148	1.75e-44	HC	oligo
TMSB10	9.28e-42	-1.13207	0.194	0.233	2.15e-37	HC	oligo
YWHAH	6.92e-40	-1.3724	0.125	0.177	1.6e-35	HC	oligo
CAV2	1.21e-39	-2.50262	0.019	0.071	2.81e-35	HC	oligo
UCHL1	5.55e-39	-1.01645	0.194	0.23	1.29e-34	HC	oligo
CALM3	8.02e-39	-1.01294	0.22	0.25	1.86e-34	HC	oligo
ADAMTS18	2.14e-38	1.19566	0.181	0.098	4.96e-34	HC	oligo
STEAP1B	9.03e-38	0.922487	0.239	0.141	2.09e-33	HC	oligo
AL133346.1	1.11e-35	0.815756	0.189	0.101	2.56e-31	HC	oligo
ADARB2-AS1	3.11e-35	1.09908	0.133	0.06	7.19e-31	HC	oligo
TSPO	1.2e-32	1.26815	0.099	0.039	2.77e-28	HC	oligo
FBXW5	1.35e-32	1.62452	0.051	0.012	3.12e-28	HC	oligo
ENC1	1.48e-32	-1.40074	0.081	0.135	3.43e-28	HC	oligo
PWRN1	1.64e-32	1.13067	0.175	0.104	3.8e-28	HC	oligo
KIF25	8.82e-31	-2.80403	0.006	0.041	2.04e-26	HC	oligo
EFHB	4.2e-30	2.58131	0.039	0.007	9.72e-26	HC	oligo
ART3	6.79e-30	1.15992	0.097	0.04	1.57e-25	HC	oligo
CLVS1	1.5e-29	0.852268	0.153	0.08	3.47e-25	HC	oligo
PABPN1	1.76e-29	-0.803586	0.191	0.243	4.08e-25	HC	oligo
BASP1	3.17e-29	-0.833175	0.175	0.189	7.34e-25	HC	oligo
TSPAN11	5.03e-29	1.25797	0.085	0.033	1.17e-24	HC	oligo
HUNK	8.66e-29	2.00982	0.065	0.024	2.01e-24	HC	oligo
FRG1-DT	1.25e-28	0.943227	0.108	0.049	2.89e-24	HC	oligo
OSBPL3	9.84e-28	1.46398	0.086	0.035	2.28e-23	HC	oligo
SNCG	3.35e-27	-2.02795	0.034	0.067	7.77e-23	HC	oligo
LINC01099	8.16e-27	1.298	0.121	0.061	1.89e-22	HC	oligo
AC002066.1	1.13e-26	-3.64049	0.004	0.031	2.62e-22	HC	oligo
MAP2K2	1.98e-26	0.851642	0.11	0.052	4.58e-22	HC	oligo
NRGN	2.47e-26	-1.55835	0.062	0.107	5.71e-22	HC	oligo
DDT	4.36e-26	1.51539	0.063	0.021	1.01e-21	HC	oligo
NPTX2	7.49e-26	-2.28262	0.017	0.055	1.73e-21	HC	oligo
TUBB2A	2.6e-24	-0.937052	0.099	0.101	6.03e-20	HC	oligo
AC007001.1	2.89e-24	-8.10408	0	0.017	6.69e-20	HC	oligo
C5orf17	9.03e-24	2.64706	0.026	0.004	2.09e-19	HC	oligo
TENM2	1.76e-23	-2.36357	0.019	0.054	4.07e-19	HC	oligo
AL160272.2	2.31e-23	1.40838	0.059	0.021	5.36e-19	HC	oligo
DKK3	5.09e-23	-1.11368	0.115	0.14	1.18e-18	HC	oligo
GIPC2	6.52e-23	-0.937399	0.098	0.152	1.51e-18	HC	oligo
GATD3A	6.55e-23	2.57692	0.026	0.004	1.52e-18	HC	oligo
SAMHD1	7.6e-23	-1.00111	0.084	0.121	1.76e-18	HC	oligo
SELENOH	9.86e-23	0.972199	0.05	0.018	2.28e-18	HC	oligo
LINC00539	1.16e-22	-1.6682	0.023	0.062	2.69e-18	HC	oligo
SLC17A7	1.5e-22	-1.86125	0.032	0.069	3.48e-18	HC	oligo
AC109492.1	1.73e-22	1.54734	0.062	0.023	4e-18	HC	oligo
ARL17B	1.73e-22	-1.03237	0.09	0.124	4.01e-18	HC	oligo
NRG1	1.76e-22	2.24956	0.041	0.016	4.07e-18	HC	oligo
NECTIN3-AS1	2.15e-22	1.07582	0.084	0.037	4.98e-18	HC	oligo
SLC8A1-AS1	3.32e-22	0.800598	0.096	0.047	7.68e-18	HC	oligo
CTBP1-AS	6.38e-22	0.898082	0.106	0.053	1.48e-17	HC	oligo
CCDC144NL-AS1	9.51e-22	0.986966	0.101	0.05	2.2e-17	HC	oligo
AC021088.1	1.04e-21	1.32272	0.071	0.029	2.42e-17	HC	oligo
AC010260.1	1.05e-21	0.911257	0.119	0.063	2.44e-17	HC	oligo
TMPRSS5	1.17e-21	-1.20306	0.068	0.104	2.7e-17	HC	oligo
MND1	1.39e-21	-1.03236	0.08	0.135	3.21e-17	HC	oligo
KAT2A	2.37e-21	-0.8739	0.105	0.138	5.49e-17	HC	oligo
NDRG4	2.75e-21	-1.37392	0.062	0.088	6.37e-17	HC	oligo
SLC25A29	3.99e-21	-0.819406	0.136	0.173	9.25e-17	HC	oligo
PLPPR5	4.08e-21	0.997291	0.129	0.075	9.44e-17	HC	oligo
FTCD	5.56e-21	-1.8301	0.02	0.055	1.29e-16	HC	oligo
CDK5RAP3	7.44e-21	-0.877467	0.091	0.11	1.72e-16	HC	oligo
CYP51A1	1.09e-20	1.84376	0.039	0.011	2.52e-16	HC	oligo
HSPB1	2.24e-20	-1.28179	0.044	0.078	5.18e-16	HC	oligo
LIFR-AS1	3.63e-20	0.867568	0.089	0.043	8.42e-16	HC	oligo
LINC01098	4.02e-20	1.23574	0.083	0.039	9.3e-16	HC	oligo
SORCS1	4.86e-20	0.900548	0.157	0.107	1.13e-15	HC	oligo
AFAP1L2	5.07e-20	0.910188	0.139	0.084	1.18e-15	HC	oligo
ENO2	5.9e-20	-0.901408	0.12	0.148	1.37e-15	HC	oligo
ARRDC2	7.55e-20	-0.985539	0.087	0.139	1.75e-15	HC	oligo
MET	1.14e-19	-1.0439	0.077	0.12	2.64e-15	HC	oligo
NT5E	1.18e-19	0.943256	0.095	0.048	2.73e-15	HC	oligo
MRPL57	1.27e-19	0.858302	0.074	0.034	2.95e-15	HC	oligo
AC109927.1	1.35e-19	-0.832012	0.126	0.167	3.12e-15	HC	oligo
AC104407.1	1.47e-19	3.27504	0.013	0	3.41e-15	HC	oligo
NEFL	1.56e-19	-1.33265	0.063	0.09	3.62e-15	HC	oligo
AC027117.2	1.74e-19	0.901382	0.105	0.055	4.02e-15	HC	oligo
STMN2	1.92e-19	-1.11238	0.084	0.117	4.45e-15	HC	oligo
H2AFJ	1.92e-19	0.966268	0.075	0.034	4.45e-15	HC	oligo
RAB39A	2.46e-19	1.79053	0.038	0.011	5.71e-15	HC	oligo
SH3BGRL3	3.79e-19	-1.39348	0.049	0.083	8.78e-15	HC	oligo
MYO7A	4.47e-19	1.49086	0.042	0.013	1.03e-14	HC	oligo
CNTN6	5.33e-19	1.575	0.05	0.018	1.23e-14	HC	oligo
NELL2	6.36e-19	-0.881294	0.1	0.117	1.47e-14	HC	oligo
NOX4	6.67e-19	0.88312	0.087	0.043	1.55e-14	HC	oligo
PRKX	6.67e-19	-0.954132	0.084	0.124	1.55e-14	HC	oligo
PWRN3	7.43e-19	1.25828	0.056	0.022	1.72e-14	HC	oligo
NPIPA1	7.59e-19	-0.984646	0.076	0.103	1.76e-14	HC	oligo
JOSD2	7.83e-19	0.954744	0.075	0.034	1.81e-14	HC	oligo
MLLT11	8.98e-19	-0.972006	0.074	0.077	2.08e-14	HC	oligo
TMEM196	1.65e-18	1.04821	0.082	0.04	3.83e-14	HC	oligo
KCNT2	8.01e-18	0.892352	0.145	0.096	1.85e-13	HC	oligo
PLEKHG4B	9.19e-18	2.8522	0.021	0.003	2.13e-13	HC	oligo
AC004784.1	9.23e-18	1.31293	0.054	0.021	2.14e-13	HC	oligo
LINC01965	9.78e-18	1.15539	0.059	0.025	2.26e-13	HC	oligo
SYN1	1.06e-17	-1.62929	0.038	0.063	2.45e-13	HC	oligo
SALL3	1.13e-17	0.856636	0.071	0.033	2.62e-13	HC	oligo
AC108721.1	1.2e-17	1.14679	0.064	0.028	2.77e-13	HC	oligo
VSNL1	1.25e-17	-0.938742	0.114	0.132	2.9e-13	HC	oligo
GAP43	1.27e-17	-1.01174	0.085	0.105	2.95e-13	HC	oligo
PGM2L1	1.44e-17	-1.37281	0.051	0.07	3.32e-13	HC	oligo
OLFM1	1.51e-17	-0.841706	0.07	0.071	3.49e-13	HC	oligo
NT5DC3	1.62e-17	0.96868	0.056	0.023	3.75e-13	HC	oligo
MIR4300HG	1.74e-17	0.945305	0.094	0.049	4.04e-13	HC	oligo
SLFN5	2.35e-17	0.893956	0.061	0.027	5.45e-13	HC	oligo
VCAN-AS1	2.4e-17	0.845296	0.081	0.041	5.57e-13	HC	oligo
CAMK2A	3.04e-17	-1.14066	0.071	0.085	7.03e-13	HC	oligo
AL023284.4	3.41e-17	-0.96793	0.078	0.122	7.89e-13	HC	oligo
PDIA2	1.05e-16	-1.38028	0.033	0.069	2.42e-12	HC	oligo
RGS4	1.34e-16	-1.74377	0.026	0.049	3.1e-12	HC	oligo
AC090518.1	1.95e-16	-1.19359	0.041	0.069	4.52e-12	HC	oligo
DCLK1	3.79e-16	-1.46321	0.038	0.062	8.77e-12	HC	oligo
SYP	3.9e-16	-0.880265	0.09	0.098	9.03e-12	HC	oligo
GPNMB	7.73e-16	1.21043	0.078	0.041	1.79e-11	HC	oligo
MKNK2	7.73e-16	-1.15364	0.041	0.069	1.79e-11	HC	oligo
AL365259.1	8.57e-16	1.03062	0.074	0.036	1.99e-11	HC	oligo
AC007319.1	1.23e-15	1.26579	0.074	0.037	2.85e-11	HC	oligo
ACP7	1.33e-15	-1.61918	0.019	0.048	3.08e-11	HC	oligo
AL161751.1	1.35e-15	1.03689	0.064	0.03	3.12e-11	HC	oligo
FAM157C	1.77e-15	2.5625	0.016	0.002	4.09e-11	HC	oligo
ITPR1	2.36e-15	-0.934967	0.073	0.113	5.46e-11	HC	oligo
AL121656.1	2.36e-15	1.36743	0.042	0.015	5.47e-11	HC	oligo
MERTK	2.66e-15	0.911426	0.038	0.014	6.15e-11	HC	oligo
KLRD1	3.43e-15	-0.913242	0.063	0.088	7.94e-11	HC	oligo
AC104135.1	3.64e-15	4.39234	0.01	0	8.43e-11	HC	oligo
GALR1	4.04e-15	0.91516	0.066	0.032	9.37e-11	HC	oligo
OR7C1	4.8e-15	-2.85579	0.003	0.019	1.11e-10	HC	oligo
C2orf69	6.57e-15	-0.986363	0.057	0.087	1.52e-10	HC	oligo
OAF	7.18e-15	-0.997795	0.062	0.096	1.66e-10	HC	oligo
SEZ6L2	8.31e-15	-0.817053	0.106	0.139	1.92e-10	HC	oligo
FAM131C	9.45e-15	1.41017	0.021	0.005	2.19e-10	HC	oligo
PDXK	9.69e-15	-0.850789	0.075	0.09	2.24e-10	HC	oligo
FSIP2	9.75e-15	1.26133	0.049	0.02	2.26e-10	HC	oligo
DNAJA4	9.78e-15	-0.805933	0.094	0.131	2.27e-10	HC	oligo
NEFM	9.91e-15	-1.462	0.04	0.061	2.29e-10	HC	oligo
PLPPR2	1.05e-14	-0.999364	0.064	0.079	2.44e-10	HC	oligo
GNG3	1.12e-14	-1.27349	0.039	0.044	2.59e-10	HC	oligo
PTPRN	2.26e-14	-2.20807	0.017	0.034	5.23e-10	HC	oligo
TTTY15	2.71e-14	1.21068	0.06	0.03	6.29e-10	HC	oligo
HOPX	7.17e-14	-1.19912	0.046	0.057	1.66e-09	HC	oligo
LINC02256	8.05e-14	1.07911	0.05	0.022	1.87e-09	HC	oligo
NRN1	8.7e-14	-0.874952	0.056	0.057	2.02e-09	HC	oligo
GABRG3	9.23e-14	-3.05155	0.005	0.019	2.14e-09	HC	oligo
AC117386.2	9.29e-14	1.14682	0.042	0.017	2.15e-09	HC	oligo
SYNPR	1.09e-13	-2.31598	0.012	0.029	2.51e-09	HC	oligo
HLA-DMA	1.51e-13	-1.78668	0.017	0.041	3.49e-09	HC	oligo
AC092652.2	1.53e-13	1.34989	0.024	0.007	3.54e-09	HC	oligo
FAM66A	1.55e-13	0.970191	0.061	0.029	3.58e-09	HC	oligo
AC008440.2	1.76e-13	0.954546	0.062	0.03	4.08e-09	HC	oligo
LINC00987	1.82e-13	1.02354	0.067	0.034	4.22e-09	HC	oligo
TSPYL2	1.85e-13	-0.965762	0.062	0.077	4.28e-09	HC	oligo
DNM1	2.52e-13	-0.89367	0.075	0.095	5.85e-09	HC	oligo
ANKRD7	2.83e-13	-1.15202	0.042	0.066	6.56e-09	HC	oligo
AL445433.2	3.27e-13	0.851622	0.04	0.017	7.58e-09	HC	oligo
AC090138.1	3.33e-13	1.17975	0.054	0.025	7.72e-09	HC	oligo
RAD50	3.64e-13	1.04811	0.049	0.022	8.43e-09	HC	oligo
RPS4Y1	3.77e-13	0.940895	0.081	0.045	8.74e-09	HC	oligo
AL353784.1	4.11e-13	0.867639	0.08	0.044	9.53e-09	HC	oligo
AP001439.1	4.21e-13	0.817144	0.059	0.03	9.74e-09	HC	oligo
AL110292.1	4.76e-13	0.872614	0.067	0.035	1.1e-08	HC	oligo
HSPA6	4.93e-13	2.58986	0.011	0.001	1.14e-08	HC	oligo
GJA1	5.78e-13	-1.70663	0.015	0.037	1.34e-08	HC	oligo
ARHGEF26	7.31e-13	0.925574	0.065	0.033	1.69e-08	HC	oligo
VARS	7.76e-13	1.01264	0.048	0.021	1.8e-08	HC	oligo
EPB41L4B	9.17e-13	-1.1938	0.034	0.062	2.12e-08	HC	oligo
PHYHIP	1.25e-12	-1.25753	0.043	0.066	2.9e-08	HC	oligo
PRKCG	1.27e-12	-2.08291	0.013	0.031	2.94e-08	HC	oligo
AC005520.2	1.4e-12	1.34407	0.032	0.012	3.25e-08	HC	oligo
INTS1	1.42e-12	0.864459	0.058	0.029	3.28e-08	HC	oligo
AC027644.3	1.48e-12	1.33824	0.028	0.009	3.43e-08	HC	oligo
SERPINB9	1.77e-12	-1.88916	0.012	0.033	4.09e-08	HC	oligo
AC006270.1	2.3e-12	0.857921	0.064	0.033	5.33e-08	HC	oligo
MAP1LC3A	2.39e-12	-0.976659	0.063	0.092	5.54e-08	HC	oligo
ANTXR2	2.87e-12	0.897655	0.04	0.017	6.64e-08	HC	oligo
CCDC117	3.42e-12	-0.868125	0.06	0.081	7.93e-08	HC	oligo
RAB3A	4.04e-12	-1.67774	0.021	0.04	9.35e-08	HC	oligo
COLGALT1	4.18e-12	-0.880592	0.05	0.06	9.69e-08	HC	oligo
ADAMTS9-AS2	4.27e-12	0.857648	0.071	0.039	9.88e-08	HC	oligo
RAI2	5e-12	0.904882	0.034	0.014	1.16e-07	HC	oligo
HELB	5.14e-12	0.984042	0.058	0.029	1.19e-07	HC	oligo
RBM26-AS1	6.71e-12	1.04779	0.039	0.017	1.55e-07	HC	oligo
SLIT3	7.79e-12	-2.99164	0.006	0.019	1.8e-07	HC	oligo
MAMDC2	7.85e-12	1.4061	0.025	0.008	1.82e-07	HC	oligo
VIM	7.97e-12	-1.90483	0.013	0.032	1.85e-07	HC	oligo
DIRAS2	9.53e-12	-1.00847	0.053	0.062	2.21e-07	HC	oligo
NBPF3	1.03e-11	-1.13259	0.033	0.05	2.38e-07	HC	oligo
IL7	1.09e-11	0.898573	0.049	0.023	2.52e-07	HC	oligo
KCNMA1-AS1	1.37e-11	1.1021	0.03	0.011	3.18e-07	HC	oligo
AL161935.3	1.42e-11	0.924183	0.04	0.017	3.3e-07	HC	oligo
ADA	1.57e-11	-0.998827	0.042	0.07	3.64e-07	HC	oligo
EMC6	1.68e-11	0.858831	0.049	0.024	3.9e-07	HC	oligo
ONECUT1	1.75e-11	1.4109	0.034	0.013	4.06e-07	HC	oligo
STMN3	1.94e-11	-0.847506	0.063	0.066	4.49e-07	HC	oligo
CHGB	1.96e-11	-0.917684	0.043	0.046	4.54e-07	HC	oligo
CACNG8	2.69e-11	-0.988912	0.044	0.046	6.22e-07	HC	oligo
EGR1	3.05e-11	-2.1893	0.007	0.023	7.07e-07	HC	oligo
TTC9B	3.33e-11	-0.860459	0.023	0.017	7.71e-07	HC	oligo
PCP4	3.68e-11	-2.01317	0.014	0.028	8.53e-07	HC	oligo
AC012494.1	3.74e-11	0.894161	0.061	0.032	8.66e-07	HC	oligo
SCNN1D	4.19e-11	1.16415	0.033	0.013	9.69e-07	HC	oligo
GLIDR	4.34e-11	1.25614	0.033	0.013	1.01e-06	HC	oligo
PRRT1	4.46e-11	-0.933418	0.047	0.059	1.03e-06	HC	oligo
SYCP3	4.87e-11	1.03122	0.026	0.009	1.13e-06	HC	oligo
C6orf226	5.85e-11	1.59286	0.024	0.007	1.35e-06	HC	oligo
AC097467.3	6.29e-11	1.99578	0.013	0.002	1.46e-06	HC	oligo
AC104041.1	8.92e-11	2.00231	0.018	0.004	2.07e-06	HC	oligo
CELF4	1.02e-10	-0.969177	0.048	0.057	2.37e-06	HC	oligo
AC073529.1	1.06e-10	0.942069	0.075	0.045	2.46e-06	HC	oligo
SULT4A1	1.28e-10	-1.55606	0.024	0.043	2.96e-06	HC	oligo
CPLX2	1.29e-10	-1.28326	0.04	0.053	2.98e-06	HC	oligo
AC008728.1	1.3e-10	1.04047	0.037	0.016	3.01e-06	HC	oligo
G0S2	1.81e-10	1.22294	0.024	0.008	4.19e-06	HC	oligo
ZMYM3	2.03e-10	-0.830608	0.052	0.066	4.71e-06	HC	oligo
NECAP1	2.41e-10	-0.814142	0.07	0.079	5.58e-06	HC	oligo
HPCAL4	2.76e-10	-1.37767	0.025	0.033	6.4e-06	HC	oligo
AC106881.1	2.86e-10	1.50361	0.031	0.013	6.62e-06	HC	oligo
AP003469.4	2.91e-10	-0.910651	0.051	0.077	6.75e-06	HC	oligo
C9orf153	3.17e-10	-0.846279	0.054	0.079	7.34e-06	HC	oligo
AL138828.1	3.39e-10	0.991126	0.044	0.021	7.85e-06	HC	oligo
RAB3B	3.7e-10	-2.81221	0.005	0.017	8.56e-06	HC	oligo
LINC02197	4.05e-10	1.08619	0.034	0.014	9.38e-06	HC	oligo
AP000229.1	4.31e-10	0.992585	0.021	0.008	9.98e-06	HC	oligo
SERPINH1	4.35e-10	-1.6204	0.014	0.025	1.01e-05	HC	oligo
SNX10	4.47e-10	-1.19507	0.034	0.042	1.04e-05	HC	oligo
NRSN1	4.49e-10	0.923498	0.047	0.023	1.04e-05	HC	oligo
CAMK2B	5.41e-10	-0.966239	0.046	0.056	1.25e-05	HC	oligo
C4orf19	5.61e-10	0.940387	0.05	0.026	1.3e-05	HC	oligo
MTRNR2L1	6.11e-10	1.45384	0.022	0.008	1.41e-05	HC	oligo
ATP6V1G2-DDX39B	7.92e-10	-1.28382	0.032	0.042	1.83e-05	HC	oligo
ST6GALNAC5	1.08e-09	-1.91211	0.014	0.029	2.51e-05	HC	oligo
SYT4	1.16e-09	-1.50111	0.023	0.035	2.68e-05	HC	oligo
TRO	1.24e-09	-0.805218	0.041	0.045	2.87e-05	HC	oligo
NNAT	1.28e-09	-1.7107	0.018	0.029	2.95e-05	HC	oligo
PCDHB4	1.28e-09	0.85056	0.039	0.019	2.96e-05	HC	oligo
KIFC2	1.3e-09	-1.53528	0.019	0.029	3e-05	HC	oligo
LINC01013	1.32e-09	0.950687	0.017	0.006	3.07e-05	HC	oligo
RBM43	1.38e-09	1.15464	0.031	0.013	3.2e-05	HC	oligo
RAB7B	1.4e-09	0.979387	0.032	0.014	3.25e-05	HC	oligo
LINC00685	1.44e-09	-0.804002	0.052	0.061	3.34e-05	HC	oligo
PTMS	1.64e-09	-1.30206	0.035	0.048	3.8e-05	HC	oligo
AC090579.1	1.88e-09	0.916581	0.039	0.019	4.34e-05	HC	oligo
MAMDC2-AS1	2.07e-09	0.978115	0.037	0.017	4.8e-05	HC	oligo
AC051619.4	2.13e-09	1.51722	0.025	0.009	4.93e-05	HC	oligo
AL354771.1	2.19e-09	0.929158	0.047	0.024	5.07e-05	HC	oligo
AC007541.1	2.46e-09	1.4691	0.021	0.007	5.7e-05	HC	oligo
GABRA5	2.6e-09	-1.93653	0.012	0.027	6.02e-05	HC	oligo
SYNGAP1	2.61e-09	-0.89124	0.047	0.056	6.05e-05	HC	oligo
AQP4	2.62e-09	-0.937402	0.051	0.064	6.06e-05	HC	oligo
SLC25A48	2.64e-09	-0.940767	0.046	0.069	6.12e-05	HC	oligo
ACTR3C	2.78e-09	0.852208	0.03	0.013	6.43e-05	HC	oligo
2024-09-03	2.94e-09	-0.860332	0.042	0.045	6.82e-05	HC	oligo
AC092171.3	2.98e-09	1.2907	0.027	0.01	6.89e-05	HC	oligo
C7orf61	3.32e-09	-0.90452	0.042	0.06	7.69e-05	HC	oligo
CKAP2	3.53e-09	0.91744	0.031	0.014	8.17e-05	HC	oligo
ITGA4	3.57e-09	0.896436	0.017	0.006	8.26e-05	HC	oligo
NDST4	3.57e-09	1.56184	0.024	0.009	8.28e-05	HC	oligo
CD96	3.59e-09	0.966209	0.022	0.009	8.32e-05	HC	oligo
ASPN	3.65e-09	1.34095	0.025	0.01	8.46e-05	HC	oligo
EPHA4	4e-09	-1.62484	0.019	0.032	9.26e-05	HC	oligo
CCDC62	4.3e-09	-1.03848	0.03	0.047	9.95e-05	HC	oligo
CDH12	4.49e-09	-1.49203	0.019	0.03	0.000104089	HC	oligo
SYBU	4.62e-09	-1.10022	0.029	0.036	0.000107078	HC	oligo
STK31	4.84e-09	0.818898	0.056	0.031	0.000112179	HC	oligo
KCTD12	5.19e-09	-2.216	0.009	0.022	0.00012024	HC	oligo
AC091271.1	5.22e-09	0.90077	0.045	0.023	0.000120937	HC	oligo
SUMO3	5.52e-09	-0.889063	0.047	0.054	0.00012785	HC	oligo
SMC5-AS1	6.06e-09	0.802098	0.037	0.018	0.000140306	HC	oligo
NEUROD6	7.11e-09	-1.73433	0.014	0.029	0.000164671	HC	oligo
TMEM130	7.39e-09	-0.921087	0.043	0.048	0.000171085	HC	oligo
CADM2-AS2	8.17e-09	1.11168	0.042	0.021	0.000189343	HC	oligo
FGF14-AS2	9.31e-09	1.79272	0.017	0.005	0.000215536	HC	oligo
RNF126	9.98e-09	0.858453	0.026	0.011	0.000231208	HC	oligo
UBE2S	1.02e-08	1.01771	0.026	0.011	0.000236657	HC	oligo
AC007344.1	1.04e-08	0.942645	0.044	0.023	0.000239752	HC	oligo
AC123912.4	1.07e-08	1.22361	0.011	0.003	0.00024868	HC	oligo
RGS11	1.15e-08	-0.874287	0.038	0.044	0.000267443	HC	oligo
AC008914.1	1.18e-08	1.07984	0.033	0.015	0.000272685	HC	oligo
AL049637.1	1.21e-08	0.932958	0.044	0.023	0.000279501	HC	oligo
HIST1H1C	1.24e-08	1.07835	0.026	0.011	0.000286445	HC	oligo
PRKG1	1.25e-08	-1.60258	0.02	0.034	0.000290129	HC	oligo
GLRA2	1.25e-08	0.813805	0.061	0.035	0.000290616	HC	oligo
FOS	1.26e-08	-1.59108	0.012	0.026	0.000291392	HC	oligo
FAM167A	1.29e-08	-1.70811	0.009	0.024	0.00029993	HC	oligo
MEF2C-AS2	1.32e-08	0.803134	0.043	0.022	0.000306027	HC	oligo
AL356258.1	1.36e-08	1.06481	0.024	0.009	0.000314101	HC	oligo
PIANP	1.37e-08	-1.03752	0.038	0.045	0.000318121	HC	oligo
UBE2QL1	1.38e-08	-0.932562	0.029	0.03	0.000319657	HC	oligo
KCNAB2	1.43e-08	-1.16603	0.033	0.047	0.000332367	HC	oligo
ROBO2	1.44e-08	-1.1307	0.033	0.056	0.000333752	HC	oligo
GPC5	1.45e-08	0.893011	0.111	0.081	0.000335506	HC	oligo
PLS1	1.45e-08	1.6995	0.019	0.006	0.000336062	HC	oligo
HAP1	1.45e-08	1.66521	0.016	0.005	0.000336103	HC	oligo
AC104365.1	1.94e-08	1.26414	0.019	0.006	0.000449924	HC	oligo
DLGAP2	1.97e-08	-1.79373	0.014	0.027	0.000456396	HC	oligo
PAPPA	2.43e-08	1.3035	0.029	0.013	0.000561793	HC	oligo
GABRG2	2.46e-08	-1.188	0.025	0.031	0.000570684	HC	oligo
FLG-AS1	2.54e-08	-1.04876	0.029	0.039	0.00058803	HC	oligo
OLFM3	2.59e-08	-1.83964	0.012	0.026	0.000600982	HC	oligo
CDK10	2.71e-08	-0.813673	0.047	0.059	0.000628374	HC	oligo
UNC13A	2.78e-08	-0.815842	0.033	0.032	0.00064306	HC	oligo
NGF	2.8e-08	0.901922	0.026	0.011	0.000647704	HC	oligo
CAMKV	2.82e-08	-1.32862	0.021	0.034	0.000653857	HC	oligo
MADCAM1	2.84e-08	1.50791	0.02	0.007	0.000658463	HC	oligo
IZUMO4	2.86e-08	-1.34042	0.022	0.038	0.000662114	HC	oligo
NBL1	3.03e-08	-1.76117	0.011	0.013	0.000701127	HC	oligo
SERPINE3	3.45e-08	1.26781	0.031	0.014	0.000798404	HC	oligo
DLG4	3.52e-08	-0.992724	0.034	0.041	0.000814514	HC	oligo
AC011853.2	3.67e-08	1.15686	0.014	0.004	0.000849477	HC	oligo
IFNG-AS1	4.1e-08	0.861671	0.074	0.049	0.00094856	HC	oligo
LINGO2	4.55e-08	-1.6814	0.007	0.021	0.0010544	HC	oligo
AP002498.1	4.6e-08	0.942333	0.046	0.025	0.00106522	HC	oligo
MIR4527HG	4.67e-08	-3.47062	0.002	0.01	0.001081	HC	oligo
FRMPD4	4.68e-08	-1.44872	0.018	0.026	0.00108374	HC	oligo
NAP1L2	4.75e-08	-0.90899	0.043	0.047	0.00110098	HC	oligo
AL512625.3	4.92e-08	-1.05677	0.028	0.042	0.00113976	HC	oligo
AP000857.2	5.09e-08	1.54953	0.025	0.012	0.00118014	HC	oligo
DAPK1	5.62e-08	-2.31409	0.006	0.017	0.00130177	HC	oligo
LINC01598	5.92e-08	1.82448	0.013	0.003	0.0013716	HC	oligo
ARHGDIG	6.06e-08	-1.44864	0.02	0.033	0.00140283	HC	oligo
RARRES3	6.2e-08	0.800079	0.038	0.019	0.00143709	HC	oligo
NRIP3	6.69e-08	-1.43381	0.017	0.024	0.00154881	HC	oligo
SLC8A2	7.27e-08	-1.27049	0.024	0.03	0.00168383	HC	oligo
RCC1	7.33e-08	-0.869291	0.044	0.063	0.00169679	HC	oligo
AL355001.2	7.52e-08	1.43933	0.017	0.006	0.00174074	HC	oligo
C18orf54	7.55e-08	0.83547	0.05	0.028	0.00174792	HC	oligo
DISP1	8.09e-08	0.881283	0.023	0.01	0.00187329	HC	oligo
CPHXL	8.25e-08	1.15409	0.023	0.009	0.00191081	HC	oligo
SNCB	8.5e-08	-1.58924	0.015	0.022	0.00196955	HC	oligo
C16orf95	9.47e-08	1.25707	0.025	0.01	0.00219323	HC	oligo
PACSIN1	9.5e-08	-1.40549	0.016	0.021	0.00220132	HC	oligo
AC100800.1	1.04e-07	0.939022	0.04	0.021	0.00240119	HC	oligo
ADAMTS12	1.04e-07	1.6235	0.012	0.003	0.00240411	HC	oligo
KCNC2	1.04e-07	-1.75697	0.01	0.022	0.00241701	HC	oligo
SGO1	1.1e-07	-1.59951	0.011	0.024	0.00255231	HC	oligo
BEX5	1.11e-07	-0.908321	0.034	0.037	0.00256362	HC	oligo
AC008676.1	1.21e-07	1.22416	0.031	0.016	0.00281347	HC	oligo
ESR1	1.22e-07	0.960673	0.035	0.017	0.00282022	HC	oligo
GABRA1	1.24e-07	-1.07511	0.03	0.039	0.00286123	HC	oligo
ZIC4	1.3e-07	1.29186	0.026	0.011	0.00300278	HC	oligo
DNPH1	1.4e-07	1.4923	0.019	0.007	0.00323804	HC	oligo
SAP25	1.43e-07	-1.28518	0.018	0.029	0.00330107	HC	oligo
UHRF1	1.44e-07	-1.1763	0.02	0.03	0.00332714	HC	oligo
C8orf34	1.47e-07	-3.22796	0.002	0.011	0.00340091	HC	oligo
CA11	1.52e-07	-0.958585	0.041	0.052	0.00351277	HC	oligo
AC008040.5	1.59e-07	1.11908	0.026	0.012	0.00368306	HC	oligo
DMTN	1.71e-07	-1.50057	0.018	0.03	0.00396799	HC	oligo
AC087463.4	1.84e-07	-1.02568	0.023	0.042	0.00425405	HC	oligo
CR1	1.84e-07	1.1356	0.026	0.011	0.00426886	HC	oligo
ZP3	1.88e-07	1.19577	0.02	0.008	0.0043534	HC	oligo
OPA1-AS1	2e-07	0.874244	0.037	0.019	0.00463103	HC	oligo
AC069437.1	2.01e-07	0.847758	0.054	0.032	0.00465957	HC	oligo
FGF14-AS1	2.09e-07	1.52885	0.017	0.006	0.00483506	HC	oligo
LY6H	2.1e-07	-0.839015	0.044	0.05	0.00485835	HC	oligo
DYNLRB2	2.16e-07	1.29437	0.012	0.003	0.00499608	HC	oligo
KLHL14	2.16e-07	1.55739	0.011	0.003	0.00501223	HC	oligo
C12orf75	2.51e-07	0.933397	0.011	0.003	0.00582002	HC	oligo
HLA-DRA	2.54e-07	-1.94486	0.006	0.018	0.00587309	HC	oligo
VEGFA	2.76e-07	-0.848427	0.048	0.051	0.00639452	HC	oligo
GALNT17	2.95e-07	-1.24789	0.024	0.032	0.00684439	HC	oligo
SIX4	2.99e-07	1.1926	0.013	0.004	0.00692848	HC	oligo
AC079117.1	3.13e-07	1.57049	0.019	0.007	0.00724591	HC	oligo
HTR4	3.29e-07	-1.3716	0.011	0.026	0.00760929	HC	oligo
AC018832.1	3.44e-07	0.950534	0.037	0.019	0.0079566	HC	oligo
C21orf58	3.51e-07	0.867708	0.031	0.015	0.00814101	HC	oligo
SLC12A5	3.53e-07	-1.66839	0.013	0.025	0.00817277	HC	oligo
SNN	3.6e-07	-0.948167	0.035	0.039	0.00834158	HC	oligo
ZBTB24	3.62e-07	0.826474	0.044	0.025	0.00838315	HC	oligo
SCN3B	3.85e-07	-1.13433	0.025	0.032	0.00892712	HC	oligo
LINC01992	4.19e-07	0.862365	0.036	0.018	0.00970368	HC	oligo
RNF212	4.22e-07	1.22839	0.021	0.008	0.00976673	HC	oligo
AC112206.2	4.39e-07	1.0413	0.04	0.022	0.01018	HC	oligo
CCDC158	4.62e-07	0.855641	0.022	0.01	0.01071	HC	oligo
TSPAN17	4.94e-07	-1.02975	0.021	0.023	0.0114315	HC	oligo
C8orf33	5.09e-07	1.54879	0.014	0.004	0.0117799	HC	oligo
CACNA1B	5.19e-07	-2.03915	0.01	0.019	0.0120296	HC	oligo
HIST1H3E	5.2e-07	2.0965	0.012	0.003	0.0120386	HC	oligo
AL035071.2	5.46e-07	0.922121	0.026	0.012	0.0126473	HC	oligo
AL355472.1	5.48e-07	-1.30858	0.021	0.033	0.0127036	HC	oligo
SST	5.67e-07	-0.995097	0.017	0.017	0.0131422	HC	oligo
AC025263.1	5.7e-07	1.31713	0.018	0.007	0.013196	HC	oligo
LINC01830	6.08e-07	1.72477	0.016	0.006	0.0140911	HC	oligo
NCEH1	6.17e-07	-1.19111	0.024	0.033	0.014284	HC	oligo
CSRP2	6.21e-07	1.30474	0.012	0.003	0.014384	HC	oligo
UNC13C	6.35e-07	-1.78974	0.009	0.02	0.0147036	HC	oligo
TUBA4A	6.63e-07	-1.00658	0.041	0.054	0.0153686	HC	oligo
DIRAS1	7.07e-07	-1.5734	0.012	0.016	0.01638	HC	oligo
AC092666.1	7.08e-07	1.012	0.02	0.008	0.0163991	HC	oligo
TEDC1	7.34e-07	1.0418	0.022	0.009	0.0169954	HC	oligo
NR2F2-AS1	7.43e-07	-1.45296	0.011	0.023	0.0172058	HC	oligo
STX1A	7.46e-07	-1.41736	0.014	0.027	0.0172821	HC	oligo
NPTX1	7.47e-07	-1.44717	0.013	0.023	0.0173016	HC	oligo
MMD	7.58e-07	-0.860878	0.044	0.047	0.0175661	HC	oligo
GALK1	7.66e-07	0.998529	0.021	0.009	0.017737	HC	oligo
SIRT7	7.81e-07	-0.824221	0.034	0.041	0.0180901	HC	oligo
AC063944.3	7.97e-07	-1.06017	0.023	0.039	0.0184539	HC	oligo
AL160272.1	8.06e-07	1.68764	0.01	0.002	0.0186703	HC	oligo
AL590637.1	8.48e-07	0.810802	0.037	0.02	0.0196348	HC	oligo
AC008591.1	8.56e-07	0.92999	0.028	0.014	0.0198317	HC	oligo
FOSL2	9.23e-07	-3.04632	0.004	0.01	0.0213885	HC	oligo
AC079584.1	9.67e-07	1.41582	0.013	0.004	0.0224019	HC	oligo
FGFR3	9.68e-07	-0.865207	0.036	0.039	0.0224201	HC	oligo
CHST1	1.04e-06	-1.29017	0.018	0.033	0.0241019	HC	oligo
AC111006.1	1.06e-06	1.26677	0.017	0.006	0.0246234	HC	oligo
C1QB	1.12e-06	-2.00846	0.004	0.014	0.0259944	HC	oligo
C17orf100	1.13e-06	1.1108	0.016	0.006	0.0261571	HC	oligo
NTM-AS1	1.15e-06	-0.863181	0.039	0.052	0.0266729	HC	oligo
LGI2	1.29e-06	0.848954	0.015	0.006	0.0299633	HC	oligo
SLC25A39	1.3e-06	-0.803124	0.035	0.043	0.0300568	HC	oligo
CHL1-AS1	1.31e-06	1.23072	0.017	0.006	0.0304344	HC	oligo
CLSTN3	1.37e-06	-0.906102	0.027	0.029	0.0317082	HC	oligo
INA	1.38e-06	-1.65428	0.01	0.021	0.0319875	HC	oligo
NAP1L5	1.43e-06	-1.29657	0.025	0.036	0.0331775	HC	oligo
C6orf118	1.44e-06	0.862092	0.02	0.009	0.0332549	HC	oligo
RAP1GAP2	1.44e-06	-2.16966	0.006	0.016	0.0332963	HC	oligo
RGPD2	1.46e-06	2.01525	0.011	0.003	0.0338895	HC	oligo
BCL11B	1.55e-06	-0.819698	0.029	0.031	0.0360135	HC	oligo
SNHG9	1.56e-06	-0.855521	0.032	0.047	0.0362458	HC	oligo
LUCAT1	1.57e-06	-2.5079	0.002	0.01	0.0364785	HC	oligo
ELAVL2	1.68e-06	-1.38861	0.016	0.024	0.0388554	HC	oligo
ULK3	1.69e-06	-1.14217	0.019	0.035	0.0391987	HC	oligo
CD74	1.83e-06	-1.67662	0.009	0.021	0.0424954	HC	oligo
PCDHB15	1.92e-06	1.31139	0.023	0.01	0.044487	HC	oligo
CCDC160	1.95e-06	0.821718	0.031	0.016	0.0450632	HC	oligo
SH2D6	1.97e-06	-1.32502	0.012	0.025	0.0455723	HC	oligo
LAPTM5	1.98e-06	-1.94221	0.004	0.014	0.0458929	HC	oligo
VAMP1	2.13e-06	-0.84489	0.036	0.047	0.0494365	HC	oligo
HSPA1A	2.29e-33	2.30312	0.502	0.463	5.29e-29	CB	oligo
HSPH1	1.37e-32	2.83016	0.464	0.235	3.18e-28	CB	oligo
ABCA2	6.42e-30	-2.0348	0.375	0.626	1.49e-25	CB	oligo
APLP1	1.78e-29	-1.38279	0.502	0.731	4.12e-25	CB	oligo
HSPA4L	4.14e-29	3.14819	0.427	0.13	9.58e-25	CB	oligo
CARNS1	1.69e-28	-1.74965	0.337	0.624	3.91e-24	CB	oligo
PTGDS	2.1e-26	-1.37551	0.577	0.78	4.86e-22	CB	oligo
HIBCH	3.42e-26	1.47465	0.787	0.659	7.91e-22	CB	oligo
HSPA1B	4.84e-24	2.27956	0.464	0.202	1.12e-19	CB	oligo
BAG3	7.24e-23	3.82445	0.258	0.033	1.68e-18	CB	oligo
DNAJB1	2.13e-21	2.35308	0.419	0.179	4.94e-17	CB	oligo
NRXN1	6.64e-21	0.953469	0.723	0.382	1.54e-16	CB	oligo
GPNMB	7.42e-21	3.67224	0.236	0.027	1.72e-16	CB	oligo
CERCAM	1.15e-19	-1.37817	0.416	0.684	2.66e-15	CB	oligo
CERS6	1.19e-19	2.1198	0.434	0.167	2.75e-15	CB	oligo
MRPS6	1.52e-19	2.36502	0.356	0.111	3.53e-15	CB	oligo
PTGES3	9.04e-19	1.6534	0.614	0.408	2.09e-14	CB	oligo
ACTB	1.14e-18	-0.969829	0.663	0.799	2.64e-14	CB	oligo
CHORDC1	1.16e-18	1.72594	0.513	0.251	2.68e-14	CB	oligo
CAV1	1.66e-18	-4.19541	0.019	0.229	3.83e-14	CB	oligo
MAG	1.66e-18	-1.31172	0.378	0.626	3.84e-14	CB	oligo
PIP4K2A	1.99e-18	-0.868238	0.846	0.948	4.61e-14	CB	oligo
HSPA6	3.38e-18	5.56323	0.131	0.002	7.82e-14	CB	oligo
HUNK	4.45e-18	3.21289	0.251	0.047	1.03e-13	CB	oligo
MAP2	5.71e-18	1.65265	0.581	0.31	1.32e-13	CB	oligo
MBP	1.94e-17	-0.800792	0.715	0.853	4.49e-13	CB	oligo
CDH10	2.03e-17	1.79978	0.442	0.191	4.7e-13	CB	oligo
AC092691.1	2.27e-17	0.987244	0.61	0.297	5.26e-13	CB	oligo
TMEM144	3.19e-17	-0.938303	0.468	0.749	7.39e-13	CB	oligo
HSPA8	3.5e-17	1.91265	0.431	0.204	8.1e-13	CB	oligo
KCNJ6	7.31e-17	3.15119	0.232	0.046	1.69e-12	CB	oligo
DPYD	8.6e-17	-1.02885	0.494	0.739	1.99e-12	CB	oligo
MYO7A	1.04e-16	4.39054	0.157	0.011	2.4e-12	CB	oligo
SORCS1	1.69e-16	2.02872	0.423	0.175	3.91e-12	CB	oligo
PCDH15	2.86e-16	0.880115	0.498	0.227	6.63e-12	CB	oligo
PLPPR5	6.57e-16	1.9041	0.367	0.128	1.52e-11	CB	oligo
SEMA3B	7.23e-16	-1.79151	0.184	0.433	1.68e-11	CB	oligo
NEBL	8.66e-16	1.13182	0.498	0.216	2.01e-11	CB	oligo
DLGAP1	1.58e-15	1.12786	0.532	0.245	3.66e-11	CB	oligo
MDGA2	1.59e-15	0.930603	0.689	0.395	3.68e-11	CB	oligo
LURAP1L-AS1	1.75e-15	-2.89702	0.045	0.251	4.06e-11	CB	oligo
PLEKHH2	3.1e-15	1.38799	0.558	0.278	7.18e-11	CB	oligo
UNC5C	3.16e-15	-0.825747	0.835	0.899	7.32e-11	CB	oligo
KIAA1217	3.43e-15	1.59972	0.449	0.196	7.95e-11	CB	oligo
PARD3	3.64e-15	1.50156	0.509	0.243	8.43e-11	CB	oligo
CNTN2	6.15e-15	-0.980384	0.464	0.701	1.42e-10	CB	oligo
AFAP1L2	6.93e-15	1.79239	0.393	0.158	1.61e-10	CB	oligo
KCND2	7.57e-15	0.864606	0.596	0.306	1.75e-10	CB	oligo
MYT1L	7.8e-15	1.65412	0.416	0.164	1.81e-10	CB	oligo
SEZ6L	1.04e-14	1.46813	0.464	0.202	2.41e-10	CB	oligo
LGI3	1.07e-14	-1.74002	0.195	0.425	2.49e-10	CB	oligo
AC010127.1	1.44e-14	2.15132	0.296	0.101	3.34e-10	CB	oligo
NOVA1	1.54e-14	0.917927	0.816	0.689	3.56e-10	CB	oligo
PTPRZ1	2.41e-14	0.986339	0.506	0.235	5.59e-10	CB	oligo
CNTN1	2.75e-14	1.11695	0.558	0.281	6.37e-10	CB	oligo
FGFR2	2.9e-14	-0.868308	0.419	0.687	6.71e-10	CB	oligo
IL17RB	3.48e-14	1.86185	0.33	0.106	8.05e-10	CB	oligo
RAPGEF5	4.18e-14	-0.843071	0.491	0.741	9.69e-10	CB	oligo
SOX5	4.91e-14	1.15347	0.528	0.254	1.14e-09	CB	oligo
SORBS1	5.49e-14	1.64659	0.449	0.221	1.27e-09	CB	oligo
GLDN	6.09e-14	-0.956492	0.352	0.629	1.41e-09	CB	oligo
DAAM2	7.43e-14	-1.0123	0.431	0.681	1.72e-09	CB	oligo
HSPB1	8.33e-14	3.02871	0.202	0.041	1.93e-09	CB	oligo
PCDH7	1.07e-13	1.08106	0.502	0.235	2.47e-09	CB	oligo
SLC5A11	1.14e-13	-1.03998	0.404	0.646	2.65e-09	CB	oligo
GRIK1	1.43e-13	0.995433	0.494	0.231	3.3e-09	CB	oligo
SCN2A	1.79e-13	1.55636	0.434	0.197	4.14e-09	CB	oligo
COL9A1	1.79e-13	1.12446	0.457	0.202	4.15e-09	CB	oligo
LRP2	1.87e-13	-1.25675	0.322	0.559	4.33e-09	CB	oligo
INF2	2.1e-13	-1.88093	0.15	0.374	4.86e-09	CB	oligo
KHDRBS3	2.12e-13	1.17863	0.547	0.297	4.91e-09	CB	oligo
LRFN5	2.27e-13	1.3362	0.356	0.128	5.25e-09	CB	oligo
LUZP2	2.35e-13	1.06987	0.494	0.232	5.43e-09	CB	oligo
SNTG1	2.54e-13	1.16818	0.491	0.231	5.87e-09	CB	oligo
BRINP3	3.03e-13	1.12763	0.483	0.224	7.01e-09	CB	oligo
VCAN	3.62e-13	0.866745	0.494	0.237	8.37e-09	CB	oligo
ST3GAL6	4.04e-13	1.24809	0.468	0.216	9.35e-09	CB	oligo
NRG3	4.05e-13	1.08001	0.494	0.237	9.37e-09	CB	oligo
NXPH1	4.39e-13	0.905113	0.472	0.227	1.02e-08	CB	oligo
CAV2	4.47e-13	-3.35498	0.026	0.191	1.03e-08	CB	oligo
STK32A	4.64e-13	1.36436	0.431	0.185	1.08e-08	CB	oligo
LHFPL3	5.5e-13	0.867164	0.539	0.276	1.27e-08	CB	oligo
MAL	5.65e-13	-1.27824	0.292	0.52	1.31e-08	CB	oligo
PARD6G-AS1	5.75e-13	2.41687	0.225	0.054	1.33e-08	CB	oligo
GRIK2	5.78e-13	0.838378	0.577	0.308	1.34e-08	CB	oligo
CSMD3	6.61e-13	0.99404	0.625	0.362	1.53e-08	CB	oligo
CIT	8.5e-13	1.62707	0.401	0.185	1.97e-08	CB	oligo
PPP1R14A	8.99e-13	-2.14504	0.116	0.306	2.08e-08	CB	oligo
ATRNL1	9.88e-13	1.10474	0.487	0.235	2.29e-08	CB	oligo
DSCAM	1.03e-12	0.92948	0.513	0.256	2.38e-08	CB	oligo
RAPGEF4	1.12e-12	1.35429	0.476	0.269	2.6e-08	CB	oligo
HSPD1	1.36e-12	1.52885	0.472	0.258	3.16e-08	CB	oligo
PLPP4	1.37e-12	1.38798	0.479	0.246	3.18e-08	CB	oligo
AC012593.1	1.54e-12	-1.27604	0.221	0.476	3.57e-08	CB	oligo
BMT2	1.99e-12	1.75202	0.311	0.107	4.61e-08	CB	oligo
CELF2	2.13e-12	1.25527	0.476	0.232	4.94e-08	CB	oligo
UNC80	2.21e-12	0.96907	0.472	0.226	5.11e-08	CB	oligo
PRKD1	2.66e-12	1.16747	0.592	0.411	6.17e-08	CB	oligo
SVEP1	2.87e-12	-2.14663	0.097	0.297	6.65e-08	CB	oligo
BCAN	3.21e-12	1.05649	0.472	0.224	7.43e-08	CB	oligo
CNTNAP5	3.21e-12	1.28352	0.438	0.202	7.45e-08	CB	oligo
CPE	3.32e-12	1.23992	0.494	0.262	7.7e-08	CB	oligo
BASP1-AS1	3.35e-12	1.75255	0.255	0.071	7.77e-08	CB	oligo
COL4A5	3.41e-12	-0.953614	0.386	0.635	7.89e-08	CB	oligo
CHL1	3.65e-12	1.1909	0.472	0.231	8.45e-08	CB	oligo
GRM7	4.16e-12	0.843449	0.532	0.276	9.65e-08	CB	oligo
SCN1A	4.4e-12	0.967759	0.461	0.22	1.02e-07	CB	oligo
STIP1	4.63e-12	1.55601	0.393	0.209	1.07e-07	CB	oligo
AC091885.2	4.95e-12	2.75286	0.18	0.033	1.15e-07	CB	oligo
SLC4A10	4.95e-12	1.57767	0.285	0.09	1.15e-07	CB	oligo
PRRX1	5.2e-12	1.31429	0.423	0.191	1.2e-07	CB	oligo
GRM5	5.41e-12	0.87385	0.461	0.221	1.25e-07	CB	oligo
CHRM5	5.7e-12	-2.42427	0.09	0.256	1.32e-07	CB	oligo
ATP2C2	6.35e-12	1.75578	0.288	0.095	1.47e-07	CB	oligo
SUGT1	7.55e-12	1.02196	0.61	0.389	1.75e-07	CB	oligo
MAPK8IP1	7.6e-12	-1.46394	0.213	0.411	1.76e-07	CB	oligo
CSMD1	8.8e-12	0.963826	0.622	0.477	2.04e-07	CB	oligo
MAP3K5	9.18e-12	1.21743	0.423	0.191	2.13e-07	CB	oligo
PLCB4	1.12e-11	1.107	0.386	0.164	2.59e-07	CB	oligo
RORA	1.23e-11	0.988766	0.674	0.504	2.84e-07	CB	oligo
LRP4	1.35e-11	1.00333	0.577	0.332	3.14e-07	CB	oligo
ITGA2	1.51e-11	-1.17061	0.3	0.545	3.49e-07	CB	oligo
FAM155A	1.53e-11	1.00591	0.502	0.259	3.54e-07	CB	oligo
MEG3	1.54e-11	1.50126	0.326	0.12	3.58e-07	CB	oligo
LINC01322	1.55e-11	1.54391	0.367	0.155	3.58e-07	CB	oligo
AL354771.1	1.59e-11	2.4485	0.184	0.036	3.68e-07	CB	oligo
PTMA	1.6e-11	-0.953515	0.423	0.618	3.7e-07	CB	oligo
FXR1	1.65e-11	0.888693	0.715	0.588	3.82e-07	CB	oligo
KIAA1324L	1.8e-11	-0.97611	0.427	0.632	4.18e-07	CB	oligo
FGF14	2e-11	0.819766	0.596	0.349	4.62e-07	CB	oligo
RAB39A	2.35e-11	2.81632	0.142	0.019	5.45e-07	CB	oligo
AATK	2.5e-11	-0.916724	0.476	0.667	5.78e-07	CB	oligo
CACNA1D	2.71e-11	1.56009	0.401	0.196	6.27e-07	CB	oligo
LRP1	2.81e-11	1.15598	0.461	0.229	6.5e-07	CB	oligo
MMP16	2.86e-11	0.998324	0.479	0.243	6.62e-07	CB	oligo
MEG8	3.1e-11	1.41606	0.382	0.188	7.17e-07	CB	oligo
PIEZO2	3.15e-11	-0.877954	0.367	0.613	7.29e-07	CB	oligo
SLC8A1	3.16e-11	1.057	0.434	0.204	7.32e-07	CB	oligo
VCAN-AS1	3.29e-11	1.93551	0.24	0.068	7.62e-07	CB	oligo
SNX19	3.52e-11	-1.36158	0.251	0.439	8.16e-07	CB	oligo
ABLIM1	3.67e-11	1.28521	0.404	0.183	8.49e-07	CB	oligo
COL11A1	3.92e-11	1.06328	0.449	0.216	9.09e-07	CB	oligo
COL27A1	3.94e-11	1.20687	0.232	0.073	9.13e-07	CB	oligo
CA10	4.08e-11	0.943133	0.502	0.261	9.45e-07	CB	oligo
DNAJA1	4.31e-11	1.41511	0.446	0.262	9.99e-07	CB	oligo
TSHZ1	4.44e-11	1.33554	0.419	0.199	1.03e-06	CB	oligo
NTNG1	4.57e-11	1.53855	0.348	0.15	1.06e-06	CB	oligo
AL359091.1	5.89e-11	-1.24018	0.232	0.461	1.36e-06	CB	oligo
DPP10	5.97e-11	1.03278	0.464	0.231	1.38e-06	CB	oligo
CIRBP	6.09e-11	-1.28009	0.27	0.463	1.41e-06	CB	oligo
UST	6.44e-11	0.893247	0.434	0.213	1.49e-06	CB	oligo
PHLDB1	6.53e-11	-0.915307	0.521	0.667	1.51e-06	CB	oligo
NAA16	6.54e-11	1.10486	0.543	0.311	1.52e-06	CB	oligo
MYRF	6.68e-11	-0.850947	0.404	0.635	1.55e-06	CB	oligo
TMEM151A	6.69e-11	-1.40832	0.225	0.411	1.55e-06	CB	oligo
DNAJB2	6.74e-11	-1.07314	0.352	0.54	1.56e-06	CB	oligo
KCNMA1	7.66e-11	1.22061	0.491	0.264	1.77e-06	CB	oligo
SCN3A	7.82e-11	1.39186	0.408	0.199	1.81e-06	CB	oligo
TUBB4A	7.92e-11	-1.07186	0.333	0.543	1.83e-06	CB	oligo
SLC1A2	8.41e-11	1.04417	0.438	0.212	1.95e-06	CB	oligo
PTPRG	8.56e-11	0.907818	0.468	0.235	1.98e-06	CB	oligo
PLCB1	8.57e-11	0.917758	0.468	0.235	1.99e-06	CB	oligo
P4HA1	8.85e-11	1.3754	0.461	0.276	2.05e-06	CB	oligo
MGST1	1.08e-10	2.09239	0.213	0.057	2.51e-06	CB	oligo
GALNT13	1.12e-10	0.829495	0.813	0.668	2.59e-06	CB	oligo
NOL4	1.19e-10	0.982749	0.404	0.188	2.76e-06	CB	oligo
SPTAN1	1.49e-10	1.6141	0.326	0.133	3.44e-06	CB	oligo
EFHD1	1.72e-10	-1.07142	0.337	0.543	3.98e-06	CB	oligo
RIMS2	1.72e-10	1.30096	0.427	0.213	3.98e-06	CB	oligo
AC018752.1	1.79e-10	6.00924	0.064	0	4.14e-06	CB	oligo
MARCKSL1	1.88e-10	-0.859931	0.562	0.667	4.35e-06	CB	oligo
CSGALNACT1	1.88e-10	0.820085	0.416	0.201	4.36e-06	CB	oligo
SRCIN1	1.89e-10	-0.840542	0.401	0.619	4.38e-06	CB	oligo
C1orf198	1.91e-10	-1.22838	0.258	0.419	4.41e-06	CB	oligo
ETV1	1.91e-10	1.08035	0.419	0.199	4.42e-06	CB	oligo
KIAA0930	2.05e-10	-1.24752	0.311	0.499	4.75e-06	CB	oligo
RNASE1	2.17e-10	-1.36099	0.225	0.428	5.02e-06	CB	oligo
TSC22D1	2.59e-10	1.09946	0.596	0.439	6e-06	CB	oligo
PCSK6	2.61e-10	-0.852286	0.434	0.648	6.05e-06	CB	oligo
SORCS3	2.61e-10	1.12116	0.419	0.201	6.05e-06	CB	oligo
LINC02588	2.72e-10	1.38206	0.36	0.155	6.29e-06	CB	oligo
TMEM132D	2.77e-10	0.94854	0.442	0.221	6.42e-06	CB	oligo
OMG	2.86e-10	1.54738	0.356	0.161	6.63e-06	CB	oligo
TSPAN7	3.12e-10	0.820734	0.521	0.288	7.22e-06	CB	oligo
NTRK3	3.47e-10	1.06496	0.472	0.253	8.04e-06	CB	oligo
ENOSF1	3.86e-10	-1.26154	0.311	0.487	8.93e-06	CB	oligo
PAX3	4.28e-10	0.875556	0.296	0.122	9.92e-06	CB	oligo
GRIN2A	4.69e-10	-1.82311	0.086	0.27	1.09e-05	CB	oligo
KANSL1L	4.82e-10	0.869965	0.727	0.556	1.12e-05	CB	oligo
FRY	5.26e-10	1.04172	0.498	0.273	1.22e-05	CB	oligo
HS6ST3	5.78e-10	0.85552	0.423	0.212	1.34e-05	CB	oligo
XYLT1	6.04e-10	0.858926	0.67	0.442	1.4e-05	CB	oligo
GABRB1	6.09e-10	1.1079	0.356	0.155	1.41e-05	CB	oligo
ADAMTS9-AS2	6.49e-10	2.13135	0.232	0.085	1.5e-05	CB	oligo
CNTN3	6.9e-10	1.05601	0.382	0.175	1.6e-05	CB	oligo
2024-09-04	6.92e-10	-0.93232	0.352	0.553	1.6e-05	CB	oligo
TARS	7.59e-10	1.65935	0.292	0.118	1.76e-05	CB	oligo
SLC24A3	7.59e-10	1.11303	0.412	0.199	1.76e-05	CB	oligo
MAP2K4	8.62e-10	0.886359	0.712	0.577	2e-05	CB	oligo
HSP90AA1	8.87e-10	1.08534	0.891	0.847	2.05e-05	CB	oligo
NHSL1	8.94e-10	1.54359	0.258	0.088	2.07e-05	CB	oligo
LDB3	9.76e-10	-0.992576	0.311	0.521	2.26e-05	CB	oligo
TOX	9.91e-10	1.01565	0.408	0.197	2.29e-05	CB	oligo
CACYBP	1.04e-09	1.58513	0.315	0.155	2.4e-05	CB	oligo
KCNMB2-AS1	1.11e-09	1.45785	0.386	0.188	2.57e-05	CB	oligo
HIF3A	1.13e-09	1.02796	0.378	0.177	2.61e-05	CB	oligo
G0S2	1.13e-09	3.47867	0.124	0.021	2.62e-05	CB	oligo
PALLD	1.14e-09	1.45494	0.367	0.183	2.65e-05	CB	oligo
PALM2	1.15e-09	-0.960076	0.266	0.482	2.66e-05	CB	oligo
SCG3	1.17e-09	1.76786	0.277	0.111	2.72e-05	CB	oligo
B3GAT2	1.2e-09	1.64623	0.266	0.095	2.78e-05	CB	oligo
RAB31	1.23e-09	1.1486	0.461	0.251	2.86e-05	CB	oligo
KCNQ2	1.43e-09	1.75947	0.243	0.081	3.31e-05	CB	oligo
SLC25A18	1.5e-09	1.63667	0.202	0.057	3.48e-05	CB	oligo
CAP2	1.72e-09	2.47302	0.154	0.032	3.99e-05	CB	oligo
CLDN12	1.72e-09	1.81571	0.172	0.041	3.99e-05	CB	oligo
PFKL	1.84e-09	-1.912	0.101	0.243	4.26e-05	CB	oligo
NECAB1	2.04e-09	-0.850669	0.345	0.558	4.72e-05	CB	oligo
RNF150	2.74e-09	0.821325	0.419	0.213	6.34e-05	CB	oligo
HECW1	2.98e-09	1.27357	0.386	0.191	6.91e-05	CB	oligo
PDZRN4	3.12e-09	0.990275	0.449	0.246	7.23e-05	CB	oligo
PID1	3.47e-09	0.890503	0.408	0.204	8.05e-05	CB	oligo
GPR37	3.5e-09	-0.839024	0.408	0.618	8.1e-05	CB	oligo
ITGA8	3.54e-09	1.26955	0.33	0.144	8.21e-05	CB	oligo
MGLL	3.67e-09	0.939732	0.419	0.213	8.5e-05	CB	oligo
LMO3	3.7e-09	1.24095	0.333	0.145	8.56e-05	CB	oligo
PMP22	3.72e-09	-0.81433	0.502	0.641	8.63e-05	CB	oligo
DPY19L2	3.85e-09	1.66909	0.255	0.092	8.93e-05	CB	oligo
CCDC50	3.87e-09	0.848418	0.509	0.292	8.96e-05	CB	oligo
KCNT2	3.87e-09	1.5702	0.3	0.137	8.96e-05	CB	oligo
ZNF83	3.96e-09	0.986804	0.404	0.201	9.17e-05	CB	oligo
AL117190.2	3.97e-09	1.8491	0.191	0.052	9.19e-05	CB	oligo
SRGAP3	4.03e-09	0.802123	0.603	0.384	9.33e-05	CB	oligo
THRB	4.2e-09	1.07742	0.464	0.269	9.72e-05	CB	oligo
FAM13A	4.22e-09	1.18585	0.401	0.243	9.76e-05	CB	oligo
ADAMTS4	4.65e-09	-1.47911	0.131	0.306	0.000107808	CB	oligo
MPPED2	5.06e-09	1.01393	0.363	0.171	0.000117299	CB	oligo
MT2A	5.25e-09	1.71652	0.292	0.182	0.000121711	CB	oligo
ANO6	5.33e-09	1.10137	0.333	0.148	0.000123483	CB	oligo
FLRT2	5.35e-09	1.33398	0.326	0.142	0.000123922	CB	oligo
SNX29	5.39e-09	-0.825439	0.483	0.641	0.000124871	CB	oligo
PITPNC1	5.55e-09	1.12242	0.423	0.22	0.000128655	CB	oligo
SPARCL1	5.71e-09	1.34694	0.363	0.177	0.000132232	CB	oligo
CASP7	6.4e-09	2.6148	0.112	0.016	0.000148343	CB	oligo
LRRK2	6.42e-09	1.03793	0.382	0.185	0.00014861	CB	oligo
AC012404.1	6.45e-09	2.04564	0.202	0.063	0.000149292	CB	oligo
SEC14L5	7.54e-09	-0.871556	0.288	0.506	0.000174668	CB	oligo
ZDHHC9	8.13e-09	-1.03284	0.315	0.488	0.000188208	CB	oligo
LRRN1	8.97e-09	1.18141	0.442	0.245	0.000207727	CB	oligo
AL353784.1	8.99e-09	1.82799	0.232	0.081	0.00020822	CB	oligo
SCG2	9.32e-09	2.45153	0.135	0.025	0.000215778	CB	oligo
ARHGEF26	9.64e-09	2.13674	0.191	0.062	0.00022336	CB	oligo
CCT4	9.72e-09	1.20878	0.416	0.245	0.000225107	CB	oligo
PGAP1	9.84e-09	0.998339	0.524	0.333	0.000227933	CB	oligo
BCL2	9.97e-09	-1.49589	0.195	0.357	0.000230845	CB	oligo
MERTK	1.01e-08	2.24754	0.157	0.036	0.000233226	CB	oligo
BCHE	1.02e-08	1.28048	0.337	0.155	0.000236729	CB	oligo
HSPE1-MOB4	1.03e-08	3.17971	0.116	0.019	0.000237859	CB	oligo
OSBPL3	1.07e-08	4.36973	0.09	0.011	0.000248053	CB	oligo
AL445250.1	1.08e-08	1.22415	0.408	0.22	0.000251104	CB	oligo
PRICKLE2	1.11e-08	1.31705	0.341	0.161	0.000258174	CB	oligo
RASGRF2	1.14e-08	-0.945486	0.333	0.543	0.000263553	CB	oligo
TMEM63A	1.21e-08	-0.987712	0.315	0.512	0.000279588	CB	oligo
SEL1L3	1.27e-08	1.59549	0.262	0.103	0.000293689	CB	oligo
SH3RF3	1.68e-08	1.67121	0.206	0.065	0.000389801	CB	oligo
ST13	1.72e-08	1.1732	0.487	0.327	0.000398829	CB	oligo
LINC01550	1.81e-08	1.72937	0.217	0.073	0.00041812	CB	oligo
SH3TC2	1.87e-08	-0.843139	0.318	0.531	0.000433224	CB	oligo
NKX6-2	2.07e-08	-1.58185	0.142	0.294	0.00048053	CB	oligo
MARCKS	2.29e-08	1.02472	0.434	0.24	0.000531011	CB	oligo
ABI1	2.31e-08	0.869428	0.479	0.275	0.000535141	CB	oligo
CLDND1	2.32e-08	-1.18279	0.202	0.385	0.000536903	CB	oligo
LIN7A	2.58e-08	2.15192	0.169	0.046	0.000596752	CB	oligo
GAS7	2.64e-08	-0.922765	0.397	0.57	0.000610648	CB	oligo
EBF1	2.65e-08	1.1828	0.337	0.156	0.000614246	CB	oligo
ASPA	2.79e-08	-1.02565	0.292	0.488	0.00064638	CB	oligo
CSRP1	2.81e-08	-0.991278	0.337	0.521	0.000650456	CB	oligo
HSPA4	2.96e-08	1.00085	0.423	0.237	0.000684844	CB	oligo
CALCRL	2.99e-08	1.03781	0.345	0.163	0.000692111	CB	oligo
GPC6	3.08e-08	1.06261	0.288	0.123	0.000714014	CB	oligo
ASTN1	3.1e-08	0.825629	0.438	0.239	0.000717703	CB	oligo
PALM2-AKAP2	3.15e-08	-1.02124	0.124	0.299	0.000730105	CB	oligo
AC098850.3	3.55e-08	1.56301	0.243	0.092	0.000822081	CB	oligo
RAMP1	3.61e-08	1.28823	0.352	0.179	0.000835052	CB	oligo
BIN1	3.7e-08	-1.10963	0.288	0.42	0.000857364	CB	oligo
EDNRB	3.71e-08	3.02826	0.116	0.022	0.000858836	CB	oligo
ZNF516	3.74e-08	1.31233	0.281	0.117	0.000866613	CB	oligo
CMTM5	3.98e-08	-1.20389	0.217	0.385	0.000922181	CB	oligo
SESN3	4.22e-08	1.43953	0.228	0.172	0.000976746	CB	oligo
NCALD	4.48e-08	1.05528	0.404	0.218	0.00103774	CB	oligo
AL110292.1	4.52e-08	1.79334	0.199	0.063	0.0010474	CB	oligo
PLEKHG4B	4.89e-08	4.99262	0.067	0.003	0.00113187	CB	oligo
JPH3	5.24e-08	3.24774	0.094	0.011	0.0012128	CB	oligo
EYA2	5.77e-08	1.7902	0.135	0.03	0.00133661	CB	oligo
BASP1	5.92e-08	1.37308	0.292	0.131	0.00137147	CB	oligo
RETREG1	6.08e-08	-0.802944	0.404	0.596	0.00140922	CB	oligo
AP001825.1	6.2e-08	1.8109	0.184	0.055	0.00143524	CB	oligo
DDIT4	6.31e-08	1.76096	0.213	0.092	0.00146181	CB	oligo
CMYA5	6.34e-08	0.863289	0.341	0.164	0.00146966	CB	oligo
CSRNP3	6.36e-08	0.964613	0.517	0.325	0.00147242	CB	oligo
FARP1	6.49e-08	1.52968	0.266	0.109	0.00150292	CB	oligo
PPM1K	6.58e-08	0.954275	0.524	0.333	0.00152402	CB	oligo
CACNG2	6.66e-08	2.10685	0.169	0.047	0.00154152	CB	oligo
FMN2	6.66e-08	0.964694	0.382	0.196	0.00154194	CB	oligo
CLVS1	6.75e-08	1.68911	0.277	0.128	0.00156318	CB	oligo
TACC1	6.84e-08	-0.811945	0.434	0.589	0.00158414	CB	oligo
CHPT1	6.99e-08	1.31203	0.318	0.148	0.00161912	CB	oligo
LIPA	7.35e-08	-0.822281	0.453	0.603	0.0017025	CB	oligo
XIST	7.41e-08	-0.811652	0.371	0.431	0.00171574	CB	oligo
IPO9-AS1	7.51e-08	1.01947	0.509	0.322	0.00174012	CB	oligo
CACNA2D3	7.71e-08	0.877785	0.382	0.197	0.00178699	CB	oligo
HID1	8.46e-08	-1.4689	0.154	0.299	0.00195962	CB	oligo
CABLES1	8.75e-08	1.26745	0.27	0.112	0.00202763	CB	oligo
SCN9A	9.02e-08	1.01266	0.401	0.213	0.00208961	CB	oligo
SLC8A1-AS1	9.34e-08	1.54556	0.184	0.057	0.00216262	CB	oligo
ZNF652	9.69e-08	-0.829847	0.438	0.556	0.00224483	CB	oligo
GUCY1A2	1.04e-07	1.06205	0.363	0.183	0.00241499	CB	oligo
FERMT1	1.05e-07	0.970682	0.356	0.179	0.00243023	CB	oligo
SEMA3E	1.09e-07	0.979124	0.408	0.224	0.0025322	CB	oligo
SORBS2	1.19e-07	1.28711	0.33	0.161	0.00275929	CB	oligo
GREB1L	1.25e-07	-0.957506	0.236	0.428	0.00290268	CB	oligo
TBC1D12	1.26e-07	-0.881878	0.39	0.558	0.00290846	CB	oligo
MAGI3	1.29e-07	1.36987	0.255	0.104	0.0029955	CB	oligo
KLHL1	1.4e-07	1.86451	0.225	0.09	0.0032513	CB	oligo
LRP4-AS1	1.43e-07	1.56469	0.195	0.065	0.00331132	CB	oligo
DZIP1	1.46e-07	1.17206	0.333	0.164	0.00338426	CB	oligo
ME2	1.51e-07	1.07798	0.296	0.134	0.00348986	CB	oligo
AC090138.1	1.51e-07	1.89348	0.169	0.049	0.00349985	CB	oligo
Z94057.1	1.54e-07	1.76246	0.202	0.071	0.00356871	CB	oligo
WIF1	1.72e-07	1.86458	0.116	0.022	0.00397546	CB	oligo
HEPH	1.81e-07	-2.79846	0.03	0.131	0.00419685	CB	oligo
MAP7D1	1.87e-07	-1.11075	0.266	0.395	0.00433695	CB	oligo
TMEM241	1.96e-07	1.38428	0.228	0.087	0.00454761	CB	oligo
BLM	1.97e-07	1.27809	0.247	0.1	0.00456452	CB	oligo
MYH10	1.98e-07	1.23182	0.307	0.144	0.00459652	CB	oligo
LINC00511	2.09e-07	0.919654	0.513	0.333	0.004845	CB	oligo
CDH18	2.11e-07	1.11446	0.419	0.235	0.00489399	CB	oligo
AC093152.1	2.19e-07	1.46868	0.206	0.073	0.00506402	CB	oligo
LDHB	2.24e-07	1.13753	0.382	0.215	0.00518544	CB	oligo
CDH19	2.25e-07	-0.953562	0.288	0.483	0.00520933	CB	oligo
AC079117.1	2.33e-07	4.28383	0.064	0.003	0.00540537	CB	oligo
PLPPR4	2.42e-07	1.11733	0.258	0.109	0.00561521	CB	oligo
VWA1	2.43e-07	-1.45375	0.157	0.306	0.00561716	CB	oligo
DDR2	2.45e-07	1.80152	0.142	0.036	0.00566427	CB	oligo
PI16	2.46e-07	-1.46929	0.135	0.276	0.0056989	CB	oligo
SERPINE2	2.46e-07	1.10373	0.39	0.223	0.00570516	CB	oligo
GRAMD1C	2.52e-07	1.31877	0.255	0.106	0.0058293	CB	oligo
SYN3	2.52e-07	2.50349	0.135	0.039	0.00584124	CB	oligo
HMGB1	2.55e-07	0.970674	0.715	0.616	0.00590735	CB	oligo
JDP2	2.62e-07	1.8384	0.184	0.063	0.00606416	CB	oligo
ITM2C	2.66e-07	1.12652	0.33	0.161	0.00615385	CB	oligo
IFI44	2.73e-07	1.96986	0.165	0.054	0.00633135	CB	oligo
PDE7B	2.78e-07	0.821368	0.371	0.194	0.00644873	CB	oligo
GSG1L	2.91e-07	1.03591	0.337	0.167	0.0067471	CB	oligo
AC087623.2	3.06e-07	2.04551	0.101	0.017	0.00709481	CB	oligo
PHF21B	3.16e-07	1.31235	0.221	0.084	0.00732298	CB	oligo
ADAMTS17	3.2e-07	1.01575	0.393	0.213	0.00741676	CB	oligo
ELAVL4	3.28e-07	1.5027	0.213	0.079	0.00759047	CB	oligo
STK32B	3.38e-07	0.9098	0.348	0.177	0.00781951	CB	oligo
PRKG2	3.44e-07	1.3283	0.258	0.111	0.00796932	CB	oligo
ARHGEF2	3.51e-07	-0.988676	0.292	0.417	0.00812611	CB	oligo
ADRA1A	3.53e-07	0.973627	0.292	0.136	0.00817634	CB	oligo
TMEM125	3.68e-07	-1.81878	0.094	0.215	0.00853404	CB	oligo
ST3GAL6-AS1	3.7e-07	2.38671	0.116	0.024	0.00856578	CB	oligo
HFM1	4.02e-07	0.926753	0.213	0.09	0.00930887	CB	oligo
CAMK4	4.18e-07	1.2088	0.281	0.128	0.00968972	CB	oligo
ITGA9	4.35e-07	0.851876	0.318	0.158	0.0100775	CB	oligo
CA8	4.45e-07	1.4768	0.202	0.073	0.0103121	CB	oligo
KLHL13	4.5e-07	0.893056	0.213	0.087	0.0104332	CB	oligo
AL354733.3	4.65e-07	1.99386	0.131	0.032	0.0107705	CB	oligo
PTPDC1	5.01e-07	-1.25936	0.206	0.346	0.0115958	CB	oligo
ADAMTS18	5.12e-07	2.67644	0.116	0.025	0.0118523	CB	oligo
ATP2B2	5.23e-07	1.43599	0.251	0.107	0.0121045	CB	oligo
UBE2B	5.31e-07	0.811712	0.558	0.374	0.0123071	CB	oligo
CHDH	5.32e-07	1.08953	0.318	0.156	0.0123267	CB	oligo
ROGDI	5.34e-07	-1.19341	0.15	0.31	0.0123766	CB	oligo
CSRP2	5.54e-07	4.29907	0.06	0.003	0.0128317	CB	oligo
RAPH1	5.76e-07	0.867729	0.292	0.144	0.013345	CB	oligo
RPS6KA3	6.25e-07	0.817199	0.352	0.186	0.0144758	CB	oligo
CEP126	6.26e-07	1.21226	0.333	0.182	0.0144915	CB	oligo
FAT3	6.38e-07	1.43186	0.221	0.1	0.0147768	CB	oligo
ZNF804A	6.92e-07	1.45169	0.236	0.098	0.0160229	CB	oligo
STXBP5L	7.32e-07	0.946513	0.371	0.199	0.0169514	CB	oligo
SEMA3D	7.48e-07	1.28799	0.251	0.107	0.0173249	CB	oligo
ENDOD1	8.43e-07	-0.81786	0.356	0.468	0.0195305	CB	oligo
GOLIM4	8.68e-07	1.14451	0.442	0.275	0.020111	CB	oligo
OSBPL6	9.61e-07	1.32685	0.288	0.137	0.0222597	CB	oligo
PDGFRA	9.87e-07	0.86024	0.337	0.175	0.0228648	CB	oligo
ST6GAL1	1.05e-06	1.37153	0.228	0.093	0.0242254	CB	oligo
TENM1	1.08e-06	1.31534	0.273	0.128	0.0250522	CB	oligo
STK32A-AS1	1.08e-06	1.87522	0.116	0.027	0.0250728	CB	oligo
SYT17	1.16e-06	1.15381	0.281	0.131	0.0268087	CB	oligo
OXTR	1.23e-06	1.87728	0.124	0.03	0.0284934	CB	oligo
AL161751.1	1.24e-06	2.56462	0.097	0.017	0.0287289	CB	oligo
AC008892.1	1.26e-06	2.46974	0.094	0.016	0.0290748	CB	oligo
RIT2	1.27e-06	1.05499	0.285	0.134	0.0294312	CB	oligo
AC012636.1	1.3e-06	1.95524	0.124	0.03	0.0301228	CB	oligo
STAMBPL1	1.35e-06	1.58371	0.184	0.065	0.0312014	CB	oligo
DNAJB4	1.4e-06	1.94905	0.12	0.028	0.0323299	CB	oligo
TENT4B	1.4e-06	1.01652	0.296	0.144	0.0323561	CB	oligo
MIR3681HG	1.4e-06	0.819453	0.232	0.101	0.0325331	CB	oligo
LGI1	1.42e-06	2.25044	0.116	0.027	0.0328471	CB	oligo
AC012358.3	1.44e-06	0.98801	0.341	0.179	0.0334139	CB	oligo
ANKRD37	1.47e-06	1.06056	0.131	0.043	0.0339548	CB	oligo
ARHGAP42	1.48e-06	0.9198	0.3	0.148	0.0343345	CB	oligo
TTC6	1.61e-06	1.99695	0.169	0.066	0.0372037	CB	oligo
KIF26B	1.65e-06	0.887151	0.382	0.213	0.0381061	CB	oligo
ENPP4	1.69e-06	-0.935324	0.311	0.439	0.0391202	CB	oligo
CTXND1	1.73e-06	1.34377	0.195	0.073	0.0401204	CB	oligo
DIAPH2	1.84e-06	0.869537	0.434	0.276	0.0425148	CB	oligo
ANKRD55	1.87e-06	1.83635	0.157	0.051	0.0433402	CB	oligo
ZNF423	1.91e-06	1.48472	0.202	0.079	0.0443044	CB	oligo
HSPE1	1.94e-06	1.35149	0.281	0.144	0.0449903	CB	oligo
GLRX	1.95e-06	1.47473	0.127	0.036	0.0451739	CB	oligo
ANTXR1	1.97e-06	1.12898	0.273	0.128	0.0456057	CB	oligo
AC009554.1	2.04e-06	1.25934	0.217	0.088	0.047218	CB	oligo
PHLDA1	2.15e-06	0.906962	0.326	0.169	0.0497051	CB	oligo
FMN1	7.38842955334819e-315	-3.97291	0.059	0.339	1.71138193744204e-310	CN	oligo
UTY	1.32e-294	1.30849	0.634	0.25	3.06e-290	CN	oligo
AC026316.5	1.58e-277	1.34214	0.789	0.515	3.65e-273	CN	oligo
PDE1A	6.01e-272	1.73592	0.567	0.211	1.39e-267	CN	oligo
CNTNAP4	4.75e-220	1.17389	0.745	0.449	1.1e-215	CN	oligo
CNDP1	4.27e-212	-1.11333	0.663	0.764	9.89e-208	CN	oligo
LURAP1L-AS1	5.79e-206	-3.48808	0.033	0.25	1.34e-201	CN	oligo
LRP2	3.99e-204	1.43632	0.544	0.237	9.24e-200	CN	oligo
PTGDS	2.63e-196	-0.937988	0.658	0.778	6.1e-192	CN	oligo
MTUS1	3.93e-181	0.966346	0.776	0.521	9.1e-177	CN	oligo
XIST	4.93e-170	-2.22667	0.05	0.262	1.14e-165	CN	oligo
NLGN4Y	2.26e-161	0.891343	0.431	0.181	5.25e-157	CN	oligo
ITM2A	4.24e-142	-2.53026	0.062	0.243	9.82e-138	CN	oligo
PCP4	1.43e-120	-1.89561	0.135	0.319	3.31e-116	CN	oligo
SORL1	1.32e-117	1.30564	0.369	0.156	3.07e-113	CN	oligo
SLC38A1	1.27e-115	-1.90969	0.127	0.3	2.93e-111	CN	oligo
MCF2L	6.74e-115	-1.69346	0.143	0.29	1.56e-110	CN	oligo
NRGN	3.15e-110	-4.16265	0.013	0.128	7.28e-106	CN	oligo
TXNIP	2.21e-109	1.20319	0.427	0.207	5.12e-105	CN	oligo
ITGAV	2.99e-108	0.976713	0.442	0.221	6.93e-104	CN	oligo
ANKRD18A	7.55e-106	1.53747	0.295	0.111	1.75e-101	CN	oligo
ABCA2	3.5e-100	-0.873475	0.416	0.557	8.1e-96	CN	oligo
ITGA2	4.79e-100	0.832386	0.53	0.307	1.11e-95	CN	oligo
HSPA5	3.92e-96	-1.19848	0.264	0.358	9.08e-92	CN	oligo
CD81	1.58e-94	-0.806826	0.412	0.496	3.65e-90	CN	oligo
AC004784.1	4.04e-92	3.0494	0.113	0.015	9.35e-88	CN	oligo
BCAT1	2.17e-91	-1.74186	0.123	0.258	5.04e-87	CN	oligo
RASGRF1	1.32e-89	1.51309	0.202	0.062	3.07e-85	CN	oligo
LGR5	7.45e-87	0.942488	0.414	0.219	1.73e-82	CN	oligo
AC007001.1	1.23e-86	-8.94977	0	0.07	2.85e-82	CN	oligo
MCAM	2.23e-86	-1.29221	0.196	0.326	5.17e-82	CN	oligo
RPL18	4.62e-86	-1.39293	0.168	0.284	1.07e-81	CN	oligo
MUC20-OT1	3.2e-83	0.942001	0.394	0.206	7.41e-79	CN	oligo
TTTY14	5.65e-83	1.2743	0.283	0.12	1.31e-78	CN	oligo
ABHD2	6.18e-82	-1.16759	0.21	0.367	1.43e-77	CN	oligo
AC098850.3	1.05e-81	1.10166	0.211	0.08	2.43e-77	CN	oligo
LAMA2	1.45e-81	-0.993153	0.375	0.525	3.35e-77	CN	oligo
DHCR24	4.31e-81	1.49876	0.282	0.121	9.98e-77	CN	oligo
KDM5D	2.79e-80	1.19009	0.238	0.094	6.46e-76	CN	oligo
CORO2B	1.8e-79	0.826928	0.433	0.242	4.16e-75	CN	oligo
USP9Y	1.86e-78	1.14311	0.242	0.097	4.31e-74	CN	oligo
CHRM5	9.79e-78	-3.49602	0.018	0.106	2.27e-73	CN	oligo
XRRA1	4.44e-77	0.812703	0.382	0.206	1.03e-72	CN	oligo
SORCS2	5.8e-77	1.00391	0.378	0.199	1.34e-72	CN	oligo
AC106869.1	1.28e-74	1.14242	0.291	0.133	2.97e-70	CN	oligo
2024-09-08	7.27e-74	0.880367	0.326	0.164	1.68e-69	CN	oligo
AC027117.2	7.94e-73	2.1513	0.125	0.028	1.84e-68	CN	oligo
CKB	9.05e-73	-0.81858	0.378	0.465	2.1e-68	CN	oligo
FAR2	1.37e-69	-2.56182	0.045	0.134	3.17e-65	CN	oligo
SHROOM1	1.59e-69	1.21347	0.196	0.073	3.69e-65	CN	oligo
AC090502.1	1.23e-68	0.804405	0.489	0.306	2.85e-64	CN	oligo
CD63	2.65e-68	-0.8333	0.302	0.36	6.14e-64	CN	oligo
LURAP1L	3.09e-67	-2.23842	0.038	0.136	7.15e-63	CN	oligo
MT2A	1.16e-65	-1.3166	0.154	0.247	2.68e-61	CN	oligo
CDH8	2.44e-65	0.889523	0.292	0.145	5.64e-61	CN	oligo
LRP4	2.2e-64	-0.813767	0.318	0.408	5.09e-60	CN	oligo
PPP1R1B	1e-63	-2.03088	0.048	0.153	2.32e-59	CN	oligo
TAC1	1.67e-63	-2.70037	0.024	0.111	3.87e-59	CN	oligo
GRIN2A	1.33e-62	-1.00253	0.252	0.397	3.07e-58	CN	oligo
LGR4	2.25e-62	0.998925	0.275	0.133	5.2e-58	CN	oligo
CAV1	5.81e-62	-2.41957	0.036	0.122	1.35e-57	CN	oligo
RNF152	1.66e-61	1.55806	0.141	0.042	3.85e-57	CN	oligo
LRPAP1	1.8e-61	-1.74291	0.079	0.158	4.18e-57	CN	oligo
AC096719.1	1.89e-61	-2.59284	0.022	0.105	4.38e-57	CN	oligo
EML1	1.05e-59	1.27272	0.202	0.082	2.43e-55	CN	oligo
DKK3	4.11e-59	-1.60234	0.11	0.217	9.52e-55	CN	oligo
MT3	7.49e-59	-0.987899	0.214	0.27	1.73e-54	CN	oligo
JAKMIP3	8.4e-59	0.896423	0.309	0.163	1.94e-54	CN	oligo
BCAN	1.59e-58	-1.22632	0.152	0.277	3.68e-54	CN	oligo
EPHB2	3.67e-58	1.21337	0.199	0.082	8.49e-54	CN	oligo
HSPA6	2.19e-57	3.87322	0.052	0.003	5.07e-53	CN	oligo
TOX3	3.13e-57	1.17553	0.194	0.079	7.26e-53	CN	oligo
FBXO32	4.03e-57	0.802274	0.389	0.231	9.34e-53	CN	oligo
HSPE1-MOB4	1.5e-56	1.475	0.095	0.024	3.48e-52	CN	oligo
AL162511.1	6.79e-56	1.00345	0.216	0.097	1.57e-51	CN	oligo
CIRBP	6.79e-56	-0.94859	0.214	0.318	1.57e-51	CN	oligo
BAG3	9.96e-56	1.61206	0.142	0.046	2.31e-51	CN	oligo
AC104151.1	1.09e-55	1.35154	0.161	0.059	2.52e-51	CN	oligo
MET	2.85e-55	-1.84773	0.042	0.135	6.6e-51	CN	oligo
CTNNA2	2.88e-55	-1.16035	0.285	0.42	6.66e-51	CN	oligo
PI16	4.39e-55	1.03572	0.188	0.08	1.02e-50	CN	oligo
PARD6G-AS1	4.68e-55	1.58084	0.132	0.041	1.08e-50	CN	oligo
SLC27A6	1.63e-54	2.48744	0.078	0.013	3.79e-50	CN	oligo
DNAJB1	2.97e-54	1.23817	0.25	0.176	6.87e-50	CN	oligo
PIM3	4.79e-54	-1.60806	0.085	0.154	1.11e-49	CN	oligo
TNK2	8.9e-53	-1.00464	0.174	0.207	2.06e-48	CN	oligo
PRKX	5.01e-52	1.39668	0.141	0.049	1.16e-47	CN	oligo
ENPP6	1.85e-51	1.0715	0.175	0.073	4.29e-47	CN	oligo
THY1	4.28e-51	-1.19187	0.154	0.245	9.91e-47	CN	oligo
TSIX	4.73e-51	-3.99009	0.005	0.058	1.09e-46	CN	oligo
TRIM26	1.3e-50	0.905254	0.149	0.062	3e-46	CN	oligo
HSPA1A	1.4e-50	0.857487	0.317	0.381	3.25e-46	CN	oligo
CYP39A1	4.71e-50	1.37854	0.097	0.027	1.09e-45	CN	oligo
MTRNR2L1	5.01e-50	5.49	0.039	0.001	1.16e-45	CN	oligo
CXCR4	5.68e-50	-2.35258	0.033	0.094	1.32e-45	CN	oligo
ARL17B	5.99e-50	-1.04392	0.119	0.156	1.39e-45	CN	oligo
C5orf17	9.43e-49	5.13162	0.044	0.003	2.19e-44	CN	oligo
HSPA4L	1.07e-48	1.40184	0.228	0.145	2.47e-44	CN	oligo
ST3GAL6	1.38e-48	-0.862813	0.268	0.382	3.19e-44	CN	oligo
FAM95C	2.26e-48	1.27514	0.127	0.044	5.23e-44	CN	oligo
RPLP2	2.86e-47	-0.842969	0.197	0.248	6.61e-43	CN	oligo
AC066613.2	3.36e-47	0.850246	0.229	0.116	7.78e-43	CN	oligo
PRKCSH	6.36e-47	-1.13261	0.127	0.188	1.47e-42	CN	oligo
CASP7	7.01e-47	1.02724	0.069	0.019	1.62e-42	CN	oligo
COL18A1	1.62e-46	0.816735	0.128	0.051	3.74e-42	CN	oligo
CSF1	2.99e-46	1.25908	0.12	0.042	6.92e-42	CN	oligo
SEMA4B	4.57e-46	1.37841	0.114	0.038	1.06e-41	CN	oligo
SNAP25	5.32e-46	-1.02012	0.181	0.277	1.23e-41	CN	oligo
GPR88	5.96e-46	-2.77625	0.015	0.078	1.38e-41	CN	oligo
GALNT6	2.67e-45	0.851033	0.195	0.095	6.17e-41	CN	oligo
NDUFB7	2.75e-45	-1.21322	0.102	0.153	6.38e-41	CN	oligo
ITM2C	9.23e-45	-0.891324	0.171	0.217	2.14e-40	CN	oligo
SAT1	1.04e-44	-1.16479	0.13	0.181	2.41e-40	CN	oligo
PWRN1	1.63e-44	1.27414	0.19	0.088	3.77e-40	CN	oligo
SLC7A11	2.91e-44	1.99756	0.077	0.017	6.74e-40	CN	oligo
ZFY	3.96e-44	1.13797	0.133	0.052	9.18e-40	CN	oligo
LONRF2	9.26e-44	-1.21004	0.126	0.175	2.15e-39	CN	oligo
USP11	2.42e-43	-0.851503	0.151	0.173	5.61e-39	CN	oligo
ETV5	1.36e-42	-0.997566	0.163	0.252	3.15e-38	CN	oligo
NKX6-2	1.54e-42	-0.809425	0.166	0.198	3.58e-38	CN	oligo
RAB27A	2.49e-42	1.05043	0.103	0.037	5.76e-38	CN	oligo
HSPH1	1.43e-41	0.828708	0.304	0.296	3.32e-37	CN	oligo
MYLK	1.87e-41	0.828985	0.175	0.084	4.32e-37	CN	oligo
ART3	2.94e-41	1.52078	0.094	0.028	6.81e-37	CN	oligo
CALM3	6.07e-41	-0.860406	0.18	0.212	1.41e-36	CN	oligo
SH3BGR	8.1e-41	1.04687	0.132	0.054	1.88e-36	CN	oligo
RPS4X	1.13e-40	-0.848319	0.182	0.219	2.61e-36	CN	oligo
HAPLN2	4.62e-40	-1.23929	0.089	0.133	1.07e-35	CN	oligo
RYR2	6.56e-40	0.866398	0.318	0.194	1.52e-35	CN	oligo
FLNB	1.34e-39	0.841261	0.221	0.118	3.11e-35	CN	oligo
PHYHIP	8.74e-39	-2.26963	0.029	0.087	2.02e-34	CN	oligo
S100A6	1.13e-38	-1.11112	0.115	0.147	2.62e-34	CN	oligo
AF165147.1	1.47e-38	1.02827	0.225	0.12	3.4e-34	CN	oligo
MTSS1L	2.56e-38	-1.01575	0.141	0.208	5.93e-34	CN	oligo
AC010894.3	5.9e-38	-0.895207	0.147	0.189	1.37e-33	CN	oligo
SCCPDH	3.99e-37	0.833734	0.204	0.106	9.24e-33	CN	oligo
PLEKHG1	4.59e-37	0.979557	0.132	0.056	1.06e-32	CN	oligo
SLC16A1	6.1e-37	-0.858222	0.162	0.203	1.41e-32	CN	oligo
AC007262.2	3.81e-36	0.99219	0.201	0.104	8.82e-32	CN	oligo
RPS4Y1	4.32e-36	1.1378	0.12	0.048	1e-31	CN	oligo
C21orf91-OT1	2.62e-35	0.996982	0.083	0.029	6.07e-31	CN	oligo
ABCC4	9.88e-35	1.87983	0.078	0.023	2.29e-30	CN	oligo
SMAD9	1.14e-34	0.943109	0.101	0.04	2.64e-30	CN	oligo
CFAP161	1.92e-34	1.54414	0.09	0.03	4.44e-30	CN	oligo
RPS15	6.44e-34	-1.2419	0.084	0.138	1.49e-29	CN	oligo
MPPED1	9.94e-34	2.81417	0.04	0.005	2.3e-29	CN	oligo
MRPS6	1.99e-33	1.12079	0.186	0.097	4.62e-29	CN	oligo
EIF1AY	2.75e-33	1.48588	0.086	0.028	6.37e-29	CN	oligo
ENO2	2.95e-33	-0.920067	0.128	0.158	6.83e-29	CN	oligo
LHFPL2	3.94e-33	-0.929403	0.141	0.201	9.13e-29	CN	oligo
COX5B	4.16e-33	-1.00763	0.093	0.116	9.63e-29	CN	oligo
AC018647.1	4.19e-33	0.909371	0.143	0.068	9.7e-29	CN	oligo
NDUFC1	6.49e-33	-0.848433	0.098	0.109	1.5e-28	CN	oligo
TMSB10	1.68e-32	-1.04516	0.117	0.173	3.9e-28	CN	oligo
JADE3	1.83e-32	0.893502	0.161	0.08	4.24e-28	CN	oligo
LRP1	3.11e-32	-0.893756	0.137	0.233	7.2e-28	CN	oligo
FAM196A	3.69e-32	-0.976502	0.117	0.154	8.56e-28	CN	oligo
C19orf70	4.37e-32	-1.47395	0.049	0.083	1.01e-27	CN	oligo
PLCL2	4.76e-32	-0.959705	0.136	0.223	1.1e-27	CN	oligo
PTPN5	6.73e-32	-2.07058	0.023	0.073	1.56e-27	CN	oligo
LDLR	1.03e-31	1.13751	0.079	0.028	2.39e-27	CN	oligo
ANO3	1.26e-31	-1.75219	0.044	0.107	2.92e-27	CN	oligo
APC2	1.76e-31	-0.945545	0.116	0.158	4.08e-27	CN	oligo
AL392086.1	2.35e-31	1.44377	0.072	0.022	5.43e-27	CN	oligo
SLC3A2	3.69e-31	-1.12896	0.07	0.085	8.54e-27	CN	oligo
NOTCH1	5.29e-31	-1.04154	0.112	0.176	1.23e-26	CN	oligo
RPL18A	5.98e-31	-1.1503	0.074	0.099	1.39e-26	CN	oligo
DPP7	1.22e-30	-1.07609	0.088	0.13	2.84e-26	CN	oligo
PRELID2	1.45e-30	1.13393	0.113	0.047	3.35e-26	CN	oligo
P4HA2	2.97e-30	1.20157	0.06	0.018	6.87e-26	CN	oligo
TTTY15	3.51e-30	1.63784	0.081	0.027	8.13e-26	CN	oligo
EPHA3	9.32e-30	-1.64745	0.037	0.098	2.16e-25	CN	oligo
JDP2	1.22e-29	1.14094	0.113	0.049	2.82e-25	CN	oligo
PHPT1	1.65e-29	-1.20417	0.065	0.086	3.83e-25	CN	oligo
NDUFC2	2.23e-29	-0.883993	0.103	0.129	5.16e-25	CN	oligo
PNLDC1	4.6e-29	1.70244	0.039	0.007	1.07e-24	CN	oligo
GK5	4.96e-29	-1.00728	0.092	0.128	1.15e-24	CN	oligo
NES	9.4e-29	-1.41389	0.049	0.075	2.18e-24	CN	oligo
GPX4	1.65e-28	-1.4953	0.048	0.082	3.83e-24	CN	oligo
HCN2	1.71e-28	-1.19381	0.062	0.088	3.97e-24	CN	oligo
AL358216.1	2.33e-28	-1.05819	0.08	0.114	5.4e-24	CN	oligo
FBXL16	3.18e-28	-1.9576	0.03	0.068	7.35e-24	CN	oligo
TTTY10	3.95e-28	1.92393	0.069	0.022	9.15e-24	CN	oligo
LMAN2	5.05e-28	-1.11024	0.072	0.105	1.17e-23	CN	oligo
P3H2	5.43e-28	1.04384	0.142	0.07	1.26e-23	CN	oligo
AL160272.2	6.42e-28	1.28239	0.078	0.028	1.49e-23	CN	oligo
CDKN2C	6.73e-28	1.31488	0.054	0.015	1.56e-23	CN	oligo
NDUFV1	1.24e-27	-1.32097	0.059	0.1	2.87e-23	CN	oligo
FKBP4	2.41e-27	1.01661	0.042	0.012	5.58e-23	CN	oligo
MYO7A	2.78e-27	2.10598	0.047	0.01	6.45e-23	CN	oligo
RABAC1	6.08e-27	-1.44002	0.045	0.077	1.41e-22	CN	oligo
RALYL	7.79e-27	-1.01654	0.128	0.199	1.81e-22	CN	oligo
ABCB8	9.28e-27	-1.08202	0.062	0.079	2.15e-22	CN	oligo
SRPRB	1.47e-26	0.933824	0.121	0.058	3.42e-22	CN	oligo
TXN	1.48e-26	-1.33545	0.051	0.082	3.43e-22	CN	oligo
RAP1GAP	1.83e-26	-1.01532	0.101	0.155	4.25e-22	CN	oligo
PPP1R14A	1.87e-26	-0.881764	0.109	0.151	4.33e-22	CN	oligo
EYS	2.44e-26	1.44452	0.074	0.026	5.65e-22	CN	oligo
CNTNAP3	2.99e-26	1.89803	0.048	0.011	6.93e-22	CN	oligo
FAM66B	4.08e-26	0.870847	0.121	0.06	9.46e-22	CN	oligo
DACH1	8.47e-26	-2.38404	0.012	0.051	1.96e-21	CN	oligo
UGCG	9.82e-26	-1.08249	0.085	0.115	2.27e-21	CN	oligo
NDUFA11	1.52e-25	-1.53148	0.039	0.07	3.53e-21	CN	oligo
CERS6	1.77e-25	1.14218	0.174	0.102	4.1e-21	CN	oligo
NAA38	1.88e-25	-0.95221	0.087	0.112	4.36e-21	CN	oligo
NPTX2	2.24e-25	-1.47186	0.033	0.042	5.18e-21	CN	oligo
CCDC85C	2.84e-25	0.829683	0.083	0.036	6.59e-21	CN	oligo
FAM167A	4.14e-25	-3.28616	0.005	0.034	9.58e-21	CN	oligo
BACE2	4.43e-25	0.991772	0.09	0.038	1.03e-20	CN	oligo
UQCR11	4.58e-25	-1.34114	0.052	0.083	1.06e-20	CN	oligo
AC105285.1	8.06e-25	0.953936	0.125	0.062	1.87e-20	CN	oligo
NKAIN4	8.5e-25	-1.89695	0.026	0.066	1.97e-20	CN	oligo
MAF1	9.84e-25	-0.858765	0.062	0.066	2.28e-20	CN	oligo
CAMK2B	1.12e-24	-2.33346	0.016	0.051	2.6e-20	CN	oligo
SEZ6L2	1.66e-24	-0.813049	0.084	0.097	3.84e-20	CN	oligo
LINC00598	2.48e-24	1.04099	0.088	0.037	5.75e-20	CN	oligo
CPXM2	2.5e-24	1.75947	0.05	0.013	5.79e-20	CN	oligo
RAB39A	3.51e-24	1.54792	0.046	0.012	8.12e-20	CN	oligo
IL17RB	5.9e-24	0.866369	0.101	0.048	1.37e-19	CN	oligo
MYRIP	6.11e-24	0.824707	0.171	0.097	1.42e-19	CN	oligo
SYT1	7.18e-24	-1.21346	0.055	0.114	1.66e-19	CN	oligo
GPIHBP1	8.47e-24	0.885806	0.075	0.032	1.96e-19	CN	oligo
AC022075.1	1.26e-23	0.989138	0.099	0.045	2.92e-19	CN	oligo
AC239809.3	1.64e-23	0.904046	0.068	0.027	3.8e-19	CN	oligo
MAP2K7	1.73e-23	-0.834098	0.081	0.099	4.01e-19	CN	oligo
FERMT3	2.09e-23	1.46786	0.035	0.008	4.85e-19	CN	oligo
HYOU1	2.41e-23	-0.861874	0.081	0.096	5.59e-19	CN	oligo
MUM1L1	2.41e-23	1.23445	0.055	0.018	5.59e-19	CN	oligo
PNMA1	3.14e-23	-0.815064	0.072	0.076	7.27e-19	CN	oligo
TSPAN8	4.65e-23	1.19131	0.064	0.023	1.08e-18	CN	oligo
FSTL5	6.59e-23	1.63106	0.086	0.039	1.53e-18	CN	oligo
RASD2	1.13e-22	-2.35182	0.014	0.046	2.61e-18	CN	oligo
LINC02240	1.31e-22	1.31748	0.059	0.02	3.03e-18	CN	oligo
FAM50A	1.38e-22	-1.1188	0.053	0.067	3.2e-18	CN	oligo
TMIGD3	1.69e-22	-1.8082	0.022	0.063	3.93e-18	CN	oligo
USH1C	1.8e-22	1.4866	0.068	0.025	4.18e-18	CN	oligo
TIMM13	2.19e-22	-1.18567	0.051	0.075	5.07e-18	CN	oligo
BEX1	2.7e-22	-0.986107	0.084	0.123	6.26e-18	CN	oligo
TSPAN18	2.95e-22	-1.66811	0.028	0.07	6.84e-18	CN	oligo
ADA	4.8e-22	-1.19691	0.046	0.072	1.11e-17	CN	oligo
NGEF	5.07e-22	-2.48591	0.012	0.043	1.17e-17	CN	oligo
PRMT1	6.79e-22	-0.958727	0.082	0.115	1.57e-17	CN	oligo
RASGEF1C	7.32e-22	1.2249	0.075	0.03	1.69e-17	CN	oligo
ADGRB2	8.42e-22	-1.18193	0.06	0.093	1.95e-17	CN	oligo
GNAL	1.06e-21	-1.14889	0.066	0.12	2.46e-17	CN	oligo
TSPYL2	1.14e-21	-0.884674	0.069	0.079	2.63e-17	CN	oligo
PFKL	2.31e-21	-1.02393	0.077	0.119	5.36e-17	CN	oligo
TRPM1	3.3e-21	-2.41436	0.007	0.037	7.64e-17	CN	oligo
SDK2	3.81e-21	1.2782	0.058	0.02	8.83e-17	CN	oligo
NEFM	4.71e-21	-2.25999	0.015	0.037	1.09e-16	CN	oligo
CRB2	4.82e-21	-0.818999	0.116	0.165	1.12e-16	CN	oligo
CALB1	5.34e-21	-1.6874	0.026	0.067	1.24e-16	CN	oligo
TRIM36	5.56e-21	1.26622	0.05	0.016	1.29e-16	CN	oligo
MAP1LC3A	9.33e-21	-0.904526	0.062	0.074	2.16e-16	CN	oligo
GRN	1.1e-20	-1.07602	0.058	0.086	2.55e-16	CN	oligo
FAP	1.57e-20	2.09996	0.035	0.007	3.63e-16	CN	oligo
S100A13	1.71e-20	-0.866534	0.068	0.082	3.95e-16	CN	oligo
LUCAT1	1.92e-20	2.49159	0.026	0.003	4.44e-16	CN	oligo
HTR2C	2.01e-20	-1.65137	0.025	0.065	4.65e-16	CN	oligo
TMEM59L	2.02e-20	-0.894502	0.084	0.109	4.69e-16	CN	oligo
ST6GALNAC5	2.57e-20	-2.55453	0.01	0.04	5.95e-16	CN	oligo
POLR2J	2.8e-20	-0.875124	0.071	0.087	6.5e-16	CN	oligo
HLA-DMA	4.28e-20	-1.94929	0.019	0.047	9.92e-16	CN	oligo
SLC35F3	6.16e-20	0.889333	0.189	0.123	1.43e-15	CN	oligo
KCTD17	6.66e-20	-1.27386	0.042	0.059	1.54e-15	CN	oligo
PDGFD	9.47e-20	-1.59472	0.03	0.071	2.19e-15	CN	oligo
ARL6IP4	1.14e-19	-1.01229	0.073	0.108	2.63e-15	CN	oligo
HELB	1.26e-19	1.30214	0.058	0.021	2.91e-15	CN	oligo
LINC01242	1.43e-19	4.51722	0.014	0	3.31e-15	CN	oligo
AC011944.1	1.67e-19	1.93	0.029	0.006	3.88e-15	CN	oligo
NDUFS7	2.31e-19	-1.0495	0.054	0.071	5.35e-15	CN	oligo
LINC01344	2.37e-19	-2.03451	0.023	0.059	5.49e-15	CN	oligo
AC020928.1	2.41e-19	-0.822648	0.078	0.093	5.57e-15	CN	oligo
QTRT1	3.02e-19	-1.35562	0.04	0.077	6.99e-15	CN	oligo
MEG3	3.04e-19	-1.33097	0.047	0.081	7.04e-15	CN	oligo
PMEPA1	3.15e-19	-0.846381	0.069	0.081	7.29e-15	CN	oligo
SLC29A3	3.8e-19	1.30584	0.047	0.016	8.8e-15	CN	oligo
AC027130.1	4.27e-19	-1.23694	0.042	0.065	9.88e-15	CN	oligo
TSSC4	4.32e-19	-1.25836	0.034	0.046	1e-14	CN	oligo
LINC01068	4.98e-19	1.31212	0.022	0.004	1.15e-14	CN	oligo
CABCOCO1	5.04e-19	0.975868	0.094	0.046	1.17e-14	CN	oligo
AGMO	5.39e-19	0.884483	0.126	0.069	1.25e-14	CN	oligo
CHRNA5	6.37e-19	1.07214	0.029	0.008	1.48e-14	CN	oligo
RHOT2	7.11e-19	-1.56056	0.028	0.065	1.65e-14	CN	oligo
C18orf54	8.12e-19	0.94419	0.061	0.026	1.88e-14	CN	oligo
AC138627.1	1.17e-18	0.822929	0.143	0.083	2.7e-14	CN	oligo
ABLIM2	1.26e-18	0.862688	0.083	0.04	2.91e-14	CN	oligo
H2AFY2	1.31e-18	1.21636	0.075	0.033	3.04e-14	CN	oligo
EGR1	1.33e-18	-2.75231	0.009	0.035	3.08e-14	CN	oligo
SLC6A9	1.35e-18	1.02447	0.063	0.026	3.14e-14	CN	oligo
PCSK1N	1.37e-18	-1.80847	0.022	0.048	3.18e-14	CN	oligo
VEGFA	1.85e-18	-2.37183	0.024	0.051	4.29e-14	CN	oligo
NDUFS8	2.99e-18	-1.31611	0.041	0.067	6.93e-14	CN	oligo
FREM2	3.02e-18	-1.8395	0.019	0.044	6.99e-14	CN	oligo
DDX49	3.41e-18	-0.829379	0.048	0.054	7.91e-14	CN	oligo
C2CD2	3.71e-18	1.02503	0.077	0.035	8.59e-14	CN	oligo
GPS1	3.89e-18	-1.13338	0.05	0.08	9.01e-14	CN	oligo
AC107067.1	4.29e-18	1.88826	0.034	0.008	9.93e-14	CN	oligo
DUSP1	4.44e-18	-1.59216	0.026	0.046	1.03e-13	CN	oligo
MYRFL	4.57e-18	1.07744	0.035	0.01	1.06e-13	CN	oligo
SERTAD4-AS1	5.78e-18	0.921351	0.045	0.017	1.34e-13	CN	oligo
TAGLN3	6.54e-18	-1.09557	0.057	0.086	1.51e-13	CN	oligo
MRPL52	8.42e-18	-0.854589	0.051	0.061	1.95e-13	CN	oligo
CR1	9.38e-18	1.61867	0.034	0.009	2.17e-13	CN	oligo
TCEAL8	1.07e-17	-0.875751	0.053	0.06	2.47e-13	CN	oligo
ATCAY	1.21e-17	-1.16241	0.056	0.087	2.8e-13	CN	oligo
AIP	1.26e-17	-0.925412	0.051	0.061	2.93e-13	CN	oligo
SCN4B	1.34e-17	-2.66958	0.009	0.032	3.1e-13	CN	oligo
LINC00240	1.75e-17	0.901642	0.063	0.028	4.04e-13	CN	oligo
GALNT18	1.9e-17	0.905044	0.055	0.023	4.39e-13	CN	oligo
ATP13A1	2.51e-17	-1.01512	0.05	0.064	5.81e-13	CN	oligo
PWRN3	2.88e-17	1.72847	0.05	0.019	6.67e-13	CN	oligo
OR2L3	2.97e-17	0.930118	0.046	0.018	6.89e-13	CN	oligo
LGALS1	3.07e-17	1.02022	0.057	0.024	7.11e-13	CN	oligo
ST8SIA5	3.37e-17	0.909295	0.095	0.048	7.8e-13	CN	oligo
LPL	3.63e-17	-1.5536	0.035	0.063	8.4e-13	CN	oligo
AL035681.1	5.04e-17	0.991669	0.07	0.032	1.17e-12	CN	oligo
NAT8L	5.11e-17	-1.04833	0.055	0.082	1.18e-12	CN	oligo
GPAA1	5.12e-17	-1.15339	0.045	0.063	1.19e-12	CN	oligo
AP002884.1	6.07e-17	0.99756	0.08	0.038	1.41e-12	CN	oligo
SCG2	6.85e-17	-0.956839	0.081	0.106	1.59e-12	CN	oligo
RGS14	7.69e-17	-2.40866	0.008	0.034	1.78e-12	CN	oligo
IQCD	7.84e-17	0.810308	0.035	0.013	1.82e-12	CN	oligo
NGFR	9.37e-17	-1.65942	0.025	0.045	2.17e-12	CN	oligo
CA11	1.18e-16	-1.29512	0.035	0.054	2.73e-12	CN	oligo
LINC01266	1.53e-16	0.964505	0.074	0.035	3.54e-12	CN	oligo
KIF5A	1.71e-16	-0.856677	0.065	0.075	3.96e-12	CN	oligo
MAFF	1.94e-16	-1.98992	0.016	0.035	4.5e-12	CN	oligo
MICAL2	2.01e-16	1.34397	0.053	0.02	4.66e-12	CN	oligo
KCNQ5	2.5e-16	-1.44945	0.028	0.065	5.8e-12	CN	oligo
AC103770.1	3.01e-16	-1.14032	0.055	0.085	6.98e-12	CN	oligo
PRDM6	3.42e-16	1.42907	0.032	0.009	7.92e-12	CN	oligo
CAMKV	3.54e-16	-1.49978	0.024	0.059	8.19e-12	CN	oligo
PDE2A	3.62e-16	0.841877	0.06	0.026	8.38e-12	CN	oligo
ATP2B2	3.85e-16	-1.15397	0.055	0.089	8.92e-12	CN	oligo
ZFP91-CNTF	4.27e-16	0.874367	0.042	0.016	9.9e-12	CN	oligo
XKR9	5.24e-16	0.801362	0.058	0.027	1.21e-11	CN	oligo
FGFR3	5.41e-16	-1.44824	0.027	0.053	1.25e-11	CN	oligo
LRP4-AS1	5.73e-16	-1.01941	0.053	0.08	1.33e-11	CN	oligo
NDRG4	6.47e-16	-1.07739	0.052	0.072	1.5e-11	CN	oligo
CSPG4	6.66e-16	-0.995011	0.066	0.086	1.54e-11	CN	oligo
MACC1-AS1	6.94e-16	-6.12828	0	0.014	1.61e-11	CN	oligo
AC109454.2	7.83e-16	1.03911	0.031	0.01	1.81e-11	CN	oligo
AP2S1	8.31e-16	-1.03864	0.046	0.063	1.93e-11	CN	oligo
CACFD1	8.6e-16	-1.02525	0.036	0.044	1.99e-11	CN	oligo
SNHG8	8.8e-16	-1.02715	0.044	0.058	2.04e-11	CN	oligo
AC017101.1	8.89e-16	0.907088	0.039	0.015	2.06e-11	CN	oligo
CENPX	1.13e-15	-0.814935	0.04	0.043	2.62e-11	CN	oligo
RGS4	1.31e-15	-2.49384	0.005	0.026	3.03e-11	CN	oligo
CA12	1.73e-15	-2.40158	0.008	0.033	4.01e-11	CN	oligo
AL359633.2	1.83e-15	1.25716	0.04	0.014	4.25e-11	CN	oligo
GPC1	2.26e-15	-0.968578	0.061	0.093	5.22e-11	CN	oligo
DMAP1	2.28e-15	-0.924977	0.052	0.066	5.29e-11	CN	oligo
PPFIA2-AS1	2.81e-15	-0.92297	0.059	0.085	6.52e-11	CN	oligo
MAN2C1	2.89e-15	-0.842593	0.054	0.065	6.7e-11	CN	oligo
GNB2	3.84e-15	-0.944568	0.056	0.072	8.9e-11	CN	oligo
AC010890.1	4.64e-15	-1.13408	0.051	0.079	1.07e-10	CN	oligo
EIF4A3	4.67e-15	-1.20726	0.036	0.052	1.08e-10	CN	oligo
TMSB4Y	7.57e-15	2.37841	0.021	0.003	1.75e-10	CN	oligo
ECT2L	7.71e-15	0.857281	0.039	0.015	1.79e-10	CN	oligo
CACNB2	7.9e-15	-0.919018	0.076	0.114	1.83e-10	CN	oligo
MAP1S	8.51e-15	-1.1446	0.033	0.042	1.97e-10	CN	oligo
CXXC1	8.57e-15	-1.09044	0.05	0.074	1.99e-10	CN	oligo
COL6A1	1.18e-14	-1.07492	0.045	0.059	2.73e-10	CN	oligo
LINC00534	1.18e-14	0.952386	0.035	0.013	2.74e-10	CN	oligo
CELF4	1.19e-14	-1.26212	0.033	0.053	2.76e-10	CN	oligo
ACTN1	1.22e-14	-1.93498	0.014	0.036	2.83e-10	CN	oligo
L1CAM	1.38e-14	-2.32217	0.009	0.029	3.19e-10	CN	oligo
PTPRN	1.39e-14	-2.29357	0.009	0.031	3.21e-10	CN	oligo
CORIN	1.47e-14	1.17635	0.043	0.016	3.41e-10	CN	oligo
ENC1	1.48e-14	-1.67473	0.023	0.049	3.44e-10	CN	oligo
TRMT61A	1.61e-14	-1.13202	0.026	0.03	3.72e-10	CN	oligo
RPS19BP1	1.61e-14	-0.907383	0.043	0.049	3.73e-10	CN	oligo
MYLPF	1.67e-14	-2.1276	0.012	0.031	3.88e-10	CN	oligo
HMGA1	1.72e-14	-0.979686	0.043	0.046	3.98e-10	CN	oligo
FIBP	1.93e-14	-1.08202	0.039	0.056	4.46e-10	CN	oligo
AC010884.1	1.95e-14	0.823531	0.039	0.016	4.53e-10	CN	oligo
GAD2	1.97e-14	-1.88502	0.014	0.04	4.57e-10	CN	oligo
AC105052.1	2.09e-14	1.05261	0.053	0.022	4.84e-10	CN	oligo
ZNF385B	2.24e-14	-2.03745	0.008	0.031	5.19e-10	CN	oligo
NR2F2-AS1	2.64e-14	-1.18527	0.022	0.055	6.11e-10	CN	oligo
CACNG4	2.74e-14	-0.870322	0.078	0.105	6.35e-10	CN	oligo
CR1L	2.84e-14	1.08486	0.029	0.009	6.59e-10	CN	oligo
GABRB2	3.72e-14	-1.52564	0.027	0.055	8.62e-10	CN	oligo
ELOVL2	3.96e-14	1.08686	0.052	0.022	9.17e-10	CN	oligo
GABRA4	4.01e-14	-2.02474	0.011	0.035	9.29e-10	CN	oligo
AVEN	4.69e-14	-0.856935	0.081	0.121	1.09e-09	CN	oligo
CFAP53	4.95e-14	0.987191	0.055	0.025	1.15e-09	CN	oligo
AL590637.1	5.24e-14	0.826725	0.055	0.026	1.21e-09	CN	oligo
PIWIL2	5.57e-14	1.12034	0.036	0.013	1.29e-09	CN	oligo
RYR3	5.66e-14	-2.13926	0.011	0.032	1.31e-09	CN	oligo
AL139352.1	6.55e-14	1.04522	0.044	0.018	1.52e-09	CN	oligo
AC006058.1	7.12e-14	-1.24839	0.027	0.037	1.65e-09	CN	oligo
RTL8A	7.31e-14	-0.922777	0.048	0.058	1.69e-09	CN	oligo
GOLGA8B	7.46e-14	-1.11795	0.044	0.075	1.73e-09	CN	oligo
FRMPD4	8.03e-14	-1.96095	0.008	0.031	1.86e-09	CN	oligo
ELMOD1	8.98e-14	-1.01655	0.061	0.092	2.08e-09	CN	oligo
CEND1	9.63e-14	-1.27101	0.033	0.058	2.23e-09	CN	oligo
CPNE5	1.18e-13	-1.1042	0.048	0.078	2.73e-09	CN	oligo
ZNF630	1.36e-13	1.20657	0.044	0.017	3.14e-09	CN	oligo
ZFP36	1.5e-13	-2.52851	0.007	0.026	3.47e-09	CN	oligo
CPLX2	1.98e-13	-1.98161	0.013	0.032	4.59e-09	CN	oligo
JPH4	2e-13	-1.04624	0.045	0.064	4.64e-09	CN	oligo
ANKDD1B	2.16e-13	1.01187	0.03	0.01	5e-09	CN	oligo
MIR3681HG	2.42e-13	-1.07159	0.043	0.082	5.6e-09	CN	oligo
SCYL1	2.54e-13	-0.964083	0.041	0.052	5.87e-09	CN	oligo
DDX11	2.55e-13	-1.47723	0.023	0.042	5.9e-09	CN	oligo
LINC00279	2.71e-13	1.22457	0.029	0.009	6.27e-09	CN	oligo
TMEM150C	2.99e-13	0.804052	0.075	0.039	6.94e-09	CN	oligo
GDPD5	3.16e-13	1.18123	0.015	0.003	7.32e-09	CN	oligo
GAA	3.42e-13	-0.883926	0.05	0.065	7.91e-09	CN	oligo
ATP2C2	3.55e-13	-0.955478	0.062	0.083	8.22e-09	CN	oligo
KCNF1	3.99e-13	-2.03473	0.014	0.033	9.25e-09	CN	oligo
NSG1	4.02e-13	-2.56674	0.007	0.025	9.3e-09	CN	oligo
AC109466.1	4.26e-13	-1.99209	0.011	0.034	9.86e-09	CN	oligo
NR4A2	4.63e-13	-0.903324	0.056	0.076	1.07e-08	CN	oligo
TIMM17A	5.46e-13	-0.814882	0.05	0.061	1.26e-08	CN	oligo
AC023824.3	5.71e-13	4.54655	0.01	0	1.32e-08	CN	oligo
P4HTM	6.33e-13	-0.857809	0.056	0.071	1.47e-08	CN	oligo
ANKRD34B	6.88e-13	-2.78011	0.004	0.021	1.59e-08	CN	oligo
ATP1B2	7.26e-13	-0.831476	0.061	0.078	1.68e-08	CN	oligo
LINC01222	7.3e-13	1.05946	0.045	0.019	1.69e-08	CN	oligo
PIANP	7.33e-13	-1.16795	0.036	0.053	1.7e-08	CN	oligo
NOP10	7.66e-13	-0.816199	0.046	0.054	1.77e-08	CN	oligo
DPM3	7.83e-13	-1.4078	0.024	0.04	1.81e-08	CN	oligo
NDST4	8.18e-13	3.10195	0.018	0.003	1.9e-08	CN	oligo
CASS4	8.62e-13	0.929824	0.021	0.006	2e-08	CN	oligo
RIPOR3	9.65e-13	1.79834	0.017	0.003	2.23e-08	CN	oligo
TESC	1.01e-12	-2.90452	0.004	0.019	2.33e-08	CN	oligo
WIPF3	1.09e-12	-2.41049	0.005	0.024	2.53e-08	CN	oligo
SNN	1.22e-12	-1.16601	0.035	0.048	2.82e-08	CN	oligo
PTMS	1.22e-12	-1.18266	0.037	0.055	2.83e-08	CN	oligo
RPS6KB2	1.46e-12	-1.12662	0.036	0.053	3.38e-08	CN	oligo
AC025423.4	1.72e-12	1.75643	0.022	0.005	3.99e-08	CN	oligo
DNM1	1.81e-12	-0.875061	0.05	0.063	4.19e-08	CN	oligo
AC113383.1	2.08e-12	0.806668	0.121	0.075	4.81e-08	CN	oligo
NUBP2	2.09e-12	-1.00511	0.033	0.042	4.84e-08	CN	oligo
TACR3	2.54e-12	1.40158	0.038	0.014	5.89e-08	CN	oligo
GADD45B	2.58e-12	-2.09737	0.012	0.03	5.98e-08	CN	oligo
C20orf27	2.59e-12	-1.69839	0.018	0.038	6e-08	CN	oligo
CLTB	2.83e-12	-0.832247	0.044	0.053	6.55e-08	CN	oligo
AC114485.1	2.93e-12	-2.8458	0.006	0.02	6.79e-08	CN	oligo
STMN2	3.26e-12	-1.5668	0.021	0.045	7.56e-08	CN	oligo
EPAS1	3.31e-12	-1.18531	0.034	0.05	7.66e-08	CN	oligo
POLR2L	3.47e-12	-0.884936	0.038	0.044	8.05e-08	CN	oligo
KIF25	3.57e-12	-1.47697	0.019	0.036	8.27e-08	CN	oligo
LNX1	3.73e-12	-1.0073	0.042	0.074	8.63e-08	CN	oligo
CPS1	4.23e-12	-1.21688	0.044	0.052	9.8e-08	CN	oligo
LSM7	4.53e-12	-1.26483	0.024	0.034	1.05e-07	CN	oligo
SNHG25	4.65e-12	-1.05717	0.042	0.065	1.08e-07	CN	oligo
NPHP1	4.75e-12	0.857205	0.068	0.036	1.1e-07	CN	oligo
DMTN	5.25e-12	-1.73749	0.014	0.034	1.22e-07	CN	oligo
PDP1	5.56e-12	-1.02016	0.042	0.056	1.29e-07	CN	oligo
C11orf96	5.82e-12	-1.36002	0.022	0.038	1.35e-07	CN	oligo
EFHB	6.45e-12	1.67863	0.03	0.01	1.49e-07	CN	oligo
CHST1	6.62e-12	-1.1081	0.025	0.034	1.53e-07	CN	oligo
PMPCA	1e-11	-0.956478	0.038	0.049	2.32e-07	CN	oligo
DAPK1	1.18e-11	-1.97034	0.007	0.026	2.74e-07	CN	oligo
ARSI	1.2e-11	0.885756	0.057	0.028	2.78e-07	CN	oligo
SLC30A10	1.46e-11	-1.51716	0.023	0.039	3.38e-07	CN	oligo
TRO	1.61e-11	-0.996874	0.04	0.053	3.73e-07	CN	oligo
OR7C1	1.64e-11	0.912005	0.019	0.006	3.79e-07	CN	oligo
GAP43	1.72e-11	-0.955976	0.05	0.076	3.99e-07	CN	oligo
ST3GAL1	1.73e-11	-0.948997	0.051	0.081	4.01e-07	CN	oligo
CLUH	1.75e-11	-1.11447	0.027	0.034	4.04e-07	CN	oligo
STRIP2	2.05e-11	-1.37421	0.023	0.048	4.75e-07	CN	oligo
LINC00290	2.06e-11	-2.58066	0.005	0.019	4.77e-07	CN	oligo
COLEC12	2.08e-11	1.01259	0.065	0.033	4.82e-07	CN	oligo
NBPF3	2.16e-11	-1.00933	0.039	0.052	5.01e-07	CN	oligo
LAMP5	2.2e-11	-1.17357	0.031	0.058	5.09e-07	CN	oligo
AC008060.1	2.25e-11	2.85271	0.015	0.002	5.22e-07	CN	oligo
PEG3	2.32e-11	-0.878979	0.032	0.035	5.37e-07	CN	oligo
ADARB2-AS1	2.49e-11	-0.877482	0.054	0.075	5.77e-07	CN	oligo
CIB1	2.61e-11	-1.17809	0.027	0.043	6.05e-07	CN	oligo
AL121820.2	2.76e-11	-1.40979	0.02	0.031	6.38e-07	CN	oligo
SLC9A7	2.87e-11	-0.844525	0.068	0.099	6.65e-07	CN	oligo
SLC44A5	3.07e-11	-0.81731	0.094	0.13	7.1e-07	CN	oligo
DDN	3.1e-11	-3.35457	0.002	0.015	7.19e-07	CN	oligo
CADM3	3.31e-11	-1.21351	0.036	0.059	7.67e-07	CN	oligo
AC008991.1	3.42e-11	-1.03438	0.039	0.053	7.92e-07	CN	oligo
TMEM158	3.59e-11	-1.96627	0.011	0.03	8.31e-07	CN	oligo
SAP25	3.64e-11	-1.122	0.021	0.026	8.43e-07	CN	oligo
NEFL	3.69e-11	-1.43141	0.014	0.037	8.55e-07	CN	oligo
CAV2	3.81e-11	-1.028	0.037	0.067	8.83e-07	CN	oligo
KCNJ6	3.93e-11	0.93942	0.042	0.018	9.1e-07	CN	oligo
NPIPB2	4.46e-11	-1.6718	0.014	0.032	1.03e-06	CN	oligo
GABRD	5.21e-11	-3.17101	0.003	0.016	1.21e-06	CN	oligo
LINC01695	5.25e-11	1.25944	0.036	0.014	1.21e-06	CN	oligo
DDAH2	5.4e-11	-1.03466	0.025	0.029	1.25e-06	CN	oligo
CALY	5.74e-11	-2.22383	0.009	0.021	1.33e-06	CN	oligo
NPFFR1	5.96e-11	0.856194	0.019	0.006	1.38e-06	CN	oligo
AC025810.1	6.23e-11	1.56243	0.023	0.006	1.44e-06	CN	oligo
OR2L5	6.32e-11	0.966031	0.043	0.019	1.46e-06	CN	oligo
KIAA1549L	6.73e-11	-1.37846	0.025	0.048	1.56e-06	CN	oligo
AC036108.3	9.3e-11	0.837232	0.018	0.006	2.15e-06	CN	oligo
C9orf84	9.53e-11	-0.817106	0.051	0.061	2.21e-06	CN	oligo
SPPL2B	9.99e-11	-0.957844	0.043	0.063	2.31e-06	CN	oligo
UQCC3	1.17e-10	-1.14262	0.024	0.03	2.7e-06	CN	oligo
LINC02511	1.29e-10	1.45628	0.037	0.015	2.99e-06	CN	oligo
DPM2	1.29e-10	-0.835452	0.034	0.041	2.99e-06	CN	oligo
TUSC3	1.36e-10	-0.908538	0.043	0.061	3.16e-06	CN	oligo
EPB41L4B	1.37e-10	-1.31693	0.024	0.042	3.18e-06	CN	oligo
TENM2	1.49e-10	-1.46779	0.019	0.043	3.44e-06	CN	oligo
TPBG	1.73e-10	-2.16944	0.01	0.023	4e-06	CN	oligo
LINC00536	1.83e-10	1.36484	0.025	0.008	4.23e-06	CN	oligo
SYNDIG1L	1.96e-10	-1.74976	0.012	0.03	4.55e-06	CN	oligo
AL020994.2	2.2e-10	-2.14081	0.007	0.024	5.1e-06	CN	oligo
AC026746.1	2.24e-10	-0.885968	0.046	0.067	5.19e-06	CN	oligo
SYT5	2.44e-10	-3.44132	0.002	0.013	5.65e-06	CN	oligo
LINC01060	2.51e-10	2.34257	0.022	0.006	5.8e-06	CN	oligo
HUNK	2.63e-10	1.47679	0.048	0.024	6.1e-06	CN	oligo
HIF3A	2.88e-10	-0.912164	0.055	0.086	6.67e-06	CN	oligo
AP001439.1	2.93e-10	-0.816513	0.034	0.042	6.78e-06	CN	oligo
AC008056.1	3.21e-10	-0.908011	0.043	0.055	7.44e-06	CN	oligo
AC090527.2	3.39e-10	1.56916	0.012	0.002	7.85e-06	CN	oligo
SPOCK2	3.59e-10	-0.816358	0.055	0.071	8.31e-06	CN	oligo
SDF2L1	4.22e-10	-1.20869	0.023	0.032	9.78e-06	CN	oligo
ADRM1	4.28e-10	-0.830964	0.038	0.047	9.91e-06	CN	oligo
C4orf48	4.28e-10	-0.870183	0.028	0.03	9.91e-06	CN	oligo
MRPL55	4.72e-10	-1.1411	0.029	0.046	1.09e-05	CN	oligo
NPEPL1	5.04e-10	-1.836	0.012	0.027	1.17e-05	CN	oligo
SLC12A5	5.58e-10	-1.91544	0.008	0.025	1.29e-05	CN	oligo
LINC02197	5.77e-10	1.2293	0.028	0.01	1.34e-05	CN	oligo
LINC01551	5.93e-10	-1.99277	0.009	0.024	1.37e-05	CN	oligo
DCLK1	6.37e-10	-1.79277	0.016	0.034	1.48e-05	CN	oligo
CCDC85B	6.54e-10	-1.42276	0.018	0.03	1.51e-05	CN	oligo
HIST1H4H	6.65e-10	1.07757	0.019	0.006	1.54e-05	CN	oligo
SCN1B	8e-10	-1.20757	0.024	0.04	1.85e-05	CN	oligo
SEC14L6	8.75e-10	1.30703	0.017	0.004	2.03e-05	CN	oligo
MYO5B	8.99e-10	1.17668	0.031	0.012	2.08e-05	CN	oligo
TUBA4A	1.02e-09	-1.8856	0.011	0.023	2.36e-05	CN	oligo
EHBP1L1	1.02e-09	0.853002	0.014	0.004	2.37e-05	CN	oligo
ACP7	1.03e-09	-1.02925	0.028	0.041	2.38e-05	CN	oligo
SMIM37	1.21e-09	-1.18345	0.022	0.037	2.79e-05	CN	oligo
NR4A1	1.22e-09	-1.34212	0.02	0.035	2.82e-05	CN	oligo
EPHB6	1.27e-09	-1.9426	0.008	0.024	2.95e-05	CN	oligo
AC007100.1	1.42e-09	1.49455	0.036	0.015	3.3e-05	CN	oligo
TUBB2A	1.52e-09	-0.869291	0.034	0.042	3.53e-05	CN	oligo
MT1X	1.54e-09	-1.01554	0.034	0.049	3.58e-05	CN	oligo
DEPDC1B	1.56e-09	0.919123	0.031	0.013	3.61e-05	CN	oligo
CCDC124	1.63e-09	-0.937528	0.026	0.028	3.79e-05	CN	oligo
FAM227A	1.68e-09	0.892752	0.014	0.003	3.89e-05	CN	oligo
DNAH10	1.73e-09	0.925212	0.031	0.013	4e-05	CN	oligo
MRPL57	1.89e-09	-1.267	0.023	0.033	4.37e-05	CN	oligo
ITPRIP	1.94e-09	2.14484	0.016	0.003	4.49e-05	CN	oligo
UBOX5-AS1	2.01e-09	-0.801578	0.036	0.042	4.66e-05	CN	oligo
BCL11B	2.09e-09	-1.13805	0.028	0.053	4.85e-05	CN	oligo
RGS9	2.22e-09	-1.01993	0.031	0.046	5.14e-05	CN	oligo
AC027018.1	2.22e-09	-0.816688	0.043	0.052	5.15e-05	CN	oligo
TSHZ3	2.26e-09	-0.881053	0.048	0.063	5.24e-05	CN	oligo
SELENOM	2.52e-09	-0.870566	0.042	0.058	5.83e-05	CN	oligo
NCEH1	2.55e-09	-1.2654	0.024	0.039	5.9e-05	CN	oligo
LINC01983	2.95e-09	0.945058	0.017	0.005	6.83e-05	CN	oligo
SYTL5	3.21e-09	-3.25177	0.002	0.013	7.43e-05	CN	oligo
SYT4	3.29e-09	-1.52734	0.017	0.031	7.62e-05	CN	oligo
C12orf10	3.41e-09	-0.883916	0.028	0.032	7.91e-05	CN	oligo
MRPS12	3.55e-09	-0.989302	0.019	0.021	8.22e-05	CN	oligo
MPZ	3.69e-09	1.38913	0.022	0.007	8.54e-05	CN	oligo
ASPHD2	3.7e-09	-1.42075	0.017	0.026	8.56e-05	CN	oligo
AP000229.1	3.73e-09	0.931596	0.02	0.007	8.63e-05	CN	oligo
KLF16	3.89e-09	-1.67173	0.012	0.025	9.01e-05	CN	oligo
CHRM3	4.33e-09	-1.81517	0.01	0.026	0.000100239	CN	oligo
BAIAP2	4.75e-09	-1.16248	0.021	0.037	0.000110085	CN	oligo
AC144652.1	4.75e-09	1.24137	0.024	0.008	0.000110101	CN	oligo
FAM131C	4.78e-09	1.47383	0.018	0.005	0.000110626	CN	oligo
DBN1	4.81e-09	-2.14215	0.007	0.022	0.000111429	CN	oligo
AC016716.2	4.86e-09	-1.4822	0.017	0.031	0.000112459	CN	oligo
GPR6	5.16e-09	-4.22588	0.001	0.01	0.000119591	CN	oligo
AC068473.1	5.27e-09	1.03256	0.032	0.013	0.000122087	CN	oligo
CAMK1D	5.79e-09	-0.824233	0.052	0.083	0.000134035	CN	oligo
IL12RB2	6.21e-09	2.88373	0.01	0.001	0.000143826	CN	oligo
SLC6A12	6.35e-09	-1.17057	0.024	0.04	0.000147029	CN	oligo
ABHD12B	6.87e-09	1.06307	0.027	0.011	0.000159241	CN	oligo
CRIP2	7.43e-09	-1.42824	0.016	0.027	0.00017216	CN	oligo
CGAS	7.7e-09	1.43527	0.018	0.005	0.000178326	CN	oligo
AC137770.1	7.82e-09	2.07965	0.012	0.002	0.000181071	CN	oligo
CAMKK1	8.05e-09	-2.04043	0.008	0.021	0.00018636	CN	oligo
SLC52A2	8.09e-09	-1.3365	0.016	0.026	0.000187345	CN	oligo
PAXX	8.44e-09	-0.9092	0.036	0.047	0.000195517	CN	oligo
PGM5	8.53e-09	1.25907	0.026	0.01	0.000197493	CN	oligo
CDO1	8.61e-09	-1.32558	0.019	0.029	0.000199453	CN	oligo
GPRIN3	8.79e-09	-1.08719	0.033	0.05	0.000203543	CN	oligo
C13orf46	8.79e-09	2.07311	0.01	0.001	0.000203653	CN	oligo
PRSS48	8.97e-09	-1.24627	0.02	0.034	0.000207774	CN	oligo
HIST1H2BN	9.44e-09	1.45911	0.014	0.003	0.000218579	CN	oligo
FO393418.1	9.61e-09	1.73174	0.011	0.002	0.000222681	CN	oligo
SULT4A1	1e-08	-1.96058	0.008	0.023	0.000232572	CN	oligo
C17orf100	1.01e-08	1.44462	0.024	0.009	0.000234162	CN	oligo
MAN1A1	1.03e-08	-1.9535	0.01	0.025	0.000238791	CN	oligo
MFSD10	1.03e-08	-1.33321	0.021	0.035	0.000239525	CN	oligo
RASGRP1	1.04e-08	-1.06032	0.028	0.04	0.000240689	CN	oligo
GHR	1.2e-08	-0.860889	0.054	0.086	0.000277783	CN	oligo
SLC9A3R2	1.22e-08	-1.98947	0.008	0.022	0.000282876	CN	oligo
WDR83	1.27e-08	-0.825268	0.024	0.026	0.000294158	CN	oligo
KCNK13	1.29e-08	-3.33163	0.002	0.012	0.000298919	CN	oligo
PIDD1	1.45e-08	-1.13168	0.029	0.046	0.000335338	CN	oligo
AC087623.2	1.52e-08	-1.34461	0.016	0.023	0.000353107	CN	oligo
NT5C3B	1.73e-08	-1.02189	0.027	0.038	0.00040111	CN	oligo
AL162171.2	1.77e-08	1.91864	0.015	0.004	0.000410769	CN	oligo
NTHL1	1.82e-08	-1.42221	0.014	0.026	0.000421955	CN	oligo
TCEAL2	1.86e-08	-0.870779	0.036	0.049	0.000431365	CN	oligo
ADAMTS12	1.88e-08	1.10479	0.024	0.009	0.000434723	CN	oligo
EEF1A2	1.9e-08	-1.84351	0.009	0.022	0.000441239	CN	oligo
CSRP2	1.95e-08	0.916381	0.016	0.005	0.000452736	CN	oligo
PRKAR1B	2.02e-08	-0.830599	0.038	0.046	0.00046793	CN	oligo
RUFY4	2.07e-08	-2.67246	0.003	0.014	0.000480175	CN	oligo
RHBDD3	2.18e-08	-0.837395	0.024	0.026	0.000505837	CN	oligo
RNF112	2.31e-08	-1.22677	0.023	0.038	0.000534373	CN	oligo
BSCL2	2.32e-08	-1.09122	0.026	0.037	0.000537914	CN	oligo
LYSMD2	2.33e-08	-1.15961	0.026	0.042	0.0005406	CN	oligo
MME	2.36e-08	-2.59976	0.004	0.015	0.000546028	CN	oligo
NBAT1	3.15e-08	-1.08355	0.027	0.041	0.000728644	CN	oligo
INA	3.19e-08	-1.80372	0.01	0.024	0.000739833	CN	oligo
RNF217-AS1	3.31e-08	0.905205	0.049	0.026	0.000766144	CN	oligo
C9orf16	3.34e-08	-1.66891	0.01	0.024	0.00077382	CN	oligo
SST	3.7e-08	-1.83825	0.006	0.02	0.000856952	CN	oligo
SEMA6B	4e-08	-1.75707	0.011	0.021	0.000926265	CN	oligo
PARD6B	4.15e-08	1.24825	0.019	0.006	0.000962287	CN	oligo
CLSTN3	4.32e-08	-1.28591	0.021	0.031	0.00100126	CN	oligo
NNAT	4.34e-08	-1.25383	0.021	0.034	0.00100519	CN	oligo
AC078909.1	4.53e-08	-0.846219	0.033	0.045	0.00104843	CN	oligo
AC099489.1	4.64e-08	0.982033	0.036	0.017	0.00107495	CN	oligo
REEP2	4.76e-08	-0.887492	0.035	0.045	0.00110145	CN	oligo
PDZD4	4.84e-08	-1.40851	0.017	0.027	0.00112145	CN	oligo
AC006213.2	5.14e-08	1.80399	0.014	0.003	0.00119173	CN	oligo
APOC1	5.8e-08	-1.35106	0.017	0.031	0.00134285	CN	oligo
TUB	5.99e-08	-0.918061	0.026	0.03	0.00138856	CN	oligo
AC114811.2	6.36e-08	0.984981	0.027	0.012	0.00147321	CN	oligo
AMDHD2	6.49e-08	-1.58411	0.01	0.026	0.00150264	CN	oligo
SSBP4	6.97e-08	-1.51721	0.013	0.024	0.00161481	CN	oligo
NEU4	7.03e-08	-1.4977	0.013	0.027	0.00162727	CN	oligo
DUSP8	7.24e-08	-0.923323	0.033	0.049	0.00167731	CN	oligo
RWDD2A	7.37e-08	-0.950373	0.022	0.025	0.00170733	CN	oligo
CELF5	7.83e-08	-1.15882	0.023	0.037	0.00181293	CN	oligo
RERG	7.99e-08	-2.00412	0.005	0.018	0.00185033	CN	oligo
PACSIN1	8.09e-08	-1.88947	0.007	0.02	0.00187291	CN	oligo
C4orf45	8.13e-08	-1.15902	0.017	0.025	0.00188379	CN	oligo
FOXP2	8.38e-08	1.44915	0.031	0.013	0.00194086	CN	oligo
PRKCG	8.57e-08	-1.78299	0.008	0.02	0.00198608	CN	oligo
[truncated: 107 more rows]

## Sheet: Table S5
gene	p_val	avg_log2FC	pct.1	pct.2	p_val_adj	tissue	celltype
AL591686.2	1.33e-108	3.68405	0.312	0.027	3.08e-104	FrCx	astro
PTGDS	2.42e-106	-0.974474	0.791	0.844	5.62e-102	FrCx	astro
MT-CO3	4.42e-101	-1.0754	0.923	0.912	1.02e-96	FrCx	astro
UTY	2.33e-93	1.12321	0.599	0.232	5.41e-89	FrCx	astro
PLD5	1.48e-81	2.31852	0.256	0.028	3.44e-77	FrCx	astro
SNAP25	3.58e-74	-1.18204	0.634	0.607	8.3e-70	FrCx	astro
ACTB	1.96e-63	-0.919292	0.63	0.586	4.54e-59	FrCx	astro
NDUFA4	3.29e-62	-1.01579	0.477	0.423	7.63e-58	FrCx	astro
TMSB4X	6.52e-62	-1.30419	0.437	0.431	1.51e-57	FrCx	astro
MT-CO2	3.68e-61	-0.876525	0.784	0.805	8.53e-57	FrCx	astro
FTL	4.08e-61	-1.06062	0.527	0.572	9.44e-57	FrCx	astro
DPP6	9.26e-60	1.09576	0.631	0.328	2.15e-55	FrCx	astro
SAT1	8.25e-59	-0.990306	0.467	0.435	1.91e-54	FrCx	astro
USP9Y	5.51e-57	0.891243	0.387	0.146	1.28e-52	FrCx	astro
TTTY14	8.71e-57	1.03799	0.469	0.197	2.02e-52	FrCx	astro
GAPDH	3.98e-54	-0.950282	0.586	0.578	9.22e-50	FrCx	astro
PDE3A	4.93e-54	0.825341	0.548	0.272	1.14e-49	FrCx	astro
TMSB10	7.05e-52	-1.52756	0.299	0.351	1.63e-47	FrCx	astro
RPL37A	8.37e-51	-0.861577	0.426	0.381	1.94e-46	FrCx	astro
STMN1	1.59e-50	1.65509	0.197	0.037	3.68e-46	FrCx	astro
RPS27	1.56e-49	-1.2926	0.303	0.324	3.61e-45	FrCx	astro
SLC6A1-AS1	4.42e-49	1.05893	0.516	0.249	1.02e-44	FrCx	astro
MT-ND1	2.69e-48	-0.80774	0.686	0.71	6.23e-44	FrCx	astro
PCDH9-AS2	4.4e-48	1.06441	0.507	0.244	1.02e-43	FrCx	astro
ATP6AP1L	3.56e-47	0.8186	0.446	0.205	8.24e-43	FrCx	astro
YWHAB	2.81e-45	-0.997368	0.371	0.344	6.52e-41	FrCx	astro
NAT8L	3.85e-45	-1.2734	0.369	0.448	8.92e-41	FrCx	astro
ALDOA	4.81e-45	-1.25911	0.312	0.354	1.11e-40	FrCx	astro
PCDH9-AS4	8.77e-45	1.59108	0.226	0.056	2.03e-40	FrCx	astro
VEGFA	2.1e-44	-0.90946	0.38	0.369	4.86e-40	FrCx	astro
CIRBP	7.19e-44	-1.2296	0.329	0.404	1.66e-39	FrCx	astro
BDH2	1.36e-43	0.968984	0.212	0.063	3.14e-39	FrCx	astro
AC097537.1	1.81e-43	1.64449	0.233	0.059	4.2e-39	FrCx	astro
DPP10	4.24e-43	1.01644	0.751	0.507	9.82e-39	FrCx	astro
TUBA1B	8.01e-43	-1.32259	0.321	0.39	1.86e-38	FrCx	astro
BSG	1.19e-42	-1.03302	0.36	0.41	2.77e-38	FrCx	astro
NDRG4	3.41e-42	-0.819754	0.357	0.32	7.89e-38	FrCx	astro
EFHB	3.6e-42	2.02898	0.135	0.017	8.33e-38	FrCx	astro
CALM3	3.68e-42	-1.28336	0.333	0.361	8.52e-38	FrCx	astro
NFATC4	1.04e-41	-0.931809	0.289	0.268	2.41e-37	FrCx	astro
ATP1B1	2.15e-41	-1.30514	0.27	0.29	4.98e-37	FrCx	astro
LRRC7	2.7e-41	0.976396	0.421	0.194	6.24e-37	FrCx	astro
UBB	6.58e-41	-0.879003	0.365	0.325	1.53e-36	FrCx	astro
LINC00278	9.61e-41	1.11464	0.233	0.071	2.23e-36	FrCx	astro
AL365259.1	1.27e-40	1.78101	0.186	0.039	2.95e-36	FrCx	astro
ATP5MPL	2.49e-40	-0.826979	0.284	0.231	5.76e-36	FrCx	astro
SYT1	2.65e-40	-1.32607	0.348	0.388	6.14e-36	FrCx	astro
AC008957.1	6.01e-40	1.17083	0.392	0.171	1.39e-35	FrCx	astro
MDH1	6.27e-40	-1.02308	0.316	0.304	1.45e-35	FrCx	astro
IDS	1.64e-39	-0.895901	0.37	0.351	3.8e-35	FrCx	astro
VSNL1	5.55e-39	-1.20792	0.314	0.342	1.29e-34	FrCx	astro
HINT1	5.79e-39	-1.24138	0.229	0.217	1.34e-34	FrCx	astro
NRGN	9.9e-39	-2.0324	0.128	0.269	2.29e-34	FrCx	astro
HSPA8	1.62e-38	-0.947503	0.341	0.332	3.75e-34	FrCx	astro
EIF4A2	3.6e-38	-0.907977	0.36	0.334	8.34e-34	FrCx	astro
RPS27A	1.2e-37	-1.27637	0.262	0.306	2.79e-33	FrCx	astro
YWHAG	3.37e-37	-1.20135	0.304	0.324	7.81e-33	FrCx	astro
NACA	3.79e-37	-1.37384	0.254	0.317	8.78e-33	FrCx	astro
NDUFS5	7.71e-37	-0.951645	0.24	0.206	1.79e-32	FrCx	astro
COX7C	1.08e-36	-1.01508	0.247	0.235	2.51e-32	FrCx	astro
NEB	1.58e-36	0.899266	0.198	0.061	3.67e-32	FrCx	astro
AC012593.1	1.67e-36	0.817586	0.498	0.27	3.86e-32	FrCx	astro
SELENOW	1.71e-36	-0.806484	0.343	0.309	3.95e-32	FrCx	astro
RPL19	4.86e-36	-1.23754	0.229	0.251	1.13e-31	FrCx	astro
TUBB2B	5.92e-36	-0.919242	0.339	0.342	1.37e-31	FrCx	astro
ILDR2	1.1e-35	0.919564	0.334	0.146	2.56e-31	FrCx	astro
AC093535.1	2.2e-35	0.928134	0.304	0.126	5.09e-31	FrCx	astro
PFDN5	2.4e-35	-1.19238	0.221	0.231	5.55e-31	FrCx	astro
LINC00498	3.32e-35	2.35982	0.151	0.026	7.69e-31	FrCx	astro
RPL34	4.22e-35	-1.13289	0.266	0.275	9.78e-31	FrCx	astro
RPL3	6.58e-35	-1.28543	0.262	0.308	1.52e-30	FrCx	astro
PHYHD1	7.54e-35	0.828829	0.277	0.113	1.75e-30	FrCx	astro
GPC1	2.64e-34	-1.3226	0.259	0.319	6.11e-30	FrCx	astro
MAP1B	3.51e-34	-0.967306	0.435	0.489	8.13e-30	FrCx	astro
CD63	4.23e-34	-0.839937	0.348	0.344	9.8e-30	FrCx	astro
SOD1	4.7e-34	-0.871608	0.349	0.316	1.09e-29	FrCx	astro
BASP1	7.86e-34	-0.989331	0.24	0.224	1.82e-29	FrCx	astro
RHBDL3	1.69e-33	-1.15103	0.21	0.232	3.93e-29	FrCx	astro
AC024145.1	2.18e-33	1.14713	0.21	0.067	5.04e-29	FrCx	astro
UBC	2.97e-33	-0.835813	0.431	0.432	6.88e-29	FrCx	astro
RPS11	3.73e-33	-1.12804	0.236	0.25	8.65e-29	FrCx	astro
KDM5D	4.63e-33	1.00698	0.213	0.072	1.07e-28	FrCx	astro
TAGLN3	5.65e-33	-1.49734	0.151	0.183	1.31e-28	FrCx	astro
YWHAH	6.27e-33	-1.108	0.244	0.26	1.45e-28	FrCx	astro
RPL32	7.61e-33	-0.929871	0.296	0.28	1.76e-28	FrCx	astro
GRINA	8.88e-33	-0.814448	0.287	0.28	2.06e-28	FrCx	astro
RPL35	1.03e-32	-1.19872	0.255	0.278	2.38e-28	FrCx	astro
RPS24	1.18e-32	-0.861635	0.323	0.284	2.74e-28	FrCx	astro
CFAP47	2.44e-32	1.02034	0.278	0.111	5.64e-28	FrCx	astro
STMN2	3.04e-32	-1.27589	0.196	0.207	7.05e-28	FrCx	astro
MAK	7.66e-32	0.964854	0.292	0.121	1.77e-27	FrCx	astro
RPL7A	1.01e-31	-1.2304	0.189	0.201	2.35e-27	FrCx	astro
PRKCQ	1.4e-31	0.805109	0.199	0.072	3.25e-27	FrCx	astro
HLA-A	1.47e-31	-0.837337	0.271	0.274	3.4e-27	FrCx	astro
RHBDL2	5.3e-31	0.958956	0.229	0.085	1.23e-26	FrCx	astro
KIF6	5.76e-31	0.911866	0.241	0.093	1.33e-26	FrCx	astro
RTN1	7.46e-31	-0.926871	0.288	0.287	1.73e-26	FrCx	astro
RBM4	7.78e-31	0.849252	0.165	0.051	1.8e-26	FrCx	astro
LINC00982	8.86e-31	-1.11125	0.228	0.257	2.05e-26	FrCx	astro
UFL1-AS1	1.29e-30	0.837804	0.278	0.12	3e-26	FrCx	astro
PLP1	1.38e-30	-0.826238	0.416	0.32	3.2e-26	FrCx	astro
RPLP1	2.47e-30	-1.12238	0.269	0.286	5.71e-26	FrCx	astro
MASP1	6.73e-30	0.808478	0.201	0.078	1.56e-25	FrCx	astro
TOGARAM2	6.89e-30	0.8905	0.277	0.119	1.6e-25	FrCx	astro
RPS14	9.23e-30	-1.01789	0.234	0.228	2.14e-25	FrCx	astro
TUBA1A	1.98e-29	-0.840425	0.325	0.293	4.58e-25	FrCx	astro
ABCC4	4.14e-29	0.97903	0.261	0.105	9.6e-25	FrCx	astro
UBL5	6.77e-29	-0.850483	0.194	0.157	1.57e-24	FrCx	astro
GFPT2	1.42e-28	0.933108	0.21	0.075	3.29e-24	FrCx	astro
RPL23A	1.96e-28	-1.26072	0.205	0.231	4.54e-24	FrCx	astro
RPS12	2.25e-28	-1.0644	0.221	0.222	5.2e-24	FrCx	astro
TUSC7	2.65e-28	1.80379	0.119	0.023	6.15e-24	FrCx	astro
EID1	3.64e-28	-1.24888	0.203	0.229	8.42e-24	FrCx	astro
RPS4X	3.8e-28	-1.37217	0.182	0.226	8.81e-24	FrCx	astro
BBOX1-AS1	1.01e-27	1.26668	0.115	0.026	2.34e-23	FrCx	astro
SLC26A3	1.38e-27	-0.909757	0.261	0.293	3.19e-23	FrCx	astro
RPL21	2.14e-27	-0.85294	0.218	0.192	4.96e-23	FrCx	astro
DSTN	2.39e-27	-1.01608	0.236	0.227	5.54e-23	FrCx	astro
UCHL1	2.66e-27	-1.18467	0.225	0.245	6.17e-23	FrCx	astro
AP2M1	3.72e-27	-0.827468	0.228	0.201	8.63e-23	FrCx	astro
BEX3	4.11e-27	-0.899806	0.286	0.274	9.53e-23	FrCx	astro
AP001172.1	4.71e-27	1.38025	0.17	0.051	1.09e-22	FrCx	astro
MIR4300HG	1.1e-26	0.858981	0.555	0.355	2.56e-22	FrCx	astro
COX4I1	1.72e-26	-0.966019	0.236	0.219	3.99e-22	FrCx	astro
ATP6AP1	3.72e-26	-1.10247	0.188	0.204	8.62e-22	FrCx	astro
RPS18	3.76e-26	-1.16805	0.219	0.248	8.72e-22	FrCx	astro
PRPF38B	4.37e-26	-0.860713	0.234	0.219	1.01e-21	FrCx	astro
ZFY	4.56e-26	1.34376	0.133	0.035	1.06e-21	FrCx	astro
OARD1	5.87e-26	0.871236	0.201	0.078	1.36e-21	FrCx	astro
GAP43	6.34e-26	-0.847091	0.21	0.19	1.47e-21	FrCx	astro
LIFR-AS1	6.92e-26	0.919928	0.154	0.051	1.6e-21	FrCx	astro
TEX9	1.34e-25	1.0129	0.23	0.093	3.09e-21	FrCx	astro
SLC24A4	1.85e-25	0.839532	0.251	0.114	4.28e-21	FrCx	astro
COX6B1	1.91e-25	-0.984704	0.199	0.19	4.43e-21	FrCx	astro
GPC6	2.17e-25	0.926406	0.313	0.15	5.03e-21	FrCx	astro
AP000462.1	2.26e-25	-0.816393	0.243	0.228	5.24e-21	FrCx	astro
DPP10-AS3	2.37e-25	0.949056	0.198	0.074	5.49e-21	FrCx	astro
AMMECR1	2.61e-25	0.9977	0.222	0.089	6.04e-21	FrCx	astro
SEZ6L	3.25e-25	1.84841	0.205	0.072	7.54e-21	FrCx	astro
AC093668.2	4.34e-25	0.895041	0.121	0.035	1.01e-20	FrCx	astro
TSPYL1	4.54e-25	-1.10046	0.206	0.205	1.05e-20	FrCx	astro
EIF1	4.66e-25	-0.812858	0.337	0.345	1.08e-20	FrCx	astro
EEF2	5.15e-25	-1.06683	0.206	0.213	1.19e-20	FrCx	astro
VIM	6.41e-25	-0.833799	0.283	0.318	1.48e-20	FrCx	astro
UQCR10	7.69e-25	-0.8962	0.221	0.213	1.78e-20	FrCx	astro
RGS4	1.14e-24	-1.31497	0.148	0.172	2.64e-20	FrCx	astro
NORAD	1.62e-24	-0.843055	0.27	0.273	3.75e-20	FrCx	astro
TPI1	1.92e-24	-1.16573	0.209	0.213	4.45e-20	FrCx	astro
SHISA6	2.03e-24	0.826988	0.341	0.176	4.71e-20	FrCx	astro
TRIB2	3.11e-24	-0.890448	0.206	0.201	7.2e-20	FrCx	astro
RPL24	3.25e-24	-0.954458	0.221	0.225	7.53e-20	FrCx	astro
AL158840.1	4.15e-24	0.981004	0.169	0.062	9.6e-20	FrCx	astro
CENPP	4.24e-24	0.989238	0.205	0.08	9.82e-20	FrCx	astro
THY1	5.26e-24	-1.56267	0.123	0.176	1.22e-19	FrCx	astro
FAU	6.5e-24	-1.20461	0.19	0.211	1.51e-19	FrCx	astro
RPS16	7.5e-24	-1.069	0.166	0.156	1.74e-19	FrCx	astro
ARL17B	1.31e-23	-1.57958	0.102	0.162	3.04e-19	FrCx	astro
MLLT11	1.48e-23	-1.1413	0.139	0.141	3.43e-19	FrCx	astro
PFKL	3.07e-23	-0.995727	0.184	0.184	7.11e-19	FrCx	astro
RPL36	4.72e-23	-1.13525	0.204	0.225	1.09e-18	FrCx	astro
ETV5	5.42e-23	-1.00328	0.195	0.219	1.26e-18	FrCx	astro
TTN	5.55e-23	1.03068	0.236	0.1	1.29e-18	FrCx	astro
RPS28	6.11e-23	-1.09371	0.192	0.214	1.42e-18	FrCx	astro
SEMA5A	6.62e-23	1.04218	0.214	0.087	1.53e-18	FrCx	astro
SGCZ	8.01e-23	1.69188	0.167	0.053	1.86e-18	FrCx	astro
FRMPD2	8.3e-23	1.05719	0.184	0.071	1.92e-18	FrCx	astro
RPL35A	8.35e-23	-0.809081	0.217	0.197	1.93e-18	FrCx	astro
RPL10	9.19e-23	-1.01807	0.195	0.23	2.13e-18	FrCx	astro
MAP1A	1.36e-22	-0.848492	0.267	0.274	3.14e-18	FrCx	astro
RPL11	1.74e-22	-1.01355	0.232	0.243	4.03e-18	FrCx	astro
AC010542.3	2.01e-22	0.968503	0.117	0.034	4.65e-18	FrCx	astro
SNCG	2.33e-22	-2.02625	0.076	0.149	5.4e-18	FrCx	astro
DPP7	4.04e-22	-0.998026	0.199	0.21	9.36e-18	FrCx	astro
MROH7-TTC4	5.39e-22	0.849953	0.143	0.052	1.25e-17	FrCx	astro
AC009554.1	6.5e-22	1.32577	0.154	0.049	1.5e-17	FrCx	astro
ZNRF3-AS1	6.65e-22	0.902875	0.164	0.063	1.54e-17	FrCx	astro
PTMA	9.76e-22	-1.04883	0.214	0.225	2.26e-17	FrCx	astro
SH3BGR	9.84e-22	1.62929	0.211	0.086	2.28e-17	FrCx	astro
RPL13A	1.01e-21	-0.915533	0.224	0.234	2.35e-17	FrCx	astro
LEKR1	1.07e-21	1.11404	0.124	0.037	2.48e-17	FrCx	astro
RPL27A	1.19e-21	-1.28036	0.145	0.162	2.75e-17	FrCx	astro
AC009126.1	1.29e-21	1.00246	0.175	0.068	2.98e-17	FrCx	astro
S100A13	1.41e-21	-0.847459	0.208	0.211	3.28e-17	FrCx	astro
BTBD11	1.52e-21	1.39554	0.143	0.043	3.53e-17	FrCx	astro
MIR9-3HG	1.54e-21	0.911242	0.165	0.062	3.57e-17	FrCx	astro
AC016907.2	1.84e-21	0.934117	0.15	0.054	4.26e-17	FrCx	astro
BEX5	2.95e-21	-1.10229	0.1	0.089	6.84e-17	FrCx	astro
RPS9	3.26e-21	-0.987819	0.128	0.122	7.56e-17	FrCx	astro
LGALS1	3.54e-21	-1.59592	0.113	0.144	8.19e-17	FrCx	astro
NEFM	3.91e-21	-2.27041	0.062	0.123	9.06e-17	FrCx	astro
RPL28	5.12e-21	-1.64399	0.084	0.167	1.18e-16	FrCx	astro
DYNLL2	7.66e-21	-0.908763	0.162	0.157	1.77e-16	FrCx	astro
ATP6V0E2	8.85e-21	-0.875673	0.199	0.197	2.05e-16	FrCx	astro
AC023051.1	9.14e-21	1.10865	0.163	0.059	2.12e-16	FrCx	astro
GABARAPL1	1.23e-20	-0.856135	0.165	0.149	2.86e-16	FrCx	astro
MRPL20	1.36e-20	-0.821344	0.139	0.117	3.16e-16	FrCx	astro
EDF1	1.39e-20	-1.1027	0.16	0.177	3.22e-16	FrCx	astro
HS3ST3A1	1.86e-20	1.05453	0.194	0.08	4.31e-16	FrCx	astro
RPS19	2.05e-20	-0.804746	0.204	0.195	4.76e-16	FrCx	astro
NDUFB2	2.13e-20	-1.16407	0.144	0.163	4.93e-16	FrCx	astro
RPS3A	2.29e-20	-1.14258	0.143	0.156	5.31e-16	FrCx	astro
GAS7	2.72e-20	-0.883709	0.139	0.126	6.31e-16	FrCx	astro
INTS11	2.78e-20	-0.925183	0.147	0.14	6.44e-16	FrCx	astro
AL354733.3	2.83e-20	1.57258	0.117	0.031	6.57e-16	FrCx	astro
RPL9	3.57e-20	-1.16822	0.18	0.222	8.26e-16	FrCx	astro
RPL14	3.75e-20	-0.954063	0.191	0.193	8.69e-16	FrCx	astro
RPLP2	4.61e-20	-0.969634	0.19	0.2	1.07e-15	FrCx	astro
AC098582.1	4.62e-20	1.01176	0.142	0.049	1.07e-15	FrCx	astro
USP11	5.01e-20	-1.0025	0.16	0.162	1.16e-15	FrCx	astro
RBX1	5.6e-20	-0.816175	0.186	0.165	1.3e-15	FrCx	astro
RPS6	6.59e-20	-0.82899	0.215	0.202	1.53e-15	FrCx	astro
NECAB1	7.25e-20	-0.876577	0.183	0.168	1.68e-15	FrCx	astro
OLFM1	7.92e-20	-0.867074	0.216	0.213	1.83e-15	FrCx	astro
PSMC5	8.07e-20	-0.891355	0.137	0.135	1.87e-15	FrCx	astro
PUS10	8.43e-20	0.813681	0.173	0.073	1.95e-15	FrCx	astro
MRFAP1	9.62e-20	-0.905948	0.194	0.18	2.23e-15	FrCx	astro
RPL31	9.86e-20	-1.2502	0.118	0.137	2.28e-15	FrCx	astro
TUBB2A	1.01e-19	-1.15925	0.182	0.213	2.33e-15	FrCx	astro
RPL5	1.53e-19	-0.822247	0.183	0.168	3.54e-15	FrCx	astro
VPS28	2.03e-19	-0.918293	0.151	0.138	4.7e-15	FrCx	astro
RPL10A	2.15e-19	-1.24318	0.129	0.147	4.97e-15	FrCx	astro
PRDX5	2.26e-19	-1.68422	0.095	0.113	5.23e-15	FrCx	astro
TOLLIP	2.36e-19	-0.898643	0.148	0.131	5.47e-15	FrCx	astro
RPL12	2.43e-19	-1.20572	0.144	0.156	5.63e-15	FrCx	astro
RPL36AL	2.55e-19	-1.03377	0.125	0.124	5.9e-15	FrCx	astro
ELOB	2.58e-19	-1.15058	0.157	0.183	5.97e-15	FrCx	astro
RPS23	3.03e-19	-0.867553	0.164	0.15	7.02e-15	FrCx	astro
TTTY10	4.02e-19	0.959862	0.099	0.03	9.31e-15	FrCx	astro
AL365275.1	4.07e-19	0.816257	0.221	0.104	9.42e-15	FrCx	astro
NDUFV1	6.35e-19	-1.6176	0.088	0.124	1.47e-14	FrCx	astro
AL354771.1	7.09e-19	0.888842	0.121	0.043	1.64e-14	FrCx	astro
PHYHIP	7.55e-19	-1.94759	0.071	0.128	1.75e-14	FrCx	astro
ENC1	7.8e-19	-1.12257	0.174	0.198	1.81e-14	FrCx	astro
LONRF1	8.75e-19	-0.822372	0.175	0.162	2.03e-14	FrCx	astro
FIS1	1e-18	-1.04111	0.132	0.123	2.33e-14	FrCx	astro
EYS	1.1e-18	1.41651	0.097	0.025	2.55e-14	FrCx	astro
CEMIP	1.11e-18	1.06237	0.162	0.062	2.56e-14	FrCx	astro
LDHA	1.15e-18	-1.78461	0.088	0.13	2.66e-14	FrCx	astro
GPR39	1.58e-18	1.00265	0.121	0.04	3.67e-14	FrCx	astro
AC006504.5	1.64e-18	0.887555	0.128	0.044	3.79e-14	FrCx	astro
DNM1	2.09e-18	-0.874004	0.162	0.153	4.84e-14	FrCx	astro
NIFK-AS1	2.95e-18	0.806213	0.174	0.075	6.84e-14	FrCx	astro
RPS5	3.18e-18	-1.09053	0.117	0.108	7.37e-14	FrCx	astro
NUAK1	3.73e-18	-1.11995	0.145	0.149	8.64e-14	FrCx	astro
AC022601.1	3.96e-18	1.20909	0.139	0.048	9.17e-14	FrCx	astro
SCG5	5.02e-18	-1.32738	0.109	0.137	1.16e-13	FrCx	astro
RPL18	5.13e-18	-1.75399	0.088	0.144	1.19e-13	FrCx	astro
RPL29	5.93e-18	-0.980994	0.171	0.179	1.37e-13	FrCx	astro
ELAVL3	1.15e-17	-0.800877	0.203	0.213	2.66e-13	FrCx	astro
TUBGCP6	1.54e-17	-0.867582	0.128	0.114	3.56e-13	FrCx	astro
NRN1	1.57e-17	-1.73489	0.069	0.092	3.63e-13	FrCx	astro
2024-09-04	1.65e-17	-0.967633	0.131	0.132	3.81e-13	FrCx	astro
FUT2	1.8e-17	1.6909	0.076	0.016	4.17e-13	FrCx	astro
RPS25	1.88e-17	-0.840484	0.122	0.116	4.34e-13	FrCx	astro
ST7-AS2	2.1e-17	0.866135	0.168	0.07	4.86e-13	FrCx	astro
CERS1	2.47e-17	-1.00291	0.157	0.166	5.73e-13	FrCx	astro
RFTN1	3.24e-17	0.892655	0.159	0.066	7.5e-13	FrCx	astro
SEC61A1	3.29e-17	-1.1496	0.147	0.197	7.63e-13	FrCx	astro
EFEMP2	3.38e-17	-0.979426	0.11	0.11	7.82e-13	FrCx	astro
SATL1	3.46e-17	1.46668	0.077	0.018	8.02e-13	FrCx	astro
AC011448.1	4.22e-17	-1.84639	0.076	0.122	9.79e-13	FrCx	astro
UQCRQ	4.73e-17	-1.06377	0.103	0.093	1.1e-12	FrCx	astro
TUBA4A	5.35e-17	-1.60891	0.096	0.149	1.24e-12	FrCx	astro
NEFL	5.68e-17	-1.10529	0.147	0.166	1.32e-12	FrCx	astro
MMP16	6.12e-17	0.942541	0.158	0.065	1.42e-12	FrCx	astro
TSPYL2	7.53e-17	-0.970268	0.103	0.09	1.74e-12	FrCx	astro
AL133330.2	7.69e-17	1.46856	0.099	0.027	1.78e-12	FrCx	astro
FKBP2	8.22e-17	-0.894996	0.184	0.186	1.9e-12	FrCx	astro
GHITM	8.47e-17	-0.977472	0.178	0.187	1.96e-12	FrCx	astro
ARFGAP1	9.52e-17	-1.05703	0.14	0.153	2.21e-12	FrCx	astro
ACOT7	9.71e-17	-0.930243	0.119	0.107	2.25e-12	FrCx	astro
NCALD	1.2e-16	-1.08601	0.102	0.102	2.77e-12	FrCx	astro
PSMD8	1.26e-16	-1.12083	0.087	0.077	2.91e-12	FrCx	astro
SNCA	1.96e-16	-0.817363	0.139	0.128	4.53e-12	FrCx	astro
KCNMA1-AS1	2.46e-16	0.898547	0.118	0.041	5.7e-12	FrCx	astro
TMEM59L	2.59e-16	-0.942312	0.191	0.199	6e-12	FrCx	astro
TMBIM1	2.75e-16	-1.03445	0.154	0.183	6.38e-12	FrCx	astro
CBX6	3.13e-16	-0.897526	0.174	0.18	7.25e-12	FrCx	astro
Z99774.1	3.32e-16	-1.25204	0.077	0.087	7.68e-12	FrCx	astro
GABRB2	3.4e-16	-0.993377	0.125	0.13	7.88e-12	FrCx	astro
PAK3	3.5e-16	-0.82356	0.115	0.095	8.11e-12	FrCx	astro
HSPA4L	3.78e-16	0.801516	0.301	0.171	8.76e-12	FrCx	astro
PSMA7	3.84e-16	-0.858431	0.133	0.125	8.89e-12	FrCx	astro
ATP5MC1	6.54e-16	-0.94965	0.125	0.123	1.52e-11	FrCx	astro
ATP5MC3	6.69e-16	-0.854271	0.196	0.189	1.55e-11	FrCx	astro
SLCO3A1	6.85e-16	0.918807	0.184	0.084	1.59e-11	FrCx	astro
NKAIN4	7.97e-16	-1.25252	0.129	0.16	1.85e-11	FrCx	astro
AC066613.2	1e-15	2.07807	0.062	0.01	2.32e-11	FrCx	astro
UBA52	1.07e-15	-1.12181	0.116	0.128	2.48e-11	FrCx	astro
APOLD1	1.08e-15	1.12693	0.091	0.028	2.51e-11	FrCx	astro
WASF1	1.27e-15	-0.834308	0.106	0.087	2.95e-11	FrCx	astro
NDUFS3	1.3e-15	-0.994953	0.128	0.131	3.02e-11	FrCx	astro
AL137145.1	1.33e-15	0.889876	0.089	0.03	3.07e-11	FrCx	astro
EEF1B2	1.44e-15	-1.05683	0.091	0.086	3.34e-11	FrCx	astro
MLF2	1.98e-15	-0.989023	0.135	0.128	4.58e-11	FrCx	astro
RPL13	2.1e-15	-1.02748	0.126	0.117	4.86e-11	FrCx	astro
ABCB8	2.48e-15	-0.861652	0.1	0.093	5.75e-11	FrCx	astro
PARD6G-AS1	2.75e-15	1.8319	0.134	0.051	6.37e-11	FrCx	astro
DPP10-AS1	2.98e-15	1.38544	0.07	0.016	6.9e-11	FrCx	astro
MYL12B	3e-15	-1.20682	0.103	0.12	6.95e-11	FrCx	astro
RAB5B	3.01e-15	-0.896345	0.136	0.132	6.96e-11	FrCx	astro
RAP2A	4.52e-15	-0.800426	0.139	0.128	1.05e-10	FrCx	astro
PHPT1	5.69e-15	-1.90525	0.055	0.122	1.32e-10	FrCx	astro
SLU7	5.99e-15	-0.800425	0.11	0.093	1.39e-10	FrCx	astro
RPS20	7.36e-15	-0.837312	0.175	0.181	1.71e-10	FrCx	astro
FAM151A	8.01e-15	1.10826	0.119	0.043	1.86e-10	FrCx	astro
CADM3	8.97e-15	-0.818301	0.158	0.161	2.08e-10	FrCx	astro
KY	9.6e-15	0.90732	0.184	0.086	2.22e-10	FrCx	astro
SPCS1	9.7e-15	-0.837154	0.143	0.138	2.25e-10	FrCx	astro
CDH23	1.12e-14	0.841511	0.178	0.085	2.6e-10	FrCx	astro
CEND1	1.19e-14	-1.7823	0.069	0.125	2.76e-10	FrCx	astro
CNP	1.41e-14	-0.817298	0.209	0.187	3.26e-10	FrCx	astro
DMTN	1.41e-14	-0.805219	0.117	0.098	3.27e-10	FrCx	astro
PSMC3	1.42e-14	-0.913821	0.092	0.075	3.3e-10	FrCx	astro
ZNF630	1.51e-14	0.943527	0.089	0.028	3.51e-10	FrCx	astro
RPL23	1.61e-14	-1.06581	0.121	0.128	3.74e-10	FrCx	astro
AC012435.2	1.63e-14	1.1794	0.077	0.021	3.78e-10	FrCx	astro
IZUMO4	1.96e-14	-0.929728	0.079	0.071	4.53e-10	FrCx	astro
RPS7	2.19e-14	-1.00352	0.133	0.146	5.06e-10	FrCx	astro
AC034228.3	2.4e-14	0.853625	0.125	0.051	5.56e-10	FrCx	astro
OTUD3	2.71e-14	-0.832265	0.114	0.104	6.27e-10	FrCx	astro
GPS1	2.73e-14	-0.893166	0.116	0.103	6.32e-10	FrCx	astro
RPS15A	2.85e-14	-0.962235	0.101	0.097	6.6e-10	FrCx	astro
NAP1L2	3.05e-14	-1.17864	0.076	0.075	7.07e-10	FrCx	astro
KIF5A	3.1e-14	-0.846917	0.139	0.131	7.17e-10	FrCx	astro
RBP2	3.69e-14	1.56091	0.067	0.014	8.55e-10	FrCx	astro
SPON1-AS1	3.94e-14	1.20548	0.07	0.019	9.13e-10	FrCx	astro
SYN1	4.04e-14	-1.21252	0.08	0.089	9.35e-10	FrCx	astro
MYO3A	4.04e-14	1.62411	0.052	0.009	9.35e-10	FrCx	astro
ARL6IP4	4.09e-14	-1.18949	0.101	0.11	9.48e-10	FrCx	astro
HGF	4.41e-14	-0.98777	0.145	0.156	1.02e-09	FrCx	astro
RPS8	4.41e-14	-1.15289	0.107	0.126	1.02e-09	FrCx	astro
AC015908.3	5.59e-14	1.03735	0.1	0.035	1.3e-09	FrCx	astro
LINC01726	6.06e-14	1.04236	0.124	0.049	1.4e-09	FrCx	astro
AC011853.2	6.29e-14	1.5049	0.08	0.022	1.46e-09	FrCx	astro
TM7SF2	6.97e-14	-0.804239	0.153	0.153	1.61e-09	FrCx	astro
ATP5PO	7.69e-14	-0.913201	0.117	0.115	1.78e-09	FrCx	astro
USH1C	8.06e-14	1.20559	0.117	0.044	1.87e-09	FrCx	astro
SYP	8.74e-14	-0.860872	0.12	0.118	2.02e-09	FrCx	astro
GNB5	9.82e-14	-0.868109	0.128	0.118	2.28e-09	FrCx	astro
C12orf57	1.08e-13	-2.15259	0.043	0.086	2.49e-09	FrCx	astro
ZRANB2-AS1	1.1e-13	1.17083	0.089	0.029	2.55e-09	FrCx	astro
FKBP8	1.14e-13	-1.16426	0.112	0.125	2.63e-09	FrCx	astro
FAM157C	1.23e-13	2.88329	0.03	0.001	2.86e-09	FrCx	astro
AGBL3	1.27e-13	1.09853	0.122	0.049	2.95e-09	FrCx	astro
MIDN	1.29e-13	-1.03428	0.138	0.164	2.99e-09	FrCx	astro
ANGPTL4	1.47e-13	-1.0395	0.179	0.197	3.4e-09	FrCx	astro
RHOT2	1.48e-13	-0.893032	0.111	0.107	3.42e-09	FrCx	astro
CAMLG	1.49e-13	-1.23684	0.089	0.1	3.46e-09	FrCx	astro
B3GAT3	1.52e-13	-0.971117	0.132	0.15	3.51e-09	FrCx	astro
MZF1-AS1	1.52e-13	1.38606	0.107	0.037	3.53e-09	FrCx	astro
PM20D1	1.74e-13	2.64342	0.044	0.005	4.03e-09	FrCx	astro
AF165147.1	1.76e-13	1.13964	0.145	0.061	4.07e-09	FrCx	astro
CAMKK1	2.3e-13	-0.849024	0.091	0.077	5.32e-09	FrCx	astro
RPL8	2.66e-13	-0.985677	0.148	0.166	6.16e-09	FrCx	astro
ATP5MF	2.93e-13	-0.933441	0.121	0.122	6.78e-09	FrCx	astro
NPEPL1	2.93e-13	-1.02635	0.077	0.073	6.79e-09	FrCx	astro
AL132780.1	3.03e-13	1.00116	0.083	0.027	7.01e-09	FrCx	astro
AP001011.1	3.16e-13	0.81113	0.102	0.04	7.33e-09	FrCx	astro
PCP4	3.2e-13	-0.969992	0.096	0.087	7.41e-09	FrCx	astro
NDUFA11	3.75e-13	-2.48962	0.038	0.066	8.7e-09	FrCx	astro
PRRT1	3.79e-13	-0.908604	0.081	0.06	8.79e-09	FrCx	astro
GPRIN3	4.25e-13	1.72432	0.056	0.011	9.85e-09	FrCx	astro
SMC5-AS1	4.49e-13	1.01312	0.117	0.048	1.04e-08	FrCx	astro
RAB3A	4.5e-13	-1.32573	0.059	0.071	1.04e-08	FrCx	astro
AC244517.11	4.55e-13	1.05125	0.122	0.049	1.06e-08	FrCx	astro
KIFC2	5.26e-13	-0.976972	0.127	0.137	1.22e-08	FrCx	astro
RALYL	7.43e-13	-0.831807	0.099	0.084	1.72e-08	FrCx	astro
STX1B	7.96e-13	-1.22574	0.061	0.066	1.84e-08	FrCx	astro
SPDYE1	8.26e-13	0.918225	0.093	0.035	1.91e-08	FrCx	astro
TMA7	8.67e-13	-0.825304	0.146	0.146	2.01e-08	FrCx	astro
MSX1	9.64e-13	0.999413	0.129	0.054	2.23e-08	FrCx	astro
TMEM258	1.07e-12	-0.863252	0.064	0.049	2.48e-08	FrCx	astro
AC016727.1	1.07e-12	1.04431	0.071	0.021	2.49e-08	FrCx	astro
RNF114	1.1e-12	-0.843771	0.094	0.083	2.54e-08	FrCx	astro
NPTXR	1.14e-12	-0.910811	0.147	0.153	2.64e-08	FrCx	astro
LCA5L	1.32e-12	1.02339	0.06	0.017	3.05e-08	FrCx	astro
SAXO1	1.32e-12	1.09658	0.065	0.02	3.07e-08	FrCx	astro
AC009690.2	1.35e-12	0.880425	0.128	0.054	3.14e-08	FrCx	astro
AL078639.1	1.39e-12	0.826223	0.158	0.078	3.22e-08	FrCx	astro
DHCR24	1.5e-12	-1.32375	0.078	0.098	3.48e-08	FrCx	astro
MYO16	1.51e-12	0.994322	0.071	0.022	3.49e-08	FrCx	astro
AC117834.1	1.87e-12	0.876253	0.073	0.024	4.33e-08	FrCx	astro
FAM131A	1.95e-12	-0.801286	0.11	0.104	4.52e-08	FrCx	astro
TUBB4B	1.99e-12	-1.14944	0.106	0.134	4.6e-08	FrCx	astro
RNF187	2.16e-12	-1.00558	0.101	0.107	5.01e-08	FrCx	astro
SCN2A	2.18e-12	-0.80081	0.105	0.084	5.06e-08	FrCx	astro
RPL7	2.3e-12	-0.849024	0.095	0.088	5.32e-08	FrCx	astro
SCART1	2.51e-12	1.16201	0.069	0.021	5.82e-08	FrCx	astro
ATP6V1G1	2.57e-12	-0.86164	0.134	0.124	5.95e-08	FrCx	astro
CUTA	2.57e-12	-1.25589	0.079	0.087	5.96e-08	FrCx	astro
AL157938.3	2.96e-12	0.855358	0.069	0.025	6.86e-08	FrCx	astro
GUK1	3.09e-12	-1.12576	0.116	0.148	7.16e-08	FrCx	astro
GSTP1	3.32e-12	-0.918687	0.124	0.139	7.7e-08	FrCx	astro
AC092666.1	3.68e-12	1.42636	0.031	0.004	8.51e-08	FrCx	astro
AC005697.1	3.73e-12	0.983912	0.076	0.026	8.65e-08	FrCx	astro
GTF3A	3.88e-12	-0.936871	0.113	0.118	8.98e-08	FrCx	astro
SULT4A1	4.4e-12	-1.38186	0.073	0.088	1.02e-07	FrCx	astro
TH2LCRR	4.63e-12	1.09534	0.054	0.014	1.07e-07	FrCx	astro
C3orf20	4.71e-12	1.87357	0.056	0.011	1.09e-07	FrCx	astro
NAP1L3	4.8e-12	-1.19697	0.088	0.092	1.11e-07	FrCx	astro
CA3	4.95e-12	0.924164	0.097	0.037	1.15e-07	FrCx	astro
PDK2	5.34e-12	-0.97031	0.099	0.102	1.24e-07	FrCx	astro
BCAS4	5.53e-12	0.876163	0.112	0.046	1.28e-07	FrCx	astro
AC092422.1	5.66e-12	1.71351	0.073	0.02	1.31e-07	FrCx	astro
SPESP1	5.79e-12	0.833348	0.136	0.063	1.34e-07	FrCx	astro
AC008277.1	5.84e-12	1.54867	0.045	0.008	1.35e-07	FrCx	astro
STUB1	5.94e-12	-1.23151	0.091	0.1	1.38e-07	FrCx	astro
PFDN2	6.27e-12	-1.19757	0.08	0.087	1.45e-07	FrCx	astro
DIRAS2	6.31e-12	-1.68071	0.057	0.095	1.46e-07	FrCx	astro
ADGRB2	6.63e-12	-1.01705	0.117	0.133	1.54e-07	FrCx	astro
SCN2B	6.89e-12	-1.53628	0.047	0.049	1.6e-07	FrCx	astro
CLEC2D	6.97e-12	0.921299	0.074	0.024	1.62e-07	FrCx	astro
CREG2	7.57e-12	-1.22668	0.08	0.099	1.75e-07	FrCx	astro
CADM2-AS1	7.69e-12	1.31476	0.058	0.015	1.78e-07	FrCx	astro
AL445483.1	8.05e-12	1.04377	0.091	0.033	1.86e-07	FrCx	astro
TXNDC9	8.05e-12	-0.828833	0.061	0.051	1.86e-07	FrCx	astro
TCEAL2	8.14e-12	-0.824357	0.108	0.099	1.89e-07	FrCx	astro
OVOL2	8.32e-12	1.31949	0.079	0.025	1.93e-07	FrCx	astro
SPX	8.36e-12	1.29544	0.07	0.02	1.94e-07	FrCx	astro
ENO4	9.58e-12	0.923956	0.119	0.051	2.22e-07	FrCx	astro
TRIM47	1.05e-11	-0.852886	0.119	0.121	2.44e-07	FrCx	astro
ADIRF	1.12e-11	-1.55763	0.054	0.086	2.59e-07	FrCx	astro
NEDD1	1.18e-11	0.819048	0.117	0.052	2.74e-07	FrCx	astro
TSPAN18	1.34e-11	1.03356	0.084	0.029	3.09e-07	FrCx	astro
LRGUK	1.38e-11	1.20619	0.083	0.028	3.19e-07	FrCx	astro
AC138123.1	1.43e-11	0.917825	0.134	0.062	3.3e-07	FrCx	astro
AC027682.4	1.44e-11	1.197	0.06	0.017	3.34e-07	FrCx	astro
SFTPD	1.44e-11	1.74196	0.063	0.015	3.34e-07	FrCx	astro
CCDC192	1.47e-11	1.25786	0.061	0.015	3.42e-07	FrCx	astro
MCRIP1	1.73e-11	-0.912007	0.099	0.102	4e-07	FrCx	astro
DCTN3	1.76e-11	-0.911726	0.088	0.085	4.08e-07	FrCx	astro
RPS10	1.9e-11	-2.24997	0.032	0.069	4.41e-07	FrCx	astro
AC127024.5	1.98e-11	1.4611	0.059	0.016	4.59e-07	FrCx	astro
MAPK11	1.99e-11	-0.894163	0.097	0.099	4.6e-07	FrCx	astro
HYI	2.03e-11	-1.01586	0.056	0.046	4.7e-07	FrCx	astro
AKT1	2.26e-11	-1.1829	0.068	0.069	5.23e-07	FrCx	astro
CHI3L1	2.34e-11	-1.37205	0.106	0.123	5.42e-07	FrCx	astro
UBE2M	2.36e-11	-1.30181	0.07	0.093	5.47e-07	FrCx	astro
HTR2B	2.56e-11	2.31337	0.049	0.008	5.94e-07	FrCx	astro
ETFB	2.85e-11	-1.00893	0.094	0.099	6.6e-07	FrCx	astro
SAAL1	2.89e-11	-0.905688	0.058	0.051	6.68e-07	FrCx	astro
PGM2L1	2.91e-11	-1.15632	0.084	0.08	6.74e-07	FrCx	astro
PSMD3	2.91e-11	-1.17833	0.082	0.087	6.75e-07	FrCx	astro
MBP	3.05e-11	-0.847261	0.131	0.19	7.07e-07	FrCx	astro
REEP2	3.36e-11	-1.02722	0.112	0.125	7.79e-07	FrCx	astro
AC018832.1	3.51e-11	2.1812	0.039	0.005	8.14e-07	FrCx	astro
ZIC4	4.02e-11	1.11695	0.077	0.026	9.32e-07	FrCx	astro
AC090559.1	4.07e-11	1.05658	0.071	0.022	9.42e-07	FrCx	astro
DDX39B	4.58e-11	0.948382	0.045	0.011	1.06e-06	FrCx	astro
RPL6	4.62e-11	-0.82583	0.126	0.128	1.07e-06	FrCx	astro
RPSA	4.64e-11	-0.872727	0.122	0.135	1.07e-06	FrCx	astro
AC007347.1	4.72e-11	1.61458	0.035	0.005	1.09e-06	FrCx	astro
TPPP	5.06e-11	-0.96656	0.084	0.079	1.17e-06	FrCx	astro
MMP24	5.14e-11	0.937165	0.087	0.032	1.19e-06	FrCx	astro
AC004039.1	5.22e-11	0.957525	0.084	0.031	1.21e-06	FrCx	astro
C1QTNF7	5.29e-11	1.07836	0.073	0.024	1.23e-06	FrCx	astro
CLMP	5.5e-11	1.02828	0.061	0.018	1.27e-06	FrCx	astro
AL354754.1	5.56e-11	0.959056	0.068	0.022	1.29e-06	FrCx	astro
MAP2K7	5.67e-11	-0.803968	0.082	0.069	1.31e-06	FrCx	astro
RRH	6.07e-11	0.966382	0.07	0.023	1.41e-06	FrCx	astro
PBX3	6.18e-11	0.828224	0.188	0.101	1.43e-06	FrCx	astro
LYSMD2	6.35e-11	-0.875188	0.088	0.077	1.47e-06	FrCx	astro
PMPCA	7.16e-11	-1.14851	0.074	0.078	1.66e-06	FrCx	astro
SLC25A39	7.82e-11	-0.819045	0.082	0.069	1.81e-06	FrCx	astro
GABRG2	8.04e-11	-1.10362	0.065	0.068	1.86e-06	FrCx	astro
AC026746.1	8.32e-11	1.62064	0.043	0.008	1.93e-06	FrCx	astro
AC090568.2	8.35e-11	1.15646	0.074	0.025	1.93e-06	FrCx	astro
AC011290.1	8.92e-11	1.49468	0.052	0.013	2.07e-06	FrCx	astro
GAD2	9.31e-11	-1.6897	0.028	0.023	2.16e-06	FrCx	astro
AL357054.3	9.51e-11	1.23909	0.039	0.008	2.2e-06	FrCx	astro
RUNDC3A	9.74e-11	-1.24466	0.069	0.071	2.26e-06	FrCx	astro
COX7A1	1.02e-10	-0.827257	0.067	0.05	2.35e-06	FrCx	astro
DLGAP1-AS2	1.04e-10	0.815622	0.047	0.013	2.42e-06	FrCx	astro
GPT	1.2e-10	-1.14067	0.058	0.055	2.78e-06	FrCx	astro
KIT	1.27e-10	1.20363	0.05	0.013	2.93e-06	FrCx	astro
C5orf17	1.3e-10	3.45789	0.032	0.002	3.01e-06	FrCx	astro
EIF4A1	1.31e-10	-0.830291	0.099	0.089	3.03e-06	FrCx	astro
SPATA20	1.5e-10	-1.03383	0.071	0.08	3.47e-06	FrCx	astro
COX5B	1.61e-10	-0.856783	0.121	0.122	3.72e-06	FrCx	astro
POLR2J	1.84e-10	-1.26754	0.069	0.077	4.25e-06	FrCx	astro
PPP1CA	1.85e-10	-1.31816	0.051	0.054	4.29e-06	FrCx	astro
AL390774.2	1.93e-10	0.958576	0.073	0.027	4.47e-06	FrCx	astro
CAMTA2	1.93e-10	-1.07627	0.07	0.075	4.47e-06	FrCx	astro
AC025043.1	2e-10	0.861021	0.076	0.03	4.63e-06	FrCx	astro
MELTF-AS1	2.02e-10	-0.963428	0.069	0.065	4.69e-06	FrCx	astro
MAST3	2.07e-10	-0.846132	0.098	0.09	4.79e-06	FrCx	astro
ADAMTSL3	2.2e-10	0.936864	0.127	0.059	5.09e-06	FrCx	astro
LMBR1L	2.24e-10	0.934364	0.09	0.035	5.19e-06	FrCx	astro
UROD	2.24e-10	-1.03681	0.055	0.05	5.19e-06	FrCx	astro
CDH12	2.25e-10	-0.874543	0.055	0.046	5.21e-06	FrCx	astro
AC007193.1	2.37e-10	1.51888	0.048	0.011	5.5e-06	FrCx	astro
DIO2-AS1	2.47e-10	1.94466	0.061	0.016	5.72e-06	FrCx	astro
DIRC3	2.56e-10	0.926132	0.162	0.083	5.94e-06	FrCx	astro
LINC01422	2.56e-10	0.975994	0.046	0.012	5.94e-06	FrCx	astro
AC078842.2	2.58e-10	-1.00245	0.068	0.069	5.98e-06	FrCx	astro
GSKIP	3.18e-10	-1.02769	0.057	0.056	7.36e-06	FrCx	astro
CA11	3.38e-10	-0.838254	0.084	0.074	7.82e-06	FrCx	astro
COL11A2	3.83e-10	0.928943	0.054	0.016	8.88e-06	FrCx	astro
TMEM14A	3.9e-10	-0.800827	0.091	0.081	9.03e-06	FrCx	astro
AC010157.1	3.98e-10	3.11525	0.034	0.004	9.22e-06	FrCx	astro
SLC6A9	4.23e-10	1.3767	0.06	0.017	9.81e-06	FrCx	astro
TEX264	4.24e-10	-0.953045	0.085	0.083	9.83e-06	FrCx	astro
CCT7	4.28e-10	-0.997183	0.086	0.089	9.91e-06	FrCx	astro
DRAP1	4.28e-10	-1.24091	0.065	0.066	9.91e-06	FrCx	astro
SULT1C4	4.28e-10	1.06282	0.058	0.017	9.92e-06	FrCx	astro
GSTM5	4.34e-10	1.69256	0.049	0.011	1e-05	FrCx	astro
ANKRD20A4	4.52e-10	-0.821571	0.043	0.035	1.05e-05	FrCx	astro
SHISA4	4.55e-10	-1.06103	0.104	0.127	1.05e-05	FrCx	astro
BEAN1	4.8e-10	1.45308	0.066	0.02	1.11e-05	FrCx	astro
UQCR11	4.83e-10	-1.11724	0.084	0.104	1.12e-05	FrCx	astro
RPL4	5.11e-10	-0.884386	0.106	0.116	1.18e-05	FrCx	astro
PAPPA	5.14e-10	0.804677	0.086	0.035	1.19e-05	FrCx	astro
SYNPO2L	5.31e-10	1.0175	0.065	0.022	1.23e-05	FrCx	astro
AK5	6.35e-10	-1.0122	0.083	0.096	1.47e-05	FrCx	astro
MYL6B	6.44e-10	-0.809113	0.08	0.073	1.49e-05	FrCx	astro
FBXL16	6.58e-10	-1.13919	0.074	0.077	1.52e-05	FrCx	astro
CCDC112	6.62e-10	-0.815264	0.072	0.071	1.53e-05	FrCx	astro
ZNF316	6.78e-10	-0.918243	0.061	0.051	1.57e-05	FrCx	astro
SEC61G	7.03e-10	-0.973344	0.082	0.081	1.63e-05	FrCx	astro
ARHGDIG	7.14e-10	-2.00634	0.03	0.047	1.65e-05	FrCx	astro
ARL2BP	7.27e-10	-0.855139	0.09	0.091	1.68e-05	FrCx	astro
GPR137	7.33e-10	-0.989604	0.072	0.068	1.7e-05	FrCx	astro
IFITM3	7.55e-10	-1.16395	0.095	0.129	1.75e-05	FrCx	astro
KXD1	7.78e-10	-1.10118	0.066	0.066	1.8e-05	FrCx	astro
INA	8.03e-10	-1.31694	0.06	0.065	1.86e-05	FrCx	astro
FAS	8.15e-10	-1.23399	0.084	0.102	1.89e-05	FrCx	astro
DMAP1	8.26e-10	-1.30089	0.059	0.077	1.91e-05	FrCx	astro
MRPL30	8.34e-10	2.58389	0.03	0.003	1.93e-05	FrCx	astro
RAB3C	8.51e-10	-0.857482	0.065	0.059	1.97e-05	FrCx	astro
RGS11	8.96e-10	-0.813981	0.101	0.102	2.08e-05	FrCx	astro
AC100830.1	9.28e-10	1.24044	0.04	0.009	2.15e-05	FrCx	astro
PZP	1.01e-09	0.816029	0.071	0.027	2.34e-05	FrCx	astro
NDUFB7	1.02e-09	-1.11801	0.091	0.116	2.37e-05	FrCx	astro
SLC17A7	1.05e-09	-1.5064	0.06	0.094	2.42e-05	FrCx	astro
HHLA3	1.07e-09	0.981637	0.068	0.025	2.47e-05	FrCx	astro
KCTD21-AS1	1.09e-09	1.47034	0.057	0.016	2.52e-05	FrCx	astro
PNMA1	1.09e-09	-0.813386	0.107	0.099	2.53e-05	FrCx	astro
AL133346.1	1.12e-09	0.910698	0.094	0.038	2.59e-05	FrCx	astro
RPS6KA6	1.13e-09	1.24244	0.041	0.01	2.63e-05	FrCx	astro
AC110285.2	1.15e-09	-1.23744	0.042	0.035	2.66e-05	FrCx	astro
FILIP1	1.16e-09	0.88237	0.079	0.032	2.69e-05	FrCx	astro
RAB11B	1.2e-09	-0.945068	0.084	0.09	2.78e-05	FrCx	astro
NRP2	1.2e-09	-2.4164	0.022	0.035	2.79e-05	FrCx	astro
SV2B	1.24e-09	-1.58167	0.044	0.067	2.87e-05	FrCx	astro
AC021752.1	1.26e-09	0.937141	0.09	0.037	2.92e-05	FrCx	astro
RYR2	1.26e-09	-1.17637	0.075	0.084	2.93e-05	FrCx	astro
RRAGA	1.27e-09	-1.03431	0.084	0.093	2.95e-05	FrCx	astro
CDKN2B-AS1	1.49e-09	2.9026	0.035	0.005	3.45e-05	FrCx	astro
CYB5R1	1.49e-09	-0.981433	0.089	0.092	3.46e-05	FrCx	astro
ANO4	1.51e-09	1.10147	0.087	0.034	3.49e-05	FrCx	astro
CNGB3	1.51e-09	1.81613	0.044	0.009	3.5e-05	FrCx	astro
SLC2A1	1.56e-09	-0.818945	0.136	0.149	3.61e-05	FrCx	astro
IFIT1	1.57e-09	-0.897922	0.058	0.053	3.63e-05	FrCx	astro
THSD4	1.61e-09	1.18761	0.078	0.028	3.73e-05	FrCx	astro
RPH3A	1.8e-09	-1.32536	0.056	0.065	4.16e-05	FrCx	astro
AL669831.5	1.8e-09	1.32411	0.074	0.025	4.16e-05	FrCx	astro
CHMP1A	1.85e-09	-1.01673	0.085	0.093	4.29e-05	FrCx	astro
AC008667.1	2.09e-09	1.12856	0.068	0.023	4.83e-05	FrCx	astro
AC011444.2	2.18e-09	1.60025	0.046	0.011	5.06e-05	FrCx	astro
TMEM130	2.21e-09	-1.46421	0.049	0.054	5.12e-05	FrCx	astro
PGP	2.3e-09	-1.06877	0.075	0.08	5.33e-05	FrCx	astro
PRKCB	2.35e-09	-1.10028	0.079	0.089	5.44e-05	FrCx	astro
NCAPG2	2.36e-09	0.819187	0.061	0.021	5.47e-05	FrCx	astro
AC009318.1	2.44e-09	0.915286	0.073	0.028	5.65e-05	FrCx	astro
MRPL51	2.56e-09	-1.00166	0.09	0.097	5.93e-05	FrCx	astro
AL450332.1	2.67e-09	1.8379	0.04	0.008	6.18e-05	FrCx	astro
PIGQ	2.69e-09	-1.05167	0.05	0.045	6.24e-05	FrCx	astro
REPS2	2.73e-09	-0.890926	0.059	0.05	6.31e-05	FrCx	astro
PITHD1	2.74e-09	-0.846454	0.091	0.09	6.34e-05	FrCx	astro
POLR2K	2.75e-09	-0.885547	0.057	0.047	6.36e-05	FrCx	astro
RAP1GAP	2.76e-09	-1.8414	0.032	0.05	6.4e-05	FrCx	astro
GUCY1A1	2.95e-09	0.933891	0.143	0.072	6.83e-05	FrCx	astro
ADGRG2	3e-09	1.00655	0.081	0.032	6.94e-05	FrCx	astro
NFE2L1	3.22e-09	-0.942713	0.103	0.114	7.46e-05	FrCx	astro
NDUFB8	3.27e-09	-0.877819	0.09	0.098	7.58e-05	FrCx	astro
CCDC151	3.33e-09	1.38536	0.029	0.005	7.72e-05	FrCx	astro
MLST8	3.4e-09	-1.21473	0.054	0.056	7.86e-05	FrCx	astro
TXN	3.42e-09	-0.925227	0.086	0.093	7.92e-05	FrCx	astro
CPLX2	3.46e-09	-1.5282	0.05	0.08	8.01e-05	FrCx	astro
CYBC1	3.68e-09	-0.961215	0.072	0.077	8.52e-05	FrCx	astro
GAD1	3.69e-09	-0.99557	0.075	0.077	8.56e-05	FrCx	astro
AC023509.2	3.72e-09	1.50933	0.043	0.01	8.63e-05	FrCx	astro
WNT7B	3.85e-09	-1.58559	0.048	0.065	8.91e-05	FrCx	astro
AC104365.1	3.89e-09	1.05723	0.046	0.013	9.02e-05	FrCx	astro
SOX12	4.07e-09	-0.911361	0.076	0.076	9.43e-05	FrCx	astro
GRIK1-AS1	4.08e-09	1.1737	0.056	0.017	9.44e-05	FrCx	astro
TRAF7	4.18e-09	-1.17696	0.056	0.052	9.68e-05	FrCx	astro
HBB	4.27e-09	-2.84232	0.016	0.044	9.9e-05	FrCx	astro
USE1	4.33e-09	-0.973847	0.043	0.035	0.000100288	FrCx	astro
CRIP2	4.54e-09	-0.885338	0.091	0.096	0.000105183	FrCx	astro
AL158058.1	4.55e-09	-0.963484	0.05	0.049	0.000105488	FrCx	astro
KCNMA1-AS3	4.72e-09	1.15853	0.028	0.005	0.000109419	FrCx	astro
CIP2A	5.05e-09	1.13097	0.055	0.018	0.000117048	FrCx	astro
GPRASP2	5.09e-09	-1.24351	0.052	0.057	0.00011786	FrCx	astro
2024-09-01	5.18e-09	0.818077	0.044	0.014	0.000120015	FrCx	astro
LINC02226	5.38e-09	1.5019	0.068	0.022	0.000124692	FrCx	astro
ELOVL1	5.39e-09	-0.964848	0.086	0.088	0.000124822	FrCx	astro
AP2S1	5.51e-09	-1.63401	0.041	0.075	0.000127658	FrCx	astro
AC243829.1	5.63e-09	1.68227	0.041	0.009	0.000130405	FrCx	astro
C21orf62	5.67e-09	1.15614	0.074	0.026	0.000131387	FrCx	astro
MFSD6	5.96e-09	1.04691	0.058	0.019	0.000138049	FrCx	astro
AC011747.2	6.23e-09	2.94843	0.034	0.005	0.000144212	FrCx	astro
AC007563.2	6.42e-09	0.876991	0.128	0.065	0.000148646	FrCx	astro
DBNL	6.48e-09	-0.890847	0.091	0.084	0.000150084	FrCx	astro
POLR2I	6.53e-09	-1.42185	0.053	0.078	0.000151173	FrCx	astro
PCYT2	7.34e-09	-1.52497	0.045	0.056	0.00016991	FrCx	astro
DOCK4-AS1	7.37e-09	1.1344	0.057	0.018	0.000170635	FrCx	astro
BCAP31	7.42e-09	-0.832946	0.113	0.121	0.000171896	FrCx	astro
DHRS7	7.6e-09	-0.823674	0.113	0.116	0.000176026	FrCx	astro
AL445250.1	7.71e-09	1.12258	0.052	0.016	0.00017851	FrCx	astro
NAP1L5	7.92e-09	-0.847464	0.058	0.059	0.000183499	FrCx	astro
MRPL9	8.08e-09	-1.20141	0.033	0.028	0.000187264	FrCx	astro
AL845331.2	8.36e-09	1.10837	0.035	0.007	0.000193582	FrCx	astro
AC006581.2	8.48e-09	0.862203	0.106	0.049	0.000196457	FrCx	astro
AL139142.1	8.64e-09	1.51926	0.047	0.012	0.000200104	FrCx	astro
AVIL	8.78e-09	-0.92831	0.091	0.092	0.000203453	FrCx	astro
KCTD17	1e-08	-1.55591	0.043	0.052	0.000232094	FrCx	astro
MDH2	1.02e-08	-0.977243	0.085	0.09	0.000235334	FrCx	astro
AC079298.3	1.03e-08	0.99613	0.068	0.026	0.000237701	FrCx	astro
AC124947.1	1.06e-08	1.15861	0.072	0.026	0.000244553	FrCx	astro
AC026894.1	1.06e-08	0.855599	0.053	0.018	0.000244737	FrCx	astro
DIRAS1	1.11e-08	-2.06365	0.027	0.047	0.000257376	FrCx	astro
PSMB3	1.16e-08	-0.939109	0.055	0.053	0.000268851	FrCx	astro
IGFN1	1.24e-08	-1.12119	0.041	0.043	0.000286368	FrCx	astro
ITFG2-AS1	1.28e-08	0.86676	0.061	0.023	0.000295454	FrCx	astro
GPN1	1.34e-08	0.870269	0.065	0.026	0.000310518	FrCx	astro
UBFD1	1.36e-08	-0.844439	0.079	0.079	0.000313874	FrCx	astro
NSUN7	1.4e-08	2.20994	0.039	0.008	0.000323441	FrCx	astro
NACAD	1.4e-08	-1.05747	0.058	0.057	0.000323584	FrCx	astro
CNOT3	1.42e-08	-1.04918	0.043	0.044	0.000327964	FrCx	astro
ALDOC	1.44e-08	1.81724	0.048	0.012	0.000333799	FrCx	astro
MAEL	1.49e-08	1.10323	0.049	0.015	0.000346216	FrCx	astro
PSMB4	1.5e-08	-1.32701	0.062	0.087	0.000346943	FrCx	astro
VEGFC	1.53e-08	0.840477	0.097	0.046	0.000354939	FrCx	astro
NOP10	1.55e-08	-1.34953	0.049	0.056	0.000360024	FrCx	astro
MTRNR2L1	1.6e-08	2.78993	0.046	0.011	0.000371603	FrCx	astro
ATP2C2	1.61e-08	-1.14482	0.049	0.055	0.000373873	FrCx	astro
TMEM266	1.62e-08	0.875244	0.052	0.018	0.000375373	FrCx	astro
AC008440.1	1.66e-08	2.11302	0.028	0.004	0.000383767	FrCx	astro
GTF2A2	1.67e-08	-0.821102	0.092	0.084	0.000387556	FrCx	astro
ZNF30-AS1	1.77e-08	1.20278	0.036	0.009	0.000410104	FrCx	astro
BORCS8-MEF2B	1.83e-08	0.919056	0.025	0.006	0.000425032	FrCx	astro
TAF6	1.97e-08	-0.873361	0.054	0.048	0.000455402	FrCx	astro
SLC25A22	1.98e-08	-1.5316	0.045	0.052	0.00045845	FrCx	astro
CPAMD8	1.99e-08	2.99885	0.039	0.008	0.000460645	FrCx	astro
ANKRD13D	2.08e-08	-0.882041	0.076	0.075	0.000481622	FrCx	astro
AL034417.2	2.08e-08	1.45228	0.059	0.019	0.000481839	FrCx	astro
ALKBH2	2.1e-08	-0.99642	0.032	0.027	0.000486357	FrCx	astro
MSS51	2.1e-08	0.928028	0.057	0.02	0.000487165	FrCx	astro
TNNT1	2.1e-08	-0.843167	0.058	0.053	0.000487435	FrCx	astro
APOL2	2.2e-08	-1.00565	0.055	0.051	0.000508495	FrCx	astro
AC008728.1	2.22e-08	1.32406	0.05	0.014	0.00051434	FrCx	astro
SLC35B1	2.3e-08	-1.22194	0.061	0.068	0.000533331	FrCx	astro
AP000962.1	2.38e-08	0.853804	0.06	0.023	0.00055132	FrCx	astro
PIF1	2.46e-08	1.26907	0.031	0.006	0.00056881	FrCx	astro
PTMS	2.61e-08	-0.982084	0.078	0.086	0.00060523	FrCx	astro
GNB2	2.62e-08	-0.977159	0.079	0.078	0.000607513	FrCx	astro
SNHG25	2.63e-08	-1.28781	0.046	0.052	0.000609461	FrCx	astro
CAMKK2	2.64e-08	-1.01305	0.076	0.08	0.000612226	FrCx	astro
GABBR2	2.75e-08	-0.870005	0.072	0.069	0.000637909	FrCx	astro
TRMT2A	2.8e-08	-0.908384	0.061	0.062	0.000649326	FrCx	astro
TAGLN	2.82e-08	-1.16103	0.046	0.046	0.000652359	FrCx	astro
AL132712.1	2.84e-08	5.24185	0.015	0	0.000658536	FrCx	astro
TRAF4	2.87e-08	-0.872212	0.106	0.117	0.000664205	FrCx	astro
EPHB3	2.87e-08	-0.892616	0.064	0.059	0.000665299	FrCx	astro
MRPL55	2.88e-08	-1.42917	0.046	0.049	0.000666089	FrCx	astro
C3orf14	2.89e-08	-0.868978	0.065	0.06	0.000669141	FrCx	astro
KIAA0513	2.96e-08	-0.892635	0.09	0.092	0.000685238	FrCx	astro
NDUFC2	2.96e-08	-0.834049	0.102	0.102	0.000685292	FrCx	astro
NMNAT2	3.03e-08	-1.39815	0.044	0.061	0.000701834	FrCx	astro
CCDC142	3.04e-08	1.23097	0.026	0.004	0.000703097	FrCx	astro
LDHD	3.06e-08	-0.976191	0.044	0.039	0.000708815	FrCx	astro
APEH	3.33e-08	-0.821147	0.066	0.056	0.000772229	FrCx	astro
AC063979.2	3.45e-08	1.03935	0.049	0.017	0.000799851	FrCx	astro
ZNF208	3.53e-08	1.16475	0.063	0.022	0.000818637	FrCx	astro
ZNF124	3.7e-08	0.811999	0.064	0.025	0.000857475	FrCx	astro
CAMKV	3.8e-08	-1.452	0.041	0.056	0.000881051	FrCx	astro
AC119396.1	4.04e-08	1.59972	0.04	0.01	0.000936402	FrCx	astro
MEST	4.14e-08	-1.08206	0.058	0.063	0.000959034	FrCx	astro
CNTN2	4.16e-08	-1.18835	0.041	0.034	0.000963843	FrCx	astro
GAA	4.18e-08	-0.840084	0.098	0.109	0.000968734	FrCx	astro
APOD	4.29e-08	-1.29102	0.034	0.029	0.000993861	FrCx	astro
CDK5R2	4.34e-08	-2.4353	0.016	0.044	0.0010054	FrCx	astro
AC073878.1	4.42e-08	1.11749	0.064	0.023	0.00102365	FrCx	astro
GPR87	4.53e-08	1.87901	0.046	0.011	0.00104884	FrCx	astro
NUTF2	4.55e-08	-0.997374	0.04	0.03	0.00105357	FrCx	astro
NHP2	4.6e-08	-0.823656	0.072	0.066	0.00106534	FrCx	astro
AL513523.4	4.81e-08	2.76225	0.027	0.003	0.00111445	FrCx	astro
C19orf70	5.01e-08	-1.56965	0.051	0.075	0.00116051	FrCx	astro
SLC24A5	5.11e-08	2.1663	0.037	0.007	0.00118297	FrCx	astro
EDDM13	5.31e-08	1.43355	0.065	0.023	0.00122946	FrCx	astro
RAB39A	5.52e-08	0.9102	0.03	0.006	0.00127777	FrCx	astro
WDR34	5.58e-08	-1.77989	0.03	0.035	0.00129224	FrCx	astro
TAF13	5.67e-08	-1.1014	0.063	0.061	0.0013122	FrCx	astro
ZSCAN31	5.76e-08	-1.90884	0.028	0.059	0.0013337	FrCx	astro
RBMX2	5.91e-08	-0.859408	0.064	0.065	0.00136999	FrCx	astro
CNTN6	5.97e-08	0.932409	0.066	0.025	0.00138177	FrCx	astro
MCRIP2	6.07e-08	-1.8015	0.043	0.073	0.00140683	FrCx	astro
MIR210HG	6.54e-08	-1.18256	0.035	0.035	0.00151476	FrCx	astro
CPOX	6.59e-08	0.904908	0.051	0.019	0.00152717	FrCx	astro
VSTM2A	6.69e-08	-1.03018	0.046	0.038	0.00155074	FrCx	astro
AC016909.2	6.72e-08	1.81952	0.039	0.008	0.00155598	FrCx	astro
CDK5R1	6.72e-08	-1.03694	0.074	0.086	0.00155639	FrCx	astro
CYP39A1	6.89e-08	1.76245	0.045	0.011	0.00159553	FrCx	astro
LINC02513	6.92e-08	0.94228	0.024	0.005	0.00160398	FrCx	astro
AC099788.1	7.09e-08	1.33689	0.03	0.007	0.00164116	FrCx	astro
AC019270.1	7.29e-08	0.980224	0.075	0.031	0.00168895	FrCx	astro
KCNAB1	7.32e-08	0.92296	0.097	0.045	0.0016945	FrCx	astro
SLC8A1-AS1	7.42e-08	0.999078	0.036	0.011	0.00171919	FrCx	astro
ASB6	7.74e-08	-1.15568	0.065	0.07	0.00179333	FrCx	astro
STMN4	7.77e-08	-1.09107	0.068	0.073	0.00179952	FrCx	astro
NOC2L	7.93e-08	-1.01031	0.043	0.039	0.00183573	FrCx	astro
UBXN6	8.2e-08	-0.86609	0.084	0.087	0.00189937	FrCx	astro
NDUFB11	8.28e-08	-1.25384	0.059	0.063	0.00191702	FrCx	astro
UQCRFS1	8.7e-08	-0.863465	0.065	0.057	0.00201404	FrCx	astro
AL449403.1	9.37e-08	1.23679	0.024	0.004	0.00217139	FrCx	astro
SLC28A2	9.38e-08	1.16723	0.043	0.013	0.00217301	FrCx	astro
ZNF649	9.4e-08	0.846083	0.039	0.011	0.00217644	FrCx	astro
TOMM40	9.47e-08	-0.89769	0.056	0.053	0.00219303	FrCx	astro
CHGB	9.58e-08	-1.13949	0.052	0.051	0.00221789	FrCx	astro
FIBP	9.73e-08	-0.97675	0.064	0.072	0.00225351	FrCx	astro
ENPP3	1.01e-07	0.934389	0.05	0.017	0.00232989	FrCx	astro
AL138760.1	1.08e-07	1.88131	0.046	0.012	0.00250228	FrCx	astro
SLC25A11	1.1e-07	-0.80141	0.095	0.104	0.00255639	FrCx	astro
MBD3	1.11e-07	-1.04587	0.075	0.083	0.00256599	FrCx	astro
AC015923.1	1.12e-07	0.890966	0.041	0.013	0.00258786	FrCx	astro
AP000442.2	1.13e-07	1.66414	0.041	0.01	0.00260927	FrCx	astro
AC110751.1	1.14e-07	0.874107	0.034	0.009	0.002648	FrCx	astro
MAPK8IP2	1.15e-07	-1.18098	0.058	0.076	0.00266498	FrCx	astro
NEK5	1.15e-07	1.17509	0.072	0.029	0.00266667	FrCx	astro
AC105206.2	1.17e-07	1.37507	0.032	0.007	0.00271264	FrCx	astro
NSG1	1.2e-07	-1.5284	0.041	0.043	0.0027792	FrCx	astro
SOX8	1.29e-07	-0.893299	0.065	0.065	0.0029789	FrCx	astro
AC105760.2	1.31e-07	1.13542	0.063	0.023	0.00303436	FrCx	astro
ARMC3	1.34e-07	0.868172	0.077	0.032	0.00310128	FrCx	astro
GRM8	1.45e-07	1.26694	0.061	0.022	0.00335136	FrCx	astro
MAPK8IP1	1.45e-07	-1.04565	0.077	0.095	0.00335811	FrCx	astro
AFF2	1.54e-07	1.67434	0.039	0.01	0.00356825	FrCx	astro
NRSN1	1.55e-07	-0.99526	0.05	0.049	0.00358702	FrCx	astro
EIF1AY	1.59e-07	1.21892	0.054	0.019	0.00368378	FrCx	astro
LINC02523	1.61e-07	5.3671	0.013	0	0.00373861	FrCx	astro
CNTN5	1.67e-07	0.861899	0.062	0.025	0.00386397	FrCx	astro
SRRM4	1.68e-07	-0.846335	0.039	0.03	0.0038967	FrCx	astro
RNASE1	1.69e-07	-1.01508	0.031	0.023	0.00392605	FrCx	astro
NKRF	1.72e-07	-0.811087	0.039	0.029	0.00397668	FrCx	astro
KHDRBS2	1.76e-07	-1.30089	0.054	0.041	0.0040676	FrCx	astro
SLC38A1	1.79e-07	0.805448	0.225	0.146	0.00414598	FrCx	astro
AL450263.1	1.84e-07	1.8362	0.028	0.005	0.00425169	FrCx	astro
SEZ6L2	1.88e-07	-1.32214	0.05	0.068	0.00436349	FrCx	astro
PROCR	1.93e-07	0.908045	0.048	0.017	0.00446253	FrCx	astro
TRAPPC2L	1.93e-07	-1.58197	0.039	0.049	0.0044796	FrCx	astro
AC008764.1	1.97e-07	2.06146	0.043	0.011	0.00455321	FrCx	astro
CENPX	2.04e-07	-1.0442	0.048	0.049	0.00472597	FrCx	astro
KCNIP2-AS1	2.05e-07	0.854002	0.061	0.025	0.00475352	FrCx	astro
KIAA1257	2.11e-07	1.06526	0.039	0.012	0.0048852	FrCx	astro
HCFC1R1	2.26e-07	-0.996999	0.061	0.062	0.00524081	FrCx	astro
SPSB3	2.3e-07	-1.09086	0.063	0.085	0.00533528	FrCx	astro
TRIM5	2.36e-07	-1.77699	0.025	0.025	0.00546826	FrCx	astro
RPS15	2.55e-07	-0.943178	0.075	0.079	0.00589916	FrCx	astro
TAF7	2.58e-07	0.822309	0.048	0.017	0.00597272	FrCx	astro
AC006213.3	2.65e-07	0.810143	0.061	0.025	0.00614942	FrCx	astro
AC246817.1	2.71e-07	0.86234	0.044	0.016	0.00627665	FrCx	astro
DUSP26	2.75e-07	-2.13205	0.02	0.03	0.00636955	FrCx	astro
GSN-AS1	2.82e-07	2.20775	0.025	0.004	0.00652619	FrCx	astro
AC003681.1	2.85e-07	0.987542	0.062	0.024	0.00659705	FrCx	astro
TMEM246	2.93e-07	-1.28902	0.033	0.029	0.0067909	FrCx	astro
INO80E	2.95e-07	-0.887005	0.055	0.053	0.00683448	FrCx	astro
LAMA2	2.97e-07	-1.05406	0.047	0.047	0.00687082	FrCx	astro
LINC01338	3.1e-07	0.993969	0.049	0.016	0.00717918	FrCx	astro
NUDT13	3.15e-07	0.824817	0.05	0.017	0.00729718	FrCx	astro
VIPR2	3.29e-07	0.824262	0.036	0.012	0.00762806	FrCx	astro
TESC	3.37e-07	-2.82435	0.012	0.024	0.00780063	FrCx	astro
SYNGR3	3.42e-07	-1.02495	0.036	0.032	0.00792055	FrCx	astro
FJX1	3.42e-07	-0.862719	0.089	0.087	0.00792726	FrCx	astro
ZNF347	3.51e-07	0.915228	0.058	0.023	0.00811959	FrCx	astro
ADAM19	3.51e-07	2.15095	0.024	0.003	0.00813201	FrCx	astro
SYT4	3.55e-07	-1.18777	0.06	0.075	0.00821615	FrCx	astro
NAV2-AS1	3.56e-07	1.76662	0.036	0.008	0.00825483	FrCx	astro
AC084859.1	3.62e-07	1.41086	0.03	0.007	0.00837635	FrCx	astro
AC007611.1	3.65e-07	0.800928	0.061	0.026	0.00844949	FrCx	astro
AC010333.2	3.72e-07	1.2226	0.038	0.01	0.00861514	FrCx	astro
G6PC3	3.75e-07	-1.21533	0.052	0.054	0.00868537	FrCx	astro
HAP1	3.83e-07	-2.36584	0.017	0.048	0.00886548	FrCx	astro
LINC01515	3.84e-07	0.88699	0.094	0.045	0.00889869	FrCx	astro
C1orf185	3.93e-07	1.96495	0.026	0.004	0.0090956	FrCx	astro
AP000229.1	4.01e-07	3.70741	0.021	0.002	0.00928408	FrCx	astro
ADAMTS19	4.12e-07	-2.17894	0.019	0.031	0.00954222	FrCx	astro
COBLL1	4.13e-07	1.16293	0.041	0.013	0.00955969	FrCx	astro
AC137810.1	4.13e-07	1.24346	0.022	0.004	0.00956548	FrCx	astro
NDUFS7	4.2e-07	-0.812356	0.035	0.026	0.00972064	FrCx	astro
ATCAY	4.2e-07	-1.55581	0.038	0.049	0.00972506	FrCx	astro
IFIT5	4.39e-07	-1.02403	0.032	0.027	0.0101709	FrCx	astro
SCUBE3	4.4e-07	0.89562	0.043	0.015	0.0101897	FrCx	astro
SLC4A3	5.03e-07	-0.943965	0.069	0.081	0.0116518	FrCx	astro
TRAM2	5.05e-07	0.946407	0.082	0.037	0.0116944	FrCx	astro
CCDC9B	5.09e-07	-1.30856	0.039	0.051	0.0117804	FrCx	astro
AC008073.3	5.31e-07	1.09087	0.033	0.008	0.0122941	FrCx	astro
MYOT	5.47e-07	2.05209	0.031	0.006	0.0126621	FrCx	astro
HDHD2	5.68e-07	-0.845484	0.055	0.044	0.0131489	FrCx	astro
COG8	5.87e-07	1.40491	0.046	0.014	0.0135861	FrCx	astro
SH3BP5-AS1	5.9e-07	0.985108	0.045	0.016	0.013673	FrCx	astro
CACNA2D2	5.98e-07	0.917413	0.046	0.016	0.0138539	FrCx	astro
ZBTB48	6.11e-07	-0.901654	0.06	0.067	0.0141591	FrCx	astro
EPHB6	6.15e-07	-1.37141	0.041	0.048	0.0142508	FrCx	astro
WDR81	6.27e-07	-0.89628	0.051	0.046	0.014526	FrCx	astro
ECT2L	6.29e-07	0.879976	0.074	0.032	0.0145783	FrCx	astro
TPD52	6.35e-07	0.992562	0.032	0.01	0.0147147	FrCx	astro
SNCB	6.4e-07	-1.52796	0.032	0.051	0.0148338	FrCx	astro
AP000763.3	6.45e-07	0.864782	0.028	0.008	0.0149305	FrCx	astro
HECW1	6.49e-07	-1.16577	0.044	0.044	0.0150242	FrCx	astro
AC092115.3	6.56e-07	1.09191	0.044	0.014	0.0151843	FrCx	astro
TPRG1L	6.56e-07	-1.16576	0.065	0.078	0.0151913	FrCx	astro
TXN2	6.62e-07	-0.881412	0.081	0.09	0.0153281	FrCx	astro
ABTB1	6.71e-07	-1.46146	0.04	0.056	0.0155526	FrCx	astro
TIMM10	6.8e-07	-1.08706	0.044	0.044	0.0157546	FrCx	astro
EIF3G	6.93e-07	-1.0096	0.06	0.066	0.0160591	FrCx	astro
DMC1	7.01e-07	1.16174	0.03	0.007	0.0162378	FrCx	astro
TMEM134	7.15e-07	-0.90145	0.044	0.039	0.0165513	FrCx	astro
BLM	7.18e-07	1.06645	0.04	0.013	0.0166243	FrCx	astro
P2RY12	7.68e-07	0.874319	0.076	0.034	0.0177934	FrCx	astro
DDRGK1	7.73e-07	-0.890273	0.092	0.098	0.0178982	FrCx	astro
RAPGEF4	7.77e-07	-0.912718	0.087	0.108	0.0179885	FrCx	astro
AC142472.1	7.8e-07	1.43697	0.024	0.005	0.0180752	FrCx	astro
JMJD8	7.84e-07	-1.4091	0.032	0.035	0.0181687	FrCx	astro
AC073342.1	8.13e-07	1.27264	0.05	0.017	0.0188246	FrCx	astro
C12orf10	8.29e-07	-1.81049	0.033	0.048	0.0192079	FrCx	astro
CRYM	8.52e-07	-1.00387	0.028	0.025	0.0197442	FrCx	astro
NT5C3B	8.7e-07	-1.16121	0.05	0.058	0.0201501	FrCx	astro
LPAR1	8.81e-07	-0.870196	0.078	0.078	0.0204024	FrCx	astro
STAT5A	8.91e-07	-0.805786	0.033	0.028	0.0206328	FrCx	astro
ADAM21	9.42e-07	2.1837	0.031	0.006	0.0218115	FrCx	astro
ENDOG	9.57e-07	-0.841176	0.047	0.044	0.0221756	FrCx	astro
ZNF703	9.72e-07	-1.09069	0.066	0.081	0.022523	FrCx	astro
STX1A	9.79e-07	-0.833422	0.058	0.05	0.0226768	FrCx	astro
AC016705.1	9.91e-07	2.13339	0.026	0.004	0.0229475	FrCx	astro
HSD17B13	1.01e-06	2.8685	0.024	0.003	0.0232873	FrCx	astro
NOP14-AS1	1.02e-06	0.892228	0.036	0.013	0.0236705	FrCx	astro
UBE2V1	1.02e-06	1.21326	0.032	0.008	0.0236953	FrCx	astro
LINGO1	1.02e-06	-0.848397	0.084	0.091	0.0237418	FrCx	astro
CALHM1	1.04e-06	-5.96938	0	0.013	0.0240698	FrCx	astro
ZNF677	1.04e-06	1.27977	0.032	0.008	0.0241504	FrCx	astro
NPHP3-ACAD11	1.1e-06	1.20723	0.05	0.017	0.0255839	FrCx	astro
DLGAP1-AS5	1.15e-06	1.89852	0.032	0.007	0.0267252	FrCx	astro
AP002370.2	1.2e-06	1.41808	0.049	0.016	0.0276831	FrCx	astro
KCNK1	1.22e-06	-1.02603	0.045	0.044	0.0282811	FrCx	astro
SLC22A3	1.23e-06	0.808317	0.05	0.019	0.028577	FrCx	astro
RTCA-AS1	1.3e-06	0.858894	0.041	0.014	0.0301345	FrCx	astro
FAM217A	1.34e-06	1.39167	0.028	0.006	0.0309637	FrCx	astro
SURF1	1.36e-06	-1.03438	0.045	0.046	0.0315007	FrCx	astro
PSMB6	1.37e-06	-1.25973	0.055	0.06	0.0316754	FrCx	astro
GCAT	1.4e-06	-0.818993	0.058	0.056	0.0324758	FrCx	astro
MINOS1-NBL1	1.4e-06	-0.955796	0.08	0.092	0.0324862	FrCx	astro
ZNF436-AS1	1.44e-06	-1.22944	0.035	0.038	0.0334058	FrCx	astro
LAMTOR2	1.46e-06	-0.810976	0.05	0.046	0.0338086	FrCx	astro
METTL26	1.46e-06	-1.13839	0.048	0.054	0.0339082	FrCx	astro
ATP13A1	1.49e-06	-0.965401	0.055	0.063	0.0344511	FrCx	astro
NDUFB10	1.51e-06	-0.839671	0.072	0.077	0.0350907	FrCx	astro
GMPR2	1.54e-06	-0.91536	0.046	0.045	0.0357664	FrCx	astro
POLR3GL	1.56e-06	-1.26157	0.041	0.04	0.0360923	FrCx	astro
ABCA10	1.57e-06	1.47395	0.02	0.003	0.0363019	FrCx	astro
CMTM2	1.57e-06	4.07528	0.017	0.001	0.0364316	FrCx	astro
C1orf216	1.61e-06	-1.21137	0.043	0.051	0.0372121	FrCx	astro
ENDOV	1.61e-06	1.2586	0.032	0.008	0.0373445	FrCx	astro
EEF1A2	1.62e-06	-1.95136	0.022	0.039	0.0375136	FrCx	astro
AP004147.1	1.64e-06	2.25121	0.019	0.002	0.0380956	FrCx	astro
AC097467.3	1.67e-06	1.47514	0.019	0.003	0.0386215	FrCx	astro
AL121987.1	1.67e-06	0.897715	0.08	0.037	0.0386595	FrCx	astro
RPL26	1.68e-06	-1.74382	0.024	0.035	0.0388937	FrCx	astro
TIMM17B	1.69e-06	-0.810906	0.028	0.02	0.039191	FrCx	astro
IDH3B	1.71e-06	-0.803023	0.044	0.035	0.0397081	FrCx	astro
ERAL1	1.74e-06	-0.920849	0.041	0.041	0.0403347	FrCx	astro
PPP1R16A	1.75e-06	-0.891927	0.061	0.054	0.0404773	FrCx	astro
AC106869.1	1.77e-06	0.952647	0.061	0.025	0.0408891	FrCx	astro
SYNPR	1.77e-06	-1.26339	0.035	0.041	0.0410758	FrCx	astro
ACOT2	1.77e-06	1.21004	0.063	0.025	0.0410965	FrCx	astro
POLR2L	1.86e-06	-1.0126	0.055	0.056	0.0431188	FrCx	astro
GLIDR	1.89e-06	1.52889	0.036	0.01	0.0438107	FrCx	astro
ZNF7	1.93e-06	0.916553	0.048	0.019	0.0446025	FrCx	astro
JUNB	1.96e-06	-1.19666	0.058	0.077	0.0453602	FrCx	astro
NME3	1.99e-06	-0.968551	0.076	0.087	0.0460948	FrCx	astro
HLA-DMA	1.99e-06	-1.1246	0.043	0.051	0.0461392	FrCx	astro
HSPA6	2e-06	4.08821	0.019	0.002	0.046247	FrCx	astro
C9orf16	2e-06	-1.72859	0.023	0.054	0.0464209	FrCx	astro
STAP2	2.01e-06	1.1578	0.024	0.005	0.0465336	FrCx	astro
LGI3	2.04e-06	-1.64252	0.028	0.034	0.0472144	FrCx	astro
MRPL2	2.04e-06	-0.933412	0.043	0.038	0.0472675	FrCx	astro
CACNG3	2.05e-06	-0.835547	0.032	0.023	0.047549	FrCx	astro
AC008581.2	2.11e-06	0.91391	0.064	0.027	0.0488372	FrCx	astro
CCDC184	2.15e-06	-2.17384	0.021	0.025	0.0496848	FrCx	astro
HSPH1	4.12e-126	2.76387	0.505	0.282	9.54e-122	HC	astro
SH3BGR	1.04e-107	3.0179	0.445	0.159	2.4e-103	HC	astro
HSPA4L	5.06e-105	2.56618	0.478	0.216	1.17e-100	HC	astro
OSBPL3	1.34e-98	2.30435	0.493	0.169	3.11e-94	HC	astro
ABHD3	7.52e-95	2.1978	0.466	0.213	1.74e-90	HC	astro
SLC7A11	1.13e-94	1.74533	0.868	0.686	2.61e-90	HC	astro
PARD6G-AS1	1.38e-89	2.72549	0.365	0.095	3.21e-85	HC	astro
ATP2C1	6.63e-87	1.8752	0.641	0.371	1.54e-82	HC	astro
HIBCH	1.72e-83	1.38813	0.753	0.517	3.99e-79	HC	astro
PTGES3	2.59e-81	1.73059	0.572	0.34	5.99e-77	HC	astro
MT-CO1	1.04e-80	-1.3262	0.66	0.813	2.4e-76	HC	astro
DNAJB1	1.36e-77	1.9006	0.452	0.224	3.16e-73	HC	astro
HSPD1	1.72e-75	1.80354	0.513	0.283	3.98e-71	HC	astro
CHORDC1	5.64e-75	2.00365	0.415	0.156	1.31e-70	HC	astro
HMGB1	1.1e-73	1.71841	0.82	0.635	2.54e-69	HC	astro
OSBPL1A	5.06e-69	1.3846	0.713	0.506	1.17e-64	HC	astro
SERPINH1	1.76e-63	2.34104	0.316	0.094	4.07e-59	HC	astro
DDR2	3.05e-63	1.50892	0.545	0.289	7.06e-59	HC	astro
JDP2	7.7e-62	1.52373	0.48	0.232	1.78e-57	HC	astro
IARS	1.07e-60	1.59662	0.451	0.212	2.48e-56	HC	astro
CRYAB	1.69e-59	1.46688	0.608	0.425	3.92e-55	HC	astro
ACTB	2.13e-59	-1.2606	0.586	0.698	4.93e-55	HC	astro
SMAD1	1.75e-57	1.39026	0.569	0.326	4.05e-53	HC	astro
BAG3	1.9e-57	1.54903	0.497	0.298	4.4e-53	HC	astro
PLEKHG4B	5.04e-57	3.91852	0.178	0.022	1.17e-52	HC	astro
PLP1	4.13e-56	-1.80504	0.343	0.564	9.56e-52	HC	astro
ATP1B1	1.83e-55	-2.61556	0.151	0.345	4.24e-51	HC	astro
ASNS	5.38e-52	1.84591	0.296	0.086	1.25e-47	HC	astro
RGMB	1.58e-48	2.41204	0.196	0.033	3.65e-44	HC	astro
MT-CO3	2.12e-48	-0.807028	0.878	0.917	4.91e-44	HC	astro
SNAP25	3.11e-48	-1.67799	0.305	0.49	7.21e-44	HC	astro
SLC7A5	9.1e-48	1.38591	0.364	0.137	2.11e-43	HC	astro
DNAJB6	1.55e-47	1.45275	0.435	0.219	3.59e-43	HC	astro
GARS	3.69e-47	1.73285	0.327	0.125	8.55e-43	HC	astro
CAP2	2.86e-46	1.40651	0.369	0.147	6.62e-42	HC	astro
SESN2	2.41e-44	2.35085	0.215	0.049	5.59e-40	HC	astro
PALLD	9.43e-44	0.891672	0.794	0.594	2.18e-39	HC	astro
SUGT1	1.12e-43	1.14245	0.484	0.264	2.59e-39	HC	astro
TMSB4X	2.36e-43	-1.42136	0.355	0.455	5.46e-39	HC	astro
HSPE1-MOB4	2.46e-43	2.11832	0.214	0.049	5.69e-39	HC	astro
DNAJA4	2.16e-42	1.85439	0.264	0.081	5.01e-38	HC	astro
AL591686.2	9.5e-42	2.51497	0.17	0.029	2.2e-37	HC	astro
SPATA6L	1.28e-41	1.37874	0.372	0.158	2.95e-37	HC	astro
HSPA1A	1.84e-41	1.16344	0.573	0.435	4.27e-37	HC	astro
FXR1	3.06e-40	0.94747	0.6	0.403	7.09e-36	HC	astro
SEZ6L	1.04e-39	1.91887	0.286	0.102	2.41e-35	HC	astro
PSAT1	1.49e-39	0.852134	0.656	0.45	3.46e-35	HC	astro
NTNG1	9.44e-39	1.05422	0.445	0.221	2.19e-34	HC	astro
YARS	2.31e-38	1.22515	0.346	0.144	5.34e-34	HC	astro
MMP16	3.34e-38	1.5943	0.301	0.117	7.73e-34	HC	astro
IQCM	5.92e-38	3.52735	0.135	0.018	1.37e-33	HC	astro
STIP1	1.89e-37	1.20847	0.331	0.136	4.38e-33	HC	astro
IL1RAPL1	8.11e-37	-1.8302	0.09	0.249	1.88e-32	HC	astro
ZNF516	9.16e-37	0.894521	0.664	0.471	2.12e-32	HC	astro
WHRN	4.19e-36	1.35495	0.34	0.156	9.71e-32	HC	astro
TSHZ1	9.94e-36	1.05764	0.465	0.253	2.3e-31	HC	astro
PAPOLA	1.49e-35	0.98517	0.519	0.318	3.45e-31	HC	astro
TMSB10	2.09e-35	-1.9772	0.175	0.29	4.83e-31	HC	astro
MTHFD2	2.43e-35	2.23981	0.154	0.029	5.63e-31	HC	astro
HSPB8	2.6e-35	0.972658	0.402	0.194	6.03e-31	HC	astro
SMC5-AS1	2.7e-35	1.8798	0.223	0.068	6.24e-31	HC	astro
C5orf17	4.5e-35	3.89768	0.106	0.009	1.04e-30	HC	astro
NRGN	7.76e-35	-3.45743	0.043	0.148	1.8e-30	HC	astro
BACE2	1.23e-34	1.85647	0.222	0.068	2.85e-30	HC	astro
IL17RB	1.66e-34	1.1266	0.419	0.217	3.85e-30	HC	astro
MIB1	6.77e-34	0.857919	0.593	0.385	1.57e-29	HC	astro
HSPB1	3.2e-33	1.17992	0.425	0.238	7.41e-29	HC	astro
ST13	3.66e-33	0.879622	0.487	0.283	8.49e-29	HC	astro
RAB39A	3.76e-33	2.01696	0.12	0.017	8.71e-29	HC	astro
MBP	8.78e-33	-0.985234	0.125	0.292	2.03e-28	HC	astro
UCHL1	9.34e-33	-2.15699	0.108	0.236	2.16e-28	HC	astro
THUMPD3-AS1	1.39e-32	1.28851	0.309	0.131	3.22e-28	HC	astro
TPD52L1	2.04e-32	0.801616	0.732	0.561	4.73e-28	HC	astro
HSPA6	6.53e-32	4.15368	0.087	0.005	1.51e-27	HC	astro
ENC1	9.66e-32	-2.502	0.065	0.193	2.24e-27	HC	astro
TARS	3.67e-31	0.884018	0.309	0.134	8.51e-27	HC	astro
CCT4	3.83e-31	0.899175	0.371	0.181	8.87e-27	HC	astro
RMND5A	4.68e-31	0.940699	0.303	0.13	1.08e-26	HC	astro
NAA16	8.18e-31	0.999126	0.422	0.23	1.9e-26	HC	astro
MRPS6	2.66e-30	0.961455	0.447	0.253	6.16e-26	HC	astro
EDIL3	3.58e-30	-2.05873	0.067	0.198	8.3e-26	HC	astro
SPP1	3.64e-30	-2.63471	0.055	0.188	8.44e-26	HC	astro
CARS	4.19e-30	1.06984	0.325	0.148	9.71e-26	HC	astro
CCT5	2.96e-29	0.907338	0.284	0.122	6.86e-25	HC	astro
TRIM26	3.99e-29	1.54929	0.199	0.063	9.25e-25	HC	astro
RNF169	2.39e-28	0.963535	0.363	0.183	5.53e-24	HC	astro
SLC24A2	5.56e-28	-2.20117	0.051	0.163	1.29e-23	HC	astro
YWHAB	6.78e-28	-1.44221	0.268	0.37	1.57e-23	HC	astro
HSPE1	4.26e-27	0.880268	0.336	0.165	9.88e-23	HC	astro
LRRN1	7.34e-27	0.912187	0.413	0.23	1.7e-22	HC	astro
HSP90AA1	9.71e-27	1.05263	0.78	0.733	2.25e-22	HC	astro
BMT2	1.01e-26	1.01119	0.41	0.237	2.34e-22	HC	astro
MAMDC2-AS1	1.16e-26	1.40124	0.241	0.095	2.68e-22	HC	astro
AK5	2.54e-26	-2.3314	0.052	0.157	5.88e-22	HC	astro
CRYZ	6.62e-26	1.45044	0.203	0.072	1.53e-21	HC	astro
SPX	9.75e-26	1.86675	0.147	0.038	2.26e-21	HC	astro
THY1	1.09e-25	-2.80856	0.045	0.142	2.52e-21	HC	astro
SYT1	1.24e-25	-1.11742	0.182	0.336	2.87e-21	HC	astro
MAP1B	1.62e-25	-0.918744	0.52	0.609	3.75e-21	HC	astro
HSPA1B	2.2e-25	0.807021	0.435	0.255	5.1e-21	HC	astro
ZNF83	3.49e-25	0.858298	0.35	0.181	8.08e-21	HC	astro
PRLR	3.49e-25	4.49075	0.057	0.001	8.09e-21	HC	astro
GFPT2	5.83e-25	1.13205	0.29	0.136	1.35e-20	HC	astro
HIF1A-AS2	7e-25	1.38819	0.266	0.123	1.62e-20	HC	astro
TUBA1B	8.27e-25	-1.39906	0.253	0.337	1.92e-20	HC	astro
ALDH1L2	1.22e-24	1.67122	0.147	0.04	2.83e-20	HC	astro
BSG	1.65e-24	-0.947409	0.37	0.446	3.83e-20	HC	astro
CIRBP	2.93e-24	-1.11222	0.294	0.384	6.78e-20	HC	astro
UHRF1BP1	4.16e-24	1.12625	0.256	0.112	9.64e-20	HC	astro
RNF220	4.31e-24	-0.957881	0.341	0.321	9.98e-20	HC	astro
HINT1	4.38e-24	-1.24089	0.188	0.187	1.02e-19	HC	astro
HSPA4	5.87e-24	0.813413	0.396	0.226	1.36e-19	HC	astro
PLOD3	1.06e-23	1.08531	0.213	0.083	2.45e-19	HC	astro
YWHAH	1.09e-23	-1.88348	0.11	0.198	2.53e-19	HC	astro
SEL1L3	1.7e-23	0.944067	0.356	0.199	3.94e-19	HC	astro
NUPR1	1.88e-23	1.04247	0.307	0.153	4.36e-19	HC	astro
PIP4K2A	2.34e-23	-0.952528	0.453	0.521	5.41e-19	HC	astro
DCHS2	6.36e-23	0.879052	0.421	0.254	1.47e-18	HC	astro
EVC2	8.32e-23	1.12961	0.261	0.12	1.93e-18	HC	astro
PLD5	8.92e-23	1.31357	0.125	0.033	2.07e-18	HC	astro
CMYA5	1.46e-22	0.900614	0.376	0.216	3.38e-18	HC	astro
NR2F2-AS1	1.47e-22	-1.26661	0.17	0.307	3.4e-18	HC	astro
SLC7A1	1.98e-22	0.909371	0.215	0.089	4.59e-18	HC	astro
LRRIQ1	2.71e-22	0.941927	0.266	0.125	6.28e-18	HC	astro
CHAC1	3.04e-22	3.70851	0.053	0.002	7.03e-18	HC	astro
CALM3	3.37e-22	-1.52766	0.203	0.292	7.81e-18	HC	astro
BID	4.13e-22	0.828667	0.22	0.095	9.57e-18	HC	astro
CEBPG	4.55e-22	1.4268	0.16	0.052	1.05e-17	HC	astro
KY	6.75e-22	0.957116	0.263	0.123	1.56e-17	HC	astro
SCD	9.18e-22	-1.05114	0.304	0.384	2.13e-17	HC	astro
TTLL7	3.42e-21	-1.63906	0.131	0.211	7.93e-17	HC	astro
SALL3	4.3e-21	0.902318	0.361	0.207	9.96e-17	HC	astro
TENT4B	6.92e-21	1.20959	0.25	0.119	1.6e-16	HC	astro
MAN2A1	7.74e-21	-0.843696	0.445	0.428	1.79e-16	HC	astro
CDH23	8.37e-21	1.27545	0.241	0.114	1.94e-16	HC	astro
TUBA1A	1.29e-20	-0.826219	0.394	0.452	2.99e-16	HC	astro
SPOCK3	1.35e-20	-2.02867	0.051	0.142	3.13e-16	HC	astro
SERINC1	1.37e-20	-0.970222	0.33	0.35	3.17e-16	HC	astro
KIAA1549	2.11e-20	1.02381	0.199	0.083	4.88e-16	HC	astro
CYP39A1	2.3e-20	1.84853	0.126	0.035	5.34e-16	HC	astro
CLDN12	4.65e-20	0.879159	0.229	0.104	1.08e-15	HC	astro
CTNNA3	5.43e-20	-1.45415	0.15	0.247	1.26e-15	HC	astro
POLR3H	7.56e-20	1.02707	0.276	0.14	1.75e-15	HC	astro
MKNK2	2.18e-19	0.885105	0.273	0.138	5.06e-15	HC	astro
SUB1	2.23e-19	-1.27237	0.222	0.257	5.17e-15	HC	astro
CSMD1	2.33e-19	-1.86221	0.165	0.246	5.4e-15	HC	astro
USPL1	2.73e-19	0.926054	0.254	0.124	6.32e-15	HC	astro
NOP58	6.43e-19	0.849043	0.278	0.143	1.49e-14	HC	astro
ST18	1.23e-18	-1.7184	0.061	0.142	2.85e-14	HC	astro
GPR89B	1.28e-18	1.45582	0.164	0.062	2.97e-14	HC	astro
SHTN1	1.43e-18	-1.80725	0.114	0.197	3.31e-14	HC	astro
ANK3	1.64e-18	-1.11567	0.076	0.185	3.8e-14	HC	astro
UTP23	3.96e-18	0.843855	0.294	0.159	9.18e-14	HC	astro
IFRD1	4.07e-18	0.821808	0.346	0.203	9.43e-14	HC	astro
LRIF1	4.57e-18	1.22377	0.213	0.1	1.06e-13	HC	astro
FMN1	4.87e-18	-3.9149	0.016	0.06	1.13e-13	HC	astro
CPED1	5.03e-18	1.71665	0.116	0.033	1.17e-13	HC	astro
NEFL	8.63e-18	-2.35766	0.054	0.122	2e-13	HC	astro
ACER2	9.6e-18	1.49808	0.066	0.011	2.22e-13	HC	astro
BASP1	9.86e-18	-1.86516	0.072	0.159	2.28e-13	HC	astro
APLP1	1.3e-17	-1.87948	0.096	0.178	3.02e-13	HC	astro
AZI2	1.34e-17	0.948232	0.173	0.072	3.1e-13	HC	astro
PTPRD	1.38e-17	-0.926672	0.348	0.396	3.19e-13	HC	astro
PGM2L1	1.49e-17	-2.55164	0.037	0.098	3.45e-13	HC	astro
YWHAG	1.59e-17	-0.980441	0.261	0.261	3.69e-13	HC	astro
AC108134.2	2.11e-17	5.36283	0.042	0.001	4.89e-13	HC	astro
LINC01301	2.8e-17	0.877253	0.28	0.151	6.48e-13	HC	astro
ELMO1	4.94e-17	-1.84278	0.047	0.13	1.15e-12	HC	astro
TF	9.93e-17	-1.4607	0.14	0.221	2.3e-12	HC	astro
NECAB1	1.07e-16	-2.22514	0.055	0.124	2.47e-12	HC	astro
HGF	1.15e-16	1.86252	0.105	0.03	2.67e-12	HC	astro
IDS	1.22e-16	-0.983625	0.341	0.384	2.83e-12	HC	astro
NPTXR	1.26e-16	-1.6324	0.127	0.215	2.92e-12	HC	astro
ENPP2	1.26e-16	-2.06858	0.043	0.117	2.92e-12	HC	astro
CNDP1	1.65e-16	-2.44753	0.034	0.08	3.82e-12	HC	astro
GPC1	1.95e-16	-1.05319	0.251	0.34	4.51e-12	HC	astro
MIR646HG	2.89e-16	1.03535	0.138	0.053	6.7e-12	HC	astro
DDIT4L	2.9e-16	1.21286	0.127	0.044	6.72e-12	HC	astro
SLC17A7	3.61e-16	-2.5513	0.039	0.102	8.36e-12	HC	astro
TSEN15	4.3e-16	0.801182	0.283	0.159	9.96e-12	HC	astro
NDRG4	4.74e-16	-0.994075	0.282	0.358	1.1e-11	HC	astro
BEX3	1.03e-15	-1.0285	0.241	0.251	2.39e-11	HC	astro
CNP	1.05e-15	-0.923068	0.244	0.308	2.44e-11	HC	astro
P3H2	2.58e-15	0.932179	0.205	0.099	5.97e-11	HC	astro
P4HA2	2.67e-15	0.91872	0.213	0.106	6.18e-11	HC	astro
GCNA	3.33e-15	0.952488	0.175	0.078	7.71e-11	HC	astro
MOB4	4.15e-15	0.942263	0.158	0.067	9.62e-11	HC	astro
FRMD4B	4.42e-15	-1.90225	0.045	0.108	1.02e-10	HC	astro
SLC12A2	6.03e-15	-1.3328	0.167	0.19	1.4e-10	HC	astro
PXK	7.31e-15	-0.800188	0.263	0.236	1.69e-10	HC	astro
ZFAND2A	7.75e-15	1.53303	0.094	0.027	1.8e-10	HC	astro
PAK3	9.98e-15	-3.009	0.024	0.075	2.31e-10	HC	astro
TRIB3	1.22e-14	2.57933	0.047	0.005	2.83e-10	HC	astro
UGT8	1.31e-14	-2.321	0.03	0.089	3.03e-10	HC	astro
EIF4A2	1.34e-14	-0.953554	0.276	0.3	3.1e-10	HC	astro
STMN2	1.65e-14	-1.89819	0.073	0.149	3.82e-10	HC	astro
RUVBL2	1.66e-14	1.64064	0.108	0.036	3.86e-10	HC	astro
TSPYL1	1.74e-14	-1.36066	0.142	0.175	4.02e-10	HC	astro
GPR37	1.75e-14	-1.97058	0.067	0.127	4.05e-10	HC	astro
BEX2	2.4e-14	-1.90453	0.078	0.138	5.57e-10	HC	astro
TMEM144	2.46e-14	-0.885057	0.336	0.356	5.69e-10	HC	astro
TUBB2A	2.97e-14	-1.13216	0.211	0.236	6.89e-10	HC	astro
DNM1	3.14e-14	-1.84326	0.07	0.139	7.27e-10	HC	astro
CERCAM	3.29e-14	-2.42549	0.049	0.095	7.62e-10	HC	astro
YAE1D1	3.41e-14	0.800907	0.236	0.128	7.9e-10	HC	astro
DNTTIP2	4.17e-14	1.17549	0.122	0.045	9.66e-10	HC	astro
SELENOP	4.45e-14	-1.13273	0.197	0.249	1.03e-09	HC	astro
SH3GL3	4.94e-14	-1.97819	0.049	0.11	1.14e-09	HC	astro
TMEM165	6.63e-14	-0.936836	0.249	0.254	1.53e-09	HC	astro
POU6F2	7.01e-14	0.817277	0.268	0.154	1.62e-09	HC	astro
GLDN	7.05e-14	-2.87711	0.019	0.06	1.63e-09	HC	astro
LPGAT1	7.38e-14	-1.03894	0.22	0.235	1.71e-09	HC	astro
BCL2L11	7.8e-14	1.70842	0.082	0.022	1.81e-09	HC	astro
PLOD1	8.34e-14	0.918375	0.215	0.112	1.93e-09	HC	astro
MOBP	8.66e-14	-1.72792	0.03	0.097	2.01e-09	HC	astro
CREG2	1.18e-13	-2.7475	0.021	0.07	2.72e-09	HC	astro
NSF	1.4e-13	-1.04095	0.2	0.204	3.24e-09	HC	astro
NAPB	2e-13	-0.915725	0.268	0.28	4.63e-09	HC	astro
DOCK10	2.14e-13	-1.18223	0.135	0.164	4.96e-09	HC	astro
SLC6A9	2.59e-13	0.932466	0.082	0.026	5.99e-09	HC	astro
PDE1C	3.52e-13	-1.57341	0.047	0.119	8.16e-09	HC	astro
ROBO2	3.93e-13	-0.930151	0.164	0.264	9.1e-09	HC	astro
SCG5	4.36e-13	-2.4057	0.039	0.095	1.01e-08	HC	astro
MSX1	4.66e-13	1.1614	0.14	0.06	1.08e-08	HC	astro
CARNS1	5.6e-13	-3.18714	0.016	0.053	1.3e-08	HC	astro
2024-03-01	5.89e-13	-1.29336	0.137	0.201	1.37e-08	HC	astro
AL157935.2	5.94e-13	1.90288	0.087	0.026	1.38e-08	HC	astro
FKBP5	7.49e-13	-0.968161	0.22	0.306	1.74e-08	HC	astro
DPYD	7.62e-13	-1.27323	0.144	0.199	1.77e-08	HC	astro
RXRG	8.81e-13	0.917948	0.167	0.079	2.04e-08	HC	astro
YWHAZ	1.12e-12	-0.858651	0.286	0.315	2.6e-08	HC	astro
BEX1	1.22e-12	-1.65993	0.084	0.131	2.83e-08	HC	astro
GOLGA6L10	1.28e-12	1.57454	0.095	0.032	2.97e-08	HC	astro
SLC8A1	1.52e-12	-1.05499	0.183	0.288	3.53e-08	HC	astro
PLCL1	1.6e-12	-0.993235	0.198	0.226	3.7e-08	HC	astro
ARPP19	1.84e-12	-0.883461	0.253	0.259	4.26e-08	HC	astro
RADIL	1.97e-12	1.03229	0.172	0.084	4.55e-08	HC	astro
ABCA2	2.1e-12	-1.57317	0.12	0.187	4.87e-08	HC	astro
PNLDC1	2.45e-12	3.05409	0.048	0.008	5.68e-08	HC	astro
AP000229.1	3.06e-12	1.14824	0.073	0.021	7.08e-08	HC	astro
VSNL1	3.7e-12	-1.5693	0.081	0.143	8.58e-08	HC	astro
EGF	3.83e-12	1.0288	0.154	0.072	8.88e-08	HC	astro
PEX5L	5.71e-12	-0.873117	0.233	0.268	1.32e-07	HC	astro
SGK1	5.99e-12	-0.924012	0.271	0.328	1.39e-07	HC	astro
APBB2	7.97e-12	-0.82619	0.304	0.318	1.85e-07	HC	astro
CHRNA5	8.42e-12	2.26103	0.04	0.005	1.95e-07	HC	astro
NEFM	1.04e-11	-2.46917	0.022	0.071	2.41e-07	HC	astro
ACTR3C	1.05e-11	1.06598	0.111	0.044	2.43e-07	HC	astro
SUN2	1.07e-11	-1.06368	0.205	0.265	2.48e-07	HC	astro
CEND1	1.17e-11	-1.8497	0.057	0.121	2.71e-07	HC	astro
AC036108.3	1.37e-11	1.70376	0.064	0.016	3.17e-07	HC	astro
DACH1	1.39e-11	0.916446	0.125	0.056	3.21e-07	HC	astro
CAMK2A	1.59e-11	-1.43549	0.112	0.164	3.69e-07	HC	astro
ADARB2	1.68e-11	-1.27437	0.167	0.172	3.88e-07	HC	astro
AP2M1	1.81e-11	-1.09768	0.176	0.196	4.2e-07	HC	astro
2024-09-04	1.92e-11	-1.3757	0.107	0.179	4.46e-07	HC	astro
KLHL25	1.96e-11	0.835063	0.169	0.085	4.54e-07	HC	astro
PPP1R3D	2.14e-11	1.21274	0.135	0.061	4.95e-07	HC	astro
ENO2	2.42e-11	-0.9944	0.204	0.242	5.59e-07	HC	astro
ROBO3	2.71e-11	-0.879143	0.203	0.221	6.27e-07	HC	astro
POLN	2.78e-11	0.841833	0.216	0.122	6.43e-07	HC	astro
SRSF3	2.83e-11	-0.818031	0.263	0.277	6.56e-07	HC	astro
PLPPR4	3.06e-11	-2.35224	0.029	0.076	7.09e-07	HC	astro
CDK18	3.33e-11	-0.995413	0.084	0.063	7.7e-07	HC	astro
PRKCG	3.35e-11	-3.13786	0.014	0.052	7.76e-07	HC	astro
PGRMC1	3.57e-11	-1.68089	0.081	0.127	8.27e-07	HC	astro
TAGLN3	3.79e-11	-1.7224	0.072	0.111	8.79e-07	HC	astro
ARL17B	3.86e-11	-1.38297	0.114	0.156	8.93e-07	HC	astro
BEX4	4.56e-11	-1.10988	0.162	0.182	1.06e-06	HC	astro
NKRF	4.92e-11	0.92701	0.077	0.027	1.14e-06	HC	astro
ANO4	5.01e-11	-2.0526	0.029	0.071	1.16e-06	HC	astro
ANLN	5.23e-11	-1.93263	0.033	0.061	1.21e-06	HC	astro
IRS1	5.65e-11	0.899949	0.117	0.05	1.31e-06	HC	astro
STMN4	5.9e-11	-1.84522	0.048	0.096	1.37e-06	HC	astro
MYL12B	5.93e-11	-0.951617	0.12	0.105	1.37e-06	HC	astro
PRUNE2	7.61e-11	-1.25234	0.147	0.205	1.76e-06	HC	astro
TMEM59L	7.67e-11	-1.21288	0.141	0.198	1.78e-06	HC	astro
B4GAT1	7.95e-11	-0.859211	0.233	0.255	1.84e-06	HC	astro
NKAIN4	8.22e-11	-0.873905	0.216	0.312	1.91e-06	HC	astro
KCNH8	8.27e-11	-1.57827	0.037	0.098	1.92e-06	HC	astro
PDK4	9.23e-11	-0.820455	0.285	0.298	2.14e-06	HC	astro
MYRF	9.29e-11	-2.93505	0.02	0.057	2.15e-06	HC	astro
ATP5MC1	9.61e-11	-1.6426	0.086	0.12	2.23e-06	HC	astro
AC090772.3	9.95e-11	1.30637	0.056	0.014	2.31e-06	HC	astro
SNCG	9.98e-11	-1.29514	0.125	0.185	2.31e-06	HC	astro
CADPS2	1.09e-10	0.822302	0.466	0.348	2.52e-06	HC	astro
CHRM3	1.09e-10	-3.10734	0.02	0.044	2.53e-06	HC	astro
SYNJ2	1.11e-10	-2.14502	0.032	0.065	2.57e-06	HC	astro
SIX4	1.12e-10	2.18294	0.045	0.008	2.6e-06	HC	astro
EIF4EBP1	1.33e-10	1.86421	0.047	0.009	3.08e-06	HC	astro
PHYHIP	1.35e-10	-1.79687	0.051	0.109	3.12e-06	HC	astro
CAMK2N1	1.39e-10	-0.808596	0.233	0.246	3.22e-06	HC	astro
TMEFF2	1.41e-10	-1.5076	0.039	0.097	3.26e-06	HC	astro
CGAS	1.59e-10	3.18118	0.034	0.004	3.67e-06	HC	astro
KHDRBS2	1.61e-10	-3.62737	0.013	0.042	3.73e-06	HC	astro
CNTN2	1.68e-10	-2.31469	0.031	0.075	3.89e-06	HC	astro
SET	1.72e-10	-1.03488	0.156	0.173	3.99e-06	HC	astro
CEMIP	1.83e-10	0.906884	0.148	0.074	4.24e-06	HC	astro
LRRC7	1.84e-10	-0.929892	0.223	0.26	4.26e-06	HC	astro
RAPGEF5	1.89e-10	-1.56325	0.052	0.109	4.39e-06	HC	astro
C6orf118	2.12e-10	0.900752	0.094	0.038	4.9e-06	HC	astro
SRA1	2.15e-10	0.894408	0.118	0.052	4.97e-06	HC	astro
LANCL1	2.22e-10	-0.881208	0.245	0.266	5.14e-06	HC	astro
RGCC	2.25e-10	-0.886454	0.19	0.229	5.21e-06	HC	astro
NELL2	2.25e-10	-1.00819	0.16	0.191	5.22e-06	HC	astro
GPR89A	2.26e-10	1.01073	0.122	0.055	5.23e-06	HC	astro
ACTRT3	2.29e-10	3.41293	0.032	0.003	5.3e-06	HC	astro
SYP	2.31e-10	-1.73017	0.074	0.109	5.36e-06	HC	astro
GOLGA8B	2.38e-10	-0.953169	0.208	0.256	5.51e-06	HC	astro
AC018797.2	2.84e-10	0.912805	0.183	0.102	6.59e-06	HC	astro
SAT2	2.87e-10	-0.856447	0.228	0.256	6.66e-06	HC	astro
RASGRF2	2.89e-10	-1.95528	0.042	0.077	6.7e-06	HC	astro
WASF1	2.99e-10	-1.4838	0.094	0.126	6.93e-06	HC	astro
DPYSL5	3.06e-10	-1.88084	0.04	0.052	7.09e-06	HC	astro
FKBP4	3.36e-10	1.46457	0.061	0.016	7.78e-06	HC	astro
LAMB4	4.06e-10	2.03996	0.057	0.015	9.41e-06	HC	astro
ATP5IF1	4.14e-10	-0.896065	0.089	0.076	9.58e-06	HC	astro
CSRP2	4.36e-10	1.06155	0.104	0.043	1.01e-05	HC	astro
TTI1	4.85e-10	0.8485	0.193	0.109	1.12e-05	HC	astro
HHIP	5.97e-10	-1.83632	0.047	0.091	1.38e-05	HC	astro
DNAJC6	5.99e-10	-0.891507	0.227	0.253	1.39e-05	HC	astro
PLD1	6.2e-10	-2.13808	0.016	0.059	1.44e-05	HC	astro
AC087477.2	6.55e-10	-2.04522	0.022	0.07	1.52e-05	HC	astro
TUBB4B	6.56e-10	-1.03716	0.144	0.154	1.52e-05	HC	astro
FTCDNL1	6.65e-10	-0.915335	0.209	0.264	1.54e-05	HC	astro
MLLT11	7.61e-10	-1.76258	0.067	0.106	1.76e-05	HC	astro
IZUMO4	8.16e-10	-1.78949	0.057	0.11	1.89e-05	HC	astro
DNAJB4	8.46e-10	1.07463	0.087	0.033	1.96e-05	HC	astro
FOXJ1	9.02e-10	1.30776	0.069	0.022	2.09e-05	HC	astro
FKBP8	9.41e-10	-1.48374	0.094	0.146	2.18e-05	HC	astro
ABCA8	9.87e-10	-1.63955	0.057	0.074	2.29e-05	HC	astro
SRSF2	1.07e-09	-0.913564	0.174	0.195	2.47e-05	HC	astro
AC011444.3	1.1e-09	1.20535	0.07	0.022	2.55e-05	HC	astro
PCK2	1.28e-09	1.39932	0.05	0.013	2.98e-05	HC	astro
TMEM243	1.36e-09	0.840199	0.099	0.043	3.15e-05	HC	astro
G0S2	1.37e-09	1.62218	0.082	0.032	3.16e-05	HC	astro
DCC	1.43e-09	-2.68345	0.019	0.057	3.32e-05	HC	astro
GAP43	1.51e-09	-1.71594	0.058	0.111	3.51e-05	HC	astro
FA2H	1.66e-09	-2.18002	0.019	0.054	3.84e-05	HC	astro
MFGE8	1.7e-09	-0.933056	0.193	0.249	3.93e-05	HC	astro
GHITM	1.72e-09	-0.889102	0.18	0.178	3.98e-05	HC	astro
SLC2A1	1.78e-09	-1.15577	0.139	0.185	4.12e-05	HC	astro
RGS4	1.95e-09	-2.25087	0.024	0.061	4.51e-05	HC	astro
GPN1	1.97e-09	0.886598	0.092	0.038	4.56e-05	HC	astro
TUBB4A	2.06e-09	-1.32638	0.079	0.137	4.78e-05	HC	astro
SYN1	2.11e-09	-2.22498	0.032	0.071	4.88e-05	HC	astro
MTHFSD	2.12e-09	0.815052	0.119	0.056	4.91e-05	HC	astro
FAM129A	2.39e-09	1.28994	0.031	0.005	5.54e-05	HC	astro
LINC00324	2.44e-09	3.06003	0.033	0.004	5.66e-05	HC	astro
PKP4	2.5e-09	-0.824554	0.198	0.218	5.78e-05	HC	astro
PLEKHH1	2.57e-09	-1.1883	0.114	0.125	5.95e-05	HC	astro
AATK	2.58e-09	-1.35081	0.106	0.145	5.98e-05	HC	astro
AL078639.1	2.71e-09	1.09313	0.15	0.08	6.28e-05	HC	astro
LINC01608	2.98e-09	-2.57089	0.014	0.045	6.91e-05	HC	astro
TPI1	3.04e-09	-1.00798	0.167	0.191	7.05e-05	HC	astro
ATP5MC3	3.17e-09	-0.874976	0.173	0.165	7.35e-05	HC	astro
NCAPD3	3.18e-09	0.960784	0.126	0.061	7.35e-05	HC	astro
KIF5A	3.26e-09	-1.306	0.095	0.117	7.54e-05	HC	astro
SLCO1A2	3.83e-09	-1.82516	0.044	0.081	8.86e-05	HC	astro
KCNG1	3.83e-09	1.48761	0.05	0.013	8.86e-05	HC	astro
KLHL2	4.22e-09	-0.830927	0.212	0.257	9.77e-05	HC	astro
RTN1	4.41e-09	-0.800862	0.258	0.319	0.000102179	HC	astro
CDK5R1	4.45e-09	-1.81487	0.039	0.088	0.000103096	HC	astro
TLN1	4.53e-09	0.800564	0.128	0.063	0.000104906	HC	astro
CUEDC1	5.15e-09	-0.81963	0.154	0.162	0.000119277	HC	astro
MAG	5.31e-09	-2.03648	0.025	0.064	0.000122896	HC	astro
EPB41	5.92e-09	1.02398	0.165	0.092	0.000137071	HC	astro
FAM107B	5.96e-09	-1.48608	0.06	0.097	0.00013808	HC	astro
SNCB	6.01e-09	-3.20531	0.013	0.037	0.000139302	HC	astro
MDGA2	6.08e-09	-2.25102	0.026	0.059	0.000140731	HC	astro
CCDC81	7.11e-09	1.13153	0.096	0.041	0.000164578	HC	astro
EFHB	7.55e-09	1.17331	0.07	0.025	0.000174766	HC	astro
CREB5	7.82e-09	-0.97192	0.124	0.17	0.000181221	HC	astro
PTCH2	7.85e-09	0.983071	0.121	0.058	0.000181932	HC	astro
AL359091.1	8.54e-09	-3.49022	0.007	0.029	0.000197882	HC	astro
AC097515.1	9.09e-09	0.847739	0.188	0.111	0.000210444	HC	astro
KCNQ5	9.12e-09	-2.44062	0.037	0.074	0.000211298	HC	astro
CNTNAP2	9.34e-09	-1.33037	0.082	0.142	0.000216239	HC	astro
LDHA	1.14e-08	-1.28755	0.097	0.133	0.000265033	HC	astro
TPPP	1.15e-08	-1.2128	0.075	0.089	0.000267248	HC	astro
HES5	1.17e-08	-1.66376	0.034	0.084	0.000271167	HC	astro
NCALD	1.2e-08	-1.87516	0.039	0.072	0.00027854	HC	astro
NR4A2	1.24e-08	-1.70361	0.077	0.109	0.00028625	HC	astro
SLC9A6	1.26e-08	-0.93133	0.189	0.227	0.000291516	HC	astro
DHCR24	1.29e-08	-1.76927	0.047	0.088	0.000297775	HC	astro
PLPPR2	1.37e-08	-1.31175	0.12	0.168	0.000318344	HC	astro
DLGAP2	1.47e-08	-2.24292	0.04	0.077	0.00034149	HC	astro
TMEM79	1.52e-08	0.966684	0.044	0.013	0.000351491	HC	astro
CCDC117	1.75e-08	1.08258	0.123	0.063	0.000404527	HC	astro
ZSCAN31	1.75e-08	1.16284	0.095	0.041	0.000405705	HC	astro
FAT2	1.83e-08	5.18231	0.019	0.003	0.00042373	HC	astro
MYO5C	1.84e-08	0.916316	0.107	0.05	0.000426775	HC	astro
TUBB	1.86e-08	-0.961803	0.15	0.166	0.000430659	HC	astro
GSTM5	1.97e-08	1.37134	0.081	0.032	0.000457464	HC	astro
FAM66D	2.08e-08	-0.981435	0.143	0.192	0.000481959	HC	astro
SLC25A4	2.12e-08	-0.815151	0.112	0.106	0.000490074	HC	astro
CNTN3	2.29e-08	-1.20862	0.074	0.136	0.000530297	HC	astro
CFAP161	2.38e-08	1.37792	0.05	0.014	0.000552117	HC	astro
ADGRB2	2.74e-08	-1.10093	0.11	0.132	0.00063471	HC	astro
AL035681.1	2.79e-08	1.10428	0.08	0.032	0.000647194	HC	astro
OPALIN	2.9e-08	-2.16706	0.021	0.052	0.000671055	HC	astro
ZNF441	3.02e-08	1.27896	0.092	0.04	0.000700595	HC	astro
DCAF8	3.19e-08	-1.21548	0.101	0.155	0.000739472	HC	astro
CCNJL	3.52e-08	0.98463	0.082	0.034	0.000816156	HC	astro
AC009975.1	3.55e-08	2.3461	0.034	0.006	0.000821796	HC	astro
FERMT3	3.68e-08	1.62475	0.038	0.008	0.000853193	HC	astro
MDGA1	4.17e-08	0.93187	0.099	0.046	0.00096676	HC	astro
DYNLL2	4.25e-08	-0.801025	0.152	0.144	0.000983867	HC	astro
ELOB	4.29e-08	-0.864101	0.175	0.184	0.00099456	HC	astro
SV2A	4.72e-08	-1.75951	0.05	0.08	0.00109429	HC	astro
NDUFA11	6.17e-08	-1.66549	0.054	0.073	0.00142851	HC	astro
ATP6V1E1	6.25e-08	-0.810854	0.19	0.201	0.00144823	HC	astro
CLSTN2	6.9e-08	-1.5341	0.055	0.082	0.0015975	HC	astro
SYTL2	6.93e-08	-0.957732	0.069	0.062	0.00160579	HC	astro
LIPA	7.08e-08	-0.979502	0.17	0.198	0.00163979	HC	astro
NDUFV1	7.23e-08	-1.1943	0.097	0.129	0.00167577	HC	astro
CD22	7.32e-08	-2.28192	0.014	0.024	0.00169443	HC	astro
AKT1	7.8e-08	-1.59029	0.048	0.083	0.00180721	HC	astro
CAMKV	7.88e-08	-2.07883	0.025	0.055	0.00182419	HC	astro
BEX5	8.59e-08	-2.07724	0.031	0.05	0.00199065	HC	astro
MYO1D	8.91e-08	-1.82707	0.037	0.072	0.00206479	HC	astro
CALHM1	9.49e-08	-6.06812	0	0.015	0.00219827	HC	astro
TRIM36	9.8e-08	-2.99764	0.004	0.03	0.00227035	HC	astro
ELOVL1	1.01e-07	-1.55753	0.067	0.111	0.00234632	HC	astro
VSTM2L	1.05e-07	-3.02916	0.01	0.03	0.00242425	HC	astro
HDHD3	1.07e-07	-1.5495	0.062	0.109	0.00248746	HC	astro
BCAS1	1.09e-07	-1.47952	0.025	0.064	0.00252646	HC	astro
B2M	1.13e-07	-0.90018	0.13	0.133	0.00261354	HC	astro
C10orf90	1.37e-07	-1.2727	0.105	0.136	0.00316978	HC	astro
TMEM130	1.42e-07	-2.35246	0.016	0.047	0.00328734	HC	astro
FADS3	1.44e-07	-0.895259	0.194	0.233	0.00334608	HC	astro
PUS3	1.49e-07	1.67349	0.046	0.013	0.00345656	HC	astro
SCN3B	1.55e-07	-2.58585	0.014	0.047	0.00359277	HC	astro
ANAPC5	1.57e-07	-0.802549	0.173	0.186	0.00363517	HC	astro
SLC5A11	1.57e-07	-1.8791	0.034	0.044	0.00364651	HC	astro
DDX3Y	1.62e-07	0.869462	0.164	0.106	0.00374668	HC	astro
STON1-GTF2A1L	1.65e-07	1.22996	0.036	0.009	0.00382168	HC	astro
SH3BP2	1.81e-07	-0.87598	0.182	0.226	0.00418491	HC	astro
GNAI1	1.98e-07	-1.28675	0.09	0.135	0.00457829	HC	astro
HUNK	2.09e-07	1.48861	0.049	0.015	0.00484057	HC	astro
AC009041.2	2.1e-07	-1.26266	0.052	0.053	0.0048569	HC	astro
NR4A1	2.11e-07	-1.72298	0.035	0.055	0.00488461	HC	astro
GUK1	2.13e-07	-0.923287	0.145	0.156	0.00492576	HC	astro
GRM7	2.15e-07	-1.43026	0.094	0.131	0.00496909	HC	astro
MORC4	2.23e-07	0.901715	0.094	0.044	0.00516457	HC	astro
KCNMB4	2.33e-07	-1.8935	0.026	0.055	0.00538608	HC	astro
IL27	2.44e-07	-2.65392	0.003	0.025	0.0056548	HC	astro
SULT4A1	2.52e-07	-2.00542	0.025	0.059	0.00584668	HC	astro
DNA2	2.6e-07	0.877514	0.105	0.052	0.0060265	HC	astro
GPR156	2.64e-07	0.936727	0.089	0.041	0.00610419	HC	astro
RFTN1	2.74e-07	0.825027	0.141	0.079	0.00634382	HC	astro
RHBDL3	2.79e-07	-0.974533	0.13	0.19	0.00645935	HC	astro
ZFP36	2.8e-07	-1.61087	0.047	0.084	0.00648575	HC	astro
AC138894.1	2.86e-07	1.09075	0.031	0.007	0.00663053	HC	astro
SNCA	2.92e-07	-0.901505	0.102	0.108	0.00676884	HC	astro
MAPK8IP1	3.12e-07	-1.19999	0.091	0.146	0.00723515	HC	astro
RAB3A	3.25e-07	-2.27874	0.026	0.059	0.00752316	HC	astro
OLFM1	3.26e-07	-1.18471	0.12	0.161	0.00754478	HC	astro
PALM2-AKAP2	3.42e-07	-2.71339	0.012	0.035	0.00791855	HC	astro
SH3TC2	3.51e-07	-2.10883	0.022	0.035	0.00813427	HC	astro
PRKAR1B	3.63e-07	-1.27698	0.098	0.135	0.00840107	HC	astro
CCNDBP1	3.78e-07	-0.861538	0.065	0.05	0.0087476	HC	astro
THAP2	3.83e-07	1.36644	0.063	0.024	0.00886513	HC	astro
CHP1	3.84e-07	-1.29981	0.087	0.126	0.0088873	HC	astro
NR4A3	4.68e-07	-2.49835	0.026	0.044	0.0108444	HC	astro
REPS2	4.88e-07	-2.07852	0.026	0.044	0.0113007	HC	astro
IP6K1	5.11e-07	-0.814106	0.172	0.191	0.0118472	HC	astro
QRICH1	5.12e-07	-0.802366	0.145	0.157	0.0118487	HC	astro
CHAC2	5.15e-07	1.12716	0.089	0.043	0.0119382	HC	astro
RIPOR3	5.18e-07	1.4431	0.067	0.027	0.011997	HC	astro
MIR137HG	5.42e-07	-4.16882	0.003	0.023	0.0125598	HC	astro
MET	5.48e-07	-3.77348	0.006	0.019	0.012703	HC	astro
CPLX2	6.2e-07	-1.68141	0.042	0.082	0.0143599	HC	astro
EFNA1	6.7e-07	-2.19513	0.021	0.054	0.0155243	HC	astro
PLA2R1	6.78e-07	1.56771	0.059	0.022	0.0157138	HC	astro
MAP2K2	7.34e-07	0.820442	0.099	0.049	0.0170084	HC	astro
CTSA	7.65e-07	-0.918837	0.137	0.163	0.0177309	HC	astro
KCTD17	7.73e-07	-1.62538	0.032	0.074	0.0179148	HC	astro
CD59	7.98e-07	0.955934	0.069	0.029	0.0184809	HC	astro
MIDN	8e-07	-0.882194	0.168	0.193	0.018541	HC	astro
KIRREL3	8.3e-07	-1.10495	0.048	0.092	0.0192363	HC	astro
PIANP	8.58e-07	-2.4852	0.018	0.045	0.0198795	HC	astro
SEZ6L2	8.64e-07	-1.93718	0.026	0.054	0.0200085	HC	astro
SLAIN1	8.75e-07	-0.865288	0.177	0.195	0.0202699	HC	astro
CACNG8	9.16e-07	-1.85071	0.026	0.036	0.0212267	HC	astro
ZNF536	1.11e-06	-1.31236	0.041	0.08	0.0257378	HC	astro
CDH9	1.18e-06	-3.83586	0.007	0.021	0.0274247	HC	astro
MARCKSL1	1.2e-06	-0.813912	0.177	0.218	0.0278888	HC	astro
NFATC4	1.22e-06	-0.860102	0.165	0.192	0.0281747	HC	astro
SEC14L5	1.29e-06	-2.6386	0.011	0.026	0.0297903	HC	astro
RNASE1	1.29e-06	-2.09965	0.02	0.049	0.0298996	HC	astro
RAB3C	1.39e-06	-1.85971	0.034	0.063	0.0320855	HC	astro
QTRT1	1.5e-06	-0.949947	0.141	0.178	0.0346849	HC	astro
RNASEK-C17orf49	1.58e-06	-1.35012	0.062	0.074	0.0365311	HC	astro
PPFIBP1	1.58e-06	-1.73455	0.031	0.052	0.0365749	HC	astro
MTMR7	1.58e-06	-2.15006	0.018	0.038	0.0366626	HC	astro
NAP1L3	1.62e-06	-1.32335	0.068	0.081	0.03747	HC	astro
ENOSF1	1.7e-06	-0.836192	0.16	0.191	0.0393314	HC	astro
SCPEP1	1.7e-06	-0.862626	0.171	0.206	0.0394356	HC	astro
AC007541.1	1.73e-06	1.97137	0.024	0.004	0.0400464	HC	astro
USP31	1.75e-06	-0.847138	0.156	0.161	0.0406475	HC	astro
CD74	1.8e-06	-2.23252	0.02	0.049	0.0417938	HC	astro
RIMS1	1.87e-06	0.947343	0.209	0.139	0.0434226	HC	astro
SEMA5A	1.9e-06	0.846102	0.12	0.067	0.0439694	HC	astro
TUBA4A	1.9e-06	-1.45519	0.07	0.098	0.0439783	HC	astro
AC012409.2	1.92e-06	-1.38742	0.05	0.094	0.0444549	HC	astro
MAST3	1.93e-06	-1.32187	0.079	0.103	0.0447396	HC	astro
AC106037.2	2.06e-06	1.47817	0.031	0.007	0.04781	HC	astro
HSPH1	5.99e-70	3.11376	0.642	0.337	1.39e-65	CB	astro
PRKG1	1.22e-69	-1.37645	0.733	0.892	2.82e-65	CB	astro
OSBPL3	5.25e-60	2.84352	0.448	0.101	1.22e-55	CB	astro
HSPA1A	2.81e-54	2.26522	0.636	0.682	6.51e-50	CB	astro
HSPA1B	1.47e-53	1.99019	0.566	0.419	3.41e-49	CB	astro
PTGES3	3.09e-52	2.06168	0.752	0.564	7.15e-48	CB	astro
ABHD3	1.38e-50	2.14713	0.609	0.279	3.19e-46	CB	astro
HIBCH	2.6e-49	1.57383	0.797	0.515	6.02e-45	CB	astro
HSPA4L	1.2e-47	2.24387	0.575	0.259	2.77e-43	CB	astro
STIP1	1.66e-47	2.08058	0.556	0.232	3.85e-43	CB	astro
CKB	1.88e-46	-0.873196	0.859	0.905	4.35e-42	CB	astro
HSPA8	1e-45	1.88205	0.71	0.424	2.33e-41	CB	astro
HSPE1	1.9e-44	2.31496	0.512	0.218	4.41e-40	CB	astro
DNAJA1	2.31e-44	1.93374	0.643	0.351	5.36e-40	CB	astro
CHORDC1	7.3e-44	1.95572	0.587	0.275	1.69e-39	CB	astro
DNAJB1	3.19e-43	1.79087	0.551	0.434	7.4e-39	CB	astro
HMGB1	8.53e-43	1.55872	0.889	0.759	1.98e-38	CB	astro
GPBP1	4.7e-42	1.03234	0.852	0.617	1.09e-37	CB	astro
CACYBP	4.91e-42	1.63061	0.526	0.199	1.14e-37	CB	astro
RHOB	6.11e-42	-1.25229	0.545	0.667	1.42e-37	CB	astro
LRMDA	1.53e-41	-0.816425	0.73	0.731	3.56e-37	CB	astro
PARD6G-AS1	2.01e-41	2.07175	0.416	0.121	4.65e-37	CB	astro
CCT4	7.46e-41	1.70315	0.573	0.256	1.73e-36	CB	astro
HSPD1	7.5e-41	1.87356	0.68	0.434	1.74e-36	CB	astro
DNAJA4	8.61e-41	2.33378	0.379	0.098	1.99e-36	CB	astro
AMER2	6.49e-40	-0.959817	0.642	0.721	1.5e-35	CB	astro
TRIB2	2.01e-39	-0.923516	0.549	0.594	4.65e-35	CB	astro
USPL1	2.13e-39	1.65936	0.436	0.141	4.93e-35	CB	astro
HSPA6	2.68e-39	5.88145	0.174	0.005	6.2e-35	CB	astro
HIF1A-AS2	1.25e-38	1.62505	0.566	0.252	2.9e-34	CB	astro
HIF3A	8.25e-38	-0.909334	0.669	0.782	1.91e-33	CB	astro
WHRN	5.01e-37	1.81503	0.379	0.109	1.16e-32	CB	astro
CCT8	6.9e-37	1.41707	0.389	0.12	1.6e-32	CB	astro
OSBPL1A	8.81e-37	1.47449	0.762	0.512	2.04e-32	CB	astro
ZFAND2A	1.59e-35	3.06771	0.238	0.033	3.68e-31	CB	astro
TCP1	6.61e-35	1.42101	0.468	0.18	1.53e-30	CB	astro
SUGT1	1.4e-34	1.19087	0.665	0.361	3.23e-30	CB	astro
BAG3	5.85e-34	1.83464	0.59	0.352	1.36e-29	CB	astro
AHSA1	8.06e-34	1.61069	0.398	0.131	1.87e-29	CB	astro
SEZ6L	8.93e-34	1.87623	0.412	0.143	2.07e-29	CB	astro
GPR37L1	4.03e-33	-0.899024	0.648	0.733	9.34e-29	CB	astro
IARS	9.8e-33	1.15281	0.619	0.319	2.27e-28	CB	astro
SOD1	6.63e-32	1.52499	0.634	0.391	1.54e-27	CB	astro
WDR61	2.42e-31	1.91236	0.45	0.182	5.6e-27	CB	astro
SLC7A5	4.12e-31	1.62812	0.376	0.125	9.54e-27	CB	astro
NUPR1	1.14e-30	1.81423	0.569	0.367	2.65e-26	CB	astro
SERPINH1	1.85e-30	2.12483	0.35	0.122	4.29e-26	CB	astro
DNAJB4	7.02e-30	2.14516	0.244	0.049	1.63e-25	CB	astro
NOP58	9.79e-30	1.1524	0.485	0.214	2.27e-25	CB	astro
CCT3	1.1e-29	1.23767	0.555	0.274	2.55e-25	CB	astro
ALDH1L1	1.44e-29	-1.02444	0.637	0.671	3.34e-25	CB	astro
TARS	1.96e-29	0.890967	0.46	0.208	4.54e-25	CB	astro
XPO1	2.45e-29	0.957911	0.88	0.702	5.68e-25	CB	astro
LINC00632	4.44e-29	1.13545	0.519	0.244	1.03e-24	CB	astro
MBNL2	4.86e-29	0.994512	0.797	0.578	1.13e-24	CB	astro
ATP2C1	5.68e-29	1.29721	0.619	0.342	1.32e-24	CB	astro
YARS	1.18e-28	1.09039	0.41	0.166	2.74e-24	CB	astro
ZFP36L1	1.23e-28	-1.10784	0.56	0.672	2.85e-24	CB	astro
CRYAB	2.68e-28	1.68592	0.689	0.647	6.21e-24	CB	astro
NQO1	3.74e-28	2.21225	0.261	0.061	8.66e-24	CB	astro
ASNS	3.99e-28	1.23685	0.448	0.191	9.25e-24	CB	astro
ST13	4.64e-28	1.30729	0.67	0.427	1.07e-23	CB	astro
RAB39A	1.07e-27	2.20593	0.198	0.032	2.48e-23	CB	astro
FXR1	1.56e-27	0.911931	0.78	0.535	3.61e-23	CB	astro
HSPE1-MOB4	4.42e-27	2.16495	0.256	0.061	1.02e-22	CB	astro
SOS1	1.2e-26	0.846725	0.807	0.598	2.78e-22	CB	astro
NUDC	1.34e-26	1.42115	0.4	0.159	3.11e-22	CB	astro
ABCA8	1.82e-26	1.27263	0.381	0.147	4.22e-22	CB	astro
CCT5	2.4e-26	1.29698	0.412	0.17	5.57e-22	CB	astro
HSPB1	3.08e-26	1.49492	0.462	0.29	7.12e-22	CB	astro
HSP90AB1	7.95e-26	1.12873	0.803	0.631	1.84e-21	CB	astro
CAP2	8.91e-26	1.14245	0.474	0.221	2.06e-21	CB	astro
DNAJB6	1.02e-25	0.896246	0.641	0.374	2.37e-21	CB	astro
CRYZ	1.35e-25	1.794	0.272	0.076	3.12e-21	CB	astro
HSPA4	1.36e-25	1.10522	0.541	0.28	3.16e-21	CB	astro
TKT	2.22e-25	1.28775	0.491	0.238	5.13e-21	CB	astro
P2RX7	2.35e-25	0.808691	0.332	0.138	5.44e-21	CB	astro
PGK1	4.6e-25	1.24341	0.481	0.23	1.06e-20	CB	astro
DYNLL1	5.37e-25	0.927018	0.634	0.372	1.24e-20	CB	astro
DDX27	5.74e-25	1.04283	0.281	0.099	1.33e-20	CB	astro
JDP2	6.8e-25	1.32178	0.49	0.242	1.57e-20	CB	astro
XIST	1.05e-24	1.2063	0.423	0.185	2.43e-20	CB	astro
TENT4B	1.24e-24	1.42264	0.311	0.105	2.88e-20	CB	astro
JUND	1.68e-24	-1.21017	0.275	0.322	3.89e-20	CB	astro
GPR89B	1.84e-24	1.60786	0.253	0.071	4.27e-20	CB	astro
NARS	2.64e-24	0.968264	0.399	0.176	6.11e-20	CB	astro
TIMM44	2.88e-24	1.54871	0.321	0.111	6.67e-20	CB	astro
KLHL25	3.68e-24	1.7559	0.252	0.068	8.52e-20	CB	astro
KLF9	3.93e-24	-0.869007	0.361	0.391	9.09e-20	CB	astro
ZNF83	4.81e-24	1.02894	0.522	0.27	1.11e-19	CB	astro
GARS	5.98e-24	0.968174	0.471	0.229	1.39e-19	CB	astro
MRPL18	7.5e-24	1.64221	0.339	0.125	1.74e-19	CB	astro
CASTOR2	8.66e-24	1.53683	0.199	0.046	2.01e-19	CB	astro
LARS	9.73e-24	0.802501	0.56	0.309	2.25e-19	CB	astro
PRDX1	2.21e-23	1.13713	0.54	0.29	5.13e-19	CB	astro
PPP1R1B	2.38e-23	-1.18401	0.315	0.457	5.51e-19	CB	astro
HERPUD1	2.44e-23	0.919431	0.45	0.219	5.65e-19	CB	astro
HSPA1L	2.83e-23	2.42877	0.166	0.026	6.55e-19	CB	astro
MPHOSPH6	2.88e-23	1.01121	0.258	0.087	6.68e-19	CB	astro
AC008892.1	3.21e-23	1.801	0.202	0.044	7.43e-19	CB	astro
TRIM26	4.33e-23	1.66976	0.244	0.068	1e-18	CB	astro
MEF2C-AS1	6.01e-23	-1.13853	0.293	0.35	1.39e-18	CB	astro
ELOVL5	6.38e-23	1.01458	0.664	0.425	1.48e-18	CB	astro
PNPT1	7.35e-23	0.806398	0.375	0.17	1.7e-18	CB	astro
GPC5	1.07e-22	-1.20634	0.627	0.694	2.49e-18	CB	astro
NAA16	1.08e-22	0.957056	0.582	0.336	2.49e-18	CB	astro
PLEKHG4B	1.63e-22	1.63846	0.321	0.119	3.78e-18	CB	astro
CLK1	3.1e-22	0.920081	0.717	0.485	7.17e-18	CB	astro
PPID	3.48e-22	1.14989	0.358	0.148	8.06e-18	CB	astro
HINT1	3.62e-22	0.818691	0.398	0.189	8.4e-18	CB	astro
AC098850.3	4.79e-22	1.03935	0.257	0.088	1.11e-17	CB	astro
ENTPD1-AS1	7.59e-22	-0.84595	0.505	0.546	1.76e-17	CB	astro
CP	8.57e-22	1.99763	0.246	0.071	1.98e-17	CB	astro
AC008957.1	9.56e-22	1.21887	0.439	0.21	2.21e-17	CB	astro
NUDT9	1.49e-21	0.842899	0.386	0.181	3.45e-17	CB	astro
FAM181B	1.51e-21	-1.05633	0.318	0.43	3.51e-17	CB	astro
CEBPZ	1.52e-21	0.926918	0.403	0.188	3.52e-17	CB	astro
NR4A1	1.83e-21	-2.73792	0.073	0.128	4.25e-17	CB	astro
NOL7	2.15e-21	1.14545	0.318	0.127	4.98e-17	CB	astro
DCUN1D5	2.19e-21	0.84752	0.251	0.093	5.08e-17	CB	astro
LARP7	3.62e-21	1.00277	0.529	0.292	8.38e-17	CB	astro
ASIC2	3.9e-21	1.57482	0.211	0.056	9.03e-17	CB	astro
ABCC5	4.33e-21	0.882721	0.472	0.246	1e-16	CB	astro
HSPA9	5.84e-21	0.94582	0.616	0.379	1.35e-16	CB	astro
ZC3H15	6.17e-21	0.858439	0.472	0.248	1.43e-16	CB	astro
HSP90AA1	7.63e-21	1.51613	0.916	0.861	1.77e-16	CB	astro
MXD1	9.04e-21	1.00088	0.364	0.159	2.09e-16	CB	astro
METTL21A	1.29e-20	0.832604	0.228	0.081	2.98e-16	CB	astro
TMEM243	1.34e-20	2.49195	0.182	0.038	3.12e-16	CB	astro
MIDN	1.61e-20	-1.01534	0.313	0.344	3.73e-16	CB	astro
VDAC2	3.75e-20	1.02572	0.309	0.127	8.7e-16	CB	astro
POLR3H	4.26e-20	0.924047	0.385	0.182	9.86e-16	CB	astro
SLC39A14	4.65e-20	0.862368	0.199	0.064	1.08e-15	CB	astro
ZNHIT6	5.36e-20	1.03928	0.321	0.136	1.24e-15	CB	astro
DAB2	5.48e-20	1.37948	0.274	0.098	1.27e-15	CB	astro
CWF19L2	7.38e-20	0.936636	0.578	0.347	1.71e-15	CB	astro
LINC00324	8.29e-20	5.02822	0.093	0.004	1.92e-15	CB	astro
HSD11B1	9.2e-20	1.57626	0.306	0.117	2.13e-15	CB	astro
G2E3	1.15e-19	0.994952	0.285	0.116	2.67e-15	CB	astro
RMND5A	1.38e-19	0.874843	0.379	0.181	3.21e-15	CB	astro
AARS	1.5e-19	0.867473	0.524	0.297	3.48e-15	CB	astro
SNX3	2.32e-19	0.839981	0.536	0.311	5.38e-15	CB	astro
CCT2	2.59e-19	0.983285	0.393	0.189	6e-15	CB	astro
HDDC2	2.97e-19	1.04708	0.321	0.137	6.87e-15	CB	astro
RSL24D1	3e-19	0.946677	0.34	0.154	6.95e-15	CB	astro
COPS5	3.34e-19	1.08053	0.18	0.053	7.73e-15	CB	astro
AC107081.2	3.61e-19	2.43168	0.129	0.017	8.35e-15	CB	astro
CA8	3.82e-19	1.38523	0.178	0.045	8.84e-15	CB	astro
PDIA4	4.42e-19	1.14268	0.297	0.119	1.02e-14	CB	astro
SARS	4.65e-19	0.987966	0.358	0.166	1.08e-14	CB	astro
PLOD1	4.81e-19	1.24097	0.254	0.089	1.11e-14	CB	astro
AL096711.2	5.65e-19	0.850563	0.284	0.12	1.31e-14	CB	astro
HES1	5.74e-19	-1.41938	0.215	0.342	1.33e-14	CB	astro
SESN2	7.4e-19	1.47045	0.24	0.079	1.71e-14	CB	astro
AC018797.2	8.29e-19	1.11747	0.315	0.131	1.92e-14	CB	astro
PRLR	8.66e-19	3.05303	0.113	0.011	2.01e-14	CB	astro
C5orf17	9.88e-19	6.54774	0.079	0.001	2.29e-14	CB	astro
AC097537.1	1.01e-18	1.172	0.24	0.084	2.35e-14	CB	astro
CCDC117	1.11e-18	1.22627	0.224	0.076	2.58e-14	CB	astro
CARS	1.24e-18	0.926462	0.434	0.224	2.87e-14	CB	astro
BID	1.58e-18	1.15883	0.219	0.073	3.66e-14	CB	astro
AL354733.3	1.62e-18	0.955085	0.129	0.031	3.76e-14	CB	astro
CCT6A	1.77e-18	0.895225	0.373	0.181	4.1e-14	CB	astro
PPARGC1A	2.33e-18	-0.847724	0.377	0.388	5.4e-14	CB	astro
HSP90B1	2.7e-18	0.935313	0.514	0.296	6.26e-14	CB	astro
NOP56	2.82e-18	1.11566	0.309	0.131	6.52e-14	CB	astro
CIRBP	3.01e-18	-0.826807	0.313	0.302	6.98e-14	CB	astro
IL6ST	3.06e-18	0.865902	0.694	0.489	7.09e-14	CB	astro
DNTTIP2	3.37e-18	1.11635	0.261	0.099	7.81e-14	CB	astro
C8orf59	3.56e-18	0.978693	0.348	0.16	8.24e-14	CB	astro
SHMT1	3.67e-18	1.27765	0.192	0.057	8.51e-14	CB	astro
RADIL	4.48e-18	0.881766	0.26	0.104	1.04e-13	CB	astro
SDC4	4.53e-18	-1.43359	0.208	0.311	1.05e-13	CB	astro
LINC00278	5.15e-18	-1.34357	0.198	0.297	1.19e-13	CB	astro
SMAD1	5.48e-18	1.04138	0.445	0.236	1.27e-13	CB	astro
SLC17A5	7.6e-18	0.862971	0.34	0.16	1.76e-13	CB	astro
BUD31	1.11e-17	1.65034	0.187	0.051	2.57e-13	CB	astro
RNFT2	1.26e-17	1.00475	0.139	0.037	2.92e-13	CB	astro
LRIF1	1.48e-17	1.23026	0.276	0.11	3.43e-13	CB	astro
CHRNA5	1.65e-17	3.01811	0.107	0.011	3.82e-13	CB	astro
RANGAP1	2.06e-17	0.985114	0.242	0.093	4.77e-13	CB	astro
SMAD5	2.07e-17	0.827001	0.321	0.152	4.8e-13	CB	astro
RPIA	2.09e-17	0.870461	0.148	0.043	4.83e-13	CB	astro
FAM117B	2.14e-17	0.857516	0.225	0.088	4.95e-13	CB	astro
SPATA6L	2.49e-17	0.855519	0.324	0.152	5.76e-13	CB	astro
PTCHD1	2.73e-17	0.896217	0.316	0.141	6.33e-13	CB	astro
XPOT	2.77e-17	0.810065	0.372	0.188	6.41e-13	CB	astro
FAM184B	3e-17	1.10645	0.21	0.07	6.95e-13	CB	astro
DUSP1	3.37e-17	-1.8843	0.101	0.112	7.8e-13	CB	astro
SESN3	3.54e-17	0.809041	0.642	0.427	8.2e-13	CB	astro
G0S2	4.28e-17	2.19882	0.176	0.045	9.91e-13	CB	astro
AP000787.1	4.37e-17	1.02685	0.266	0.109	1.01e-12	CB	astro
SRA1	5.18e-17	1.10769	0.212	0.076	1.2e-12	CB	astro
RPL18A	8.4e-17	0.848506	0.235	0.097	1.95e-12	CB	astro
NKAIN4	9.08e-17	-1.44018	0.151	0.258	2.1e-12	CB	astro
SMPD3	1.14e-16	1.78834	0.084	0.009	2.65e-12	CB	astro
ARL14EP	1.21e-16	0.967172	0.239	0.095	2.8e-12	CB	astro
FAM173B	1.42e-16	0.902613	0.251	0.106	3.28e-12	CB	astro
TLN1	1.55e-16	0.810592	0.228	0.094	3.58e-12	CB	astro
COL16A1	2.14e-16	-0.817196	0.358	0.424	4.96e-12	CB	astro
DHX34	2.6e-16	0.853457	0.198	0.077	6.02e-12	CB	astro
SLC7A11	2.71e-16	1.11458	0.868	0.819	6.27e-12	CB	astro
TUBA1C	2.78e-16	0.989381	0.252	0.101	6.45e-12	CB	astro
HHIP	2.8e-16	-0.841754	0.219	0.174	6.49e-12	CB	astro
SLC4A1AP	2.92e-16	0.914363	0.271	0.12	6.76e-12	CB	astro
SSB	3.09e-16	0.920057	0.451	0.252	7.16e-12	CB	astro
PIP5K1C	3.09e-16	0.882683	0.267	0.116	7.16e-12	CB	astro
AC024610.2	3.47e-16	1.43374	0.315	0.141	8.05e-12	CB	astro
NKAIN1	3.6e-16	2.71548	0.104	0.012	8.34e-12	CB	astro
AC022601.1	3.62e-16	0.985137	0.231	0.092	8.38e-12	CB	astro
UBQLN1	3.65e-16	0.835796	0.441	0.243	8.45e-12	CB	astro
GALNT5	3.88e-16	0.93982	0.107	0.023	8.98e-12	CB	astro
RNF24	4.08e-16	-0.815634	0.355	0.383	9.44e-12	CB	astro
JAM3	4.78e-16	0.8839	0.244	0.103	1.11e-11	CB	astro
EEF1B2	5.21e-16	0.893107	0.166	0.054	1.21e-11	CB	astro
LEO1	5.7e-16	0.885908	0.243	0.1	1.32e-11	CB	astro
FABP5	6.19e-16	0.955261	0.254	0.106	1.43e-11	CB	astro
CLCN5	6.96e-16	-0.931674	0.151	0.121	1.61e-11	CB	astro
LRRC4	7.43e-16	1.38811	0.147	0.039	1.72e-11	CB	astro
ADGRG1	8.86e-16	-0.902828	0.339	0.427	2.05e-11	CB	astro
ASPHD1	9.06e-16	1.15939	0.15	0.042	2.1e-11	CB	astro
PSAT1	9.4e-16	1.01657	0.578	0.412	2.18e-11	CB	astro
USP1	1.02e-15	0.842133	0.201	0.073	2.36e-11	CB	astro
PDCD11	1.03e-15	1.13538	0.214	0.079	2.38e-11	CB	astro
BLCAP	1.22e-15	-0.838569	0.124	0.076	2.83e-11	CB	astro
AL136164.2	1.3e-15	-0.826478	0.387	0.443	3.02e-11	CB	astro
KDM5D	1.34e-15	-1.06191	0.139	0.153	3.11e-11	CB	astro
MOB4	1.37e-15	0.986691	0.266	0.114	3.18e-11	CB	astro
ERP29	1.5e-15	0.88312	0.23	0.094	3.48e-11	CB	astro
HPCAL4	1.9e-15	-0.862917	0.157	0.137	4.39e-11	CB	astro
NUDCD1	1.98e-15	0.824811	0.157	0.054	4.58e-11	CB	astro
SETD1B	2e-15	0.965437	0.23	0.093	4.63e-11	CB	astro
AC004784.1	2.03e-15	1.55903	0.069	0.006	4.7e-11	CB	astro
UBE2D1	2.05e-15	1.06908	0.24	0.098	4.76e-11	CB	astro
LINC00499	2.13e-15	-2.05494	0.098	0.153	4.92e-11	CB	astro
CGNL1	2.39e-15	1.0753	0.247	0.1	5.54e-11	CB	astro
ANKRD34C-AS1	2.66e-15	0.816794	0.075	0.013	6.16e-11	CB	astro
SPRYD7	2.82e-15	0.951239	0.199	0.075	6.54e-11	CB	astro
PLOD3	3.02e-15	1.42316	0.239	0.09	6.99e-11	CB	astro
UNC50	3.08e-15	0.966903	0.244	0.103	7.13e-11	CB	astro
GLIS1	3.23e-15	1.25411	0.115	0.024	7.48e-11	CB	astro
PPP1R16B	3.36e-15	0.867562	0.118	0.031	7.79e-11	CB	astro
OAZ1	3.45e-15	1.3449	0.192	0.064	7.99e-11	CB	astro
UBE2A	4.63e-15	0.921418	0.17	0.06	1.07e-10	CB	astro
SMIM20	5.44e-15	0.981984	0.169	0.059	1.26e-10	CB	astro
TMF1	5.45e-15	0.866857	0.332	0.166	1.26e-10	CB	astro
HSPA5	6.75e-15	1.15628	0.645	0.474	1.56e-10	CB	astro
RFX1	7.12e-15	0.866105	0.125	0.035	1.65e-10	CB	astro
ZDHHC5	7.26e-15	0.842318	0.223	0.094	1.68e-10	CB	astro
MDH2	8.66e-15	1.22611	0.183	0.061	2e-10	CB	astro
KIF1C	9.02e-15	1.16931	0.179	0.061	2.09e-10	CB	astro
SLC8A3	1.04e-14	1.31105	0.09	0.013	2.4e-10	CB	astro
CA13	1.06e-14	0.820728	0.26	0.116	2.46e-10	CB	astro
NELFB	1.08e-14	0.835421	0.148	0.05	2.5e-10	CB	astro
AMMECR1L	1.16e-14	0.866021	0.205	0.083	2.69e-10	CB	astro
AC011603.2	1.36e-14	0.848108	0.12	0.035	3.15e-10	CB	astro
GPR89A	1.6e-14	0.86808	0.192	0.075	3.72e-10	CB	astro
NLGN4Y	1.78e-14	-0.998244	0.308	0.471	4.11e-10	CB	astro
EMP1	1.82e-14	1.77529	0.151	0.039	4.21e-10	CB	astro
C12orf40	1.91e-14	-2.51871	0.05	0.061	4.43e-10	CB	astro
NDRG1	1.92e-14	1.34533	0.187	0.064	4.45e-10	CB	astro
ACSBG2	2e-14	1.08064	0.298	0.137	4.63e-10	CB	astro
AC022146.2	2.04e-14	0.847951	0.128	0.039	4.71e-10	CB	astro
TRIM4	2.18e-14	0.827036	0.191	0.076	5.05e-10	CB	astro
UBB	2.31e-14	1.10829	0.591	0.429	5.36e-10	CB	astro
OPA1-AS1	2.72e-14	1.96453	0.106	0.018	6.3e-10	CB	astro
RPL22	2.77e-14	1.04276	0.179	0.065	6.42e-10	CB	astro
DUSP5	3.03e-14	0.822557	0.083	0.015	7.02e-10	CB	astro
PRDX5	3.65e-14	0.832532	0.274	0.128	8.45e-10	CB	astro
DDIT3	3.8e-14	1.23088	0.35	0.178	8.81e-10	CB	astro
SELENOP	3.93e-14	0.896532	0.552	0.361	9.1e-10	CB	astro
SLC16A1	4.27e-14	-0.880101	0.113	0.073	9.9e-10	CB	astro
RNF212	4.29e-14	1.72787	0.1	0.017	9.94e-10	CB	astro
STMN1	4.68e-14	0.883819	0.107	0.028	1.09e-09	CB	astro
XKR7	5.07e-14	1.0693	0.081	0.015	1.18e-09	CB	astro
CCDC18	5.46e-14	1.0285	0.29	0.137	1.27e-09	CB	astro
BASP1-AS1	5.9e-14	2.30094	0.081	0.009	1.37e-09	CB	astro
TMEM51-AS1	6.65e-14	1.2161	0.104	0.023	1.54e-09	CB	astro
NSA2	6.67e-14	0.882749	0.266	0.123	1.55e-09	CB	astro
TFIP11	7.26e-14	0.904231	0.162	0.057	1.68e-09	CB	astro
AC011444.3	7.44e-14	0.87014	0.372	0.2	1.72e-09	CB	astro
SHANK3	8.33e-14	1.2381	0.159	0.049	1.93e-09	CB	astro
SYT12	8.35e-14	1.29405	0.104	0.023	1.93e-09	CB	astro
ZNF33B	1.09e-13	0.878768	0.115	0.033	2.52e-09	CB	astro
DCAF1	1.16e-13	0.854209	0.202	0.084	2.7e-09	CB	astro
UCHL1	1.25e-13	1.0638	0.463	0.285	2.9e-09	CB	astro
NFKBIA	1.27e-13	-1.57007	0.1	0.159	2.95e-09	CB	astro
TMEM51	1.33e-13	1.08497	0.13	0.038	3.07e-09	CB	astro
PACRG	1.37e-13	-0.897053	0.288	0.344	3.17e-09	CB	astro
CNTN6	1.46e-13	1.24499	0.243	0.1	3.39e-09	CB	astro
RUVBL2	1.65e-13	0.823526	0.16	0.06	3.81e-09	CB	astro
SNTG2	1.93e-13	3.48007	0.068	0.004	4.47e-09	CB	astro
TTC12	1.96e-13	-0.91685	0.174	0.2	4.55e-09	CB	astro
KCNJ9	1.99e-13	1.50105	0.091	0.016	4.62e-09	CB	astro
LINC02223	2.12e-13	1.81378	0.072	0.007	4.91e-09	CB	astro
UTY	2.27e-13	-0.890674	0.324	0.452	5.26e-09	CB	astro
KIF20B	2.48e-13	0.913292	0.123	0.035	5.75e-09	CB	astro
AL929472.2	2.48e-13	1.70065	0.138	0.037	5.75e-09	CB	astro
KCNMB2-AS1	2.53e-13	-0.836863	0.335	0.467	5.86e-09	CB	astro
AC096576.2	2.76e-13	1.6734	0.086	0.013	6.4e-09	CB	astro
NETO2	3.11e-13	0.866256	0.11	0.029	7.19e-09	CB	astro
PER1	3.19e-13	-0.822164	0.279	0.309	7.39e-09	CB	astro
FZD10	3.22e-13	1.52959	0.141	0.039	7.47e-09	CB	astro
GSTP1	3.64e-13	0.824767	0.389	0.218	8.42e-09	CB	astro
TMC7	3.65e-13	1.49366	0.093	0.017	8.46e-09	CB	astro
SUSD4	3.69e-13	1.0384	0.091	0.017	8.55e-09	CB	astro
NADK	3.96e-13	0.830152	0.15	0.055	9.16e-09	CB	astro
CNNM1	4.09e-13	1.24308	0.107	0.024	9.48e-09	CB	astro
TP53I11	4.6e-13	0.859114	0.06	0.007	1.07e-08	CB	astro
CCNT2-AS1	4.64e-13	1.11604	0.116	0.031	1.08e-08	CB	astro
INA	4.73e-13	1.0222	0.098	0.021	1.1e-08	CB	astro
CSRNP2	5.01e-13	0.945063	0.202	0.083	1.16e-08	CB	astro
ENHO	5.08e-13	-1.00715	0.21	0.26	1.18e-08	CB	astro
SNRPC	5.34e-13	0.999957	0.166	0.062	1.24e-08	CB	astro
SNX10	5.45e-13	1.46618	0.114	0.027	1.26e-08	CB	astro
MANEA	5.52e-13	1.24117	0.173	0.061	1.28e-08	CB	astro
POLR3G	5.68e-13	1.37694	0.113	0.027	1.31e-08	CB	astro
MMP24	6.06e-13	0.971796	0.221	0.095	1.4e-08	CB	astro
OBSCN	6.17e-13	1.52838	0.083	0.013	1.43e-08	CB	astro
BCO2	6.3e-13	1.06056	0.243	0.106	1.46e-08	CB	astro
ADAM19	6.32e-13	1.2918	0.12	0.032	1.46e-08	CB	astro
RGMB	6.34e-13	1.57685	0.164	0.051	1.47e-08	CB	astro
AEBP1	6.37e-13	1.35932	0.199	0.073	1.48e-08	CB	astro
AC087623.2	6.39e-13	0.826303	0.188	0.077	1.48e-08	CB	astro
MRPL22	6.64e-13	0.861122	0.194	0.082	1.54e-08	CB	astro
GPN1	6.71e-13	1.18012	0.141	0.043	1.55e-08	CB	astro
PPP1R3E	6.74e-13	-1.20374	0.124	0.132	1.56e-08	CB	astro
TCEAL9	6.87e-13	1.01089	0.256	0.116	1.59e-08	CB	astro
ADD2	7.2e-13	1.02193	0.128	0.039	1.67e-08	CB	astro
SUCLG2-AS1	7.67e-13	-0.973433	0.26	0.336	1.78e-08	CB	astro
UGDH	7.71e-13	1.02257	0.12	0.035	1.79e-08	CB	astro
PHGDH	7.76e-13	0.999106	0.432	0.259	1.8e-08	CB	astro
FREM2	7.84e-13	-1.02672	0.251	0.37	1.82e-08	CB	astro
FLT3	8.19e-13	2.02843	0.113	0.023	1.9e-08	CB	astro
BPHL	8.77e-13	1.13258	0.148	0.049	2.03e-08	CB	astro
LINC01080	8.9e-13	-1.00219	0.136	0.138	2.06e-08	CB	astro
REEP1	9.04e-13	1.30172	0.096	0.021	2.09e-08	CB	astro
GRIN1	9.14e-13	0.871777	0.075	0.015	2.12e-08	CB	astro
TMEM229B	9.43e-13	1.19724	0.098	0.022	2.19e-08	CB	astro
SFRP4	9.55e-13	1.02381	0.09	0.021	2.21e-08	CB	astro
KIAA1324L	9.73e-13	0.940476	0.225	0.099	2.25e-08	CB	astro
IGDCC3	1.02e-12	-0.889861	0.078	0.039	2.36e-08	CB	astro
SLBP	1.04e-12	0.815076	0.18	0.075	2.41e-08	CB	astro
AC005920.2	1.04e-12	0.949054	0.125	0.038	2.42e-08	CB	astro
RAB11B	1.1e-12	-0.954446	0.129	0.115	2.56e-08	CB	astro
FAM153A	1.2e-12	0.886489	0.07	0.012	2.78e-08	CB	astro
LINC00667	1.22e-12	-0.83099	0.138	0.119	2.83e-08	CB	astro
MAP3K11	1.24e-12	0.995049	0.146	0.049	2.88e-08	CB	astro
GDPD5	1.26e-12	1.46082	0.084	0.015	2.92e-08	CB	astro
STXBP1	1.26e-12	1.03635	0.248	0.11	2.93e-08	CB	astro
AL445623.2	1.29e-12	2.00711	0.061	0.005	3e-08	CB	astro
ESR2	1.3e-12	1.07467	0.107	0.029	3e-08	CB	astro
ARRB1	1.3e-12	-0.86779	0.141	0.12	3.01e-08	CB	astro
ADAMTS5	1.33e-12	-0.850214	0.115	0.078	3.08e-08	CB	astro
GPSM1	1.37e-12	-0.858025	0.173	0.17	3.16e-08	CB	astro
TSPAN15	1.37e-12	1.23932	0.139	0.044	3.16e-08	CB	astro
CGAS	1.41e-12	2.02371	0.1	0.018	3.27e-08	CB	astro
AC005064.1	1.45e-12	0.830505	0.124	0.039	3.35e-08	CB	astro
RPS6KA6	1.49e-12	1.05137	0.159	0.056	3.46e-08	CB	astro
AC007038.2	1.52e-12	-0.857031	0.075	0.043	3.52e-08	CB	astro
AC068205.1	1.56e-12	0.864056	0.137	0.048	3.6e-08	CB	astro
CHAC1	1.78e-12	3.31473	0.072	0.006	4.13e-08	CB	astro
AC026471.4	1.85e-12	-0.903522	0.106	0.079	4.28e-08	CB	astro
LYPD1	1.95e-12	-1.0272	0.169	0.219	4.52e-08	CB	astro
NDUFA11	1.98e-12	0.843908	0.199	0.087	4.59e-08	CB	astro
SYCE1	2.01e-12	1.81684	0.075	0.01	4.65e-08	CB	astro
KCP	2.04e-12	1.34604	0.092	0.018	4.73e-08	CB	astro
SLC43A2	2.13e-12	0.871925	0.199	0.084	4.92e-08	CB	astro
AC106037.2	2.14e-12	2.3919	0.101	0.018	4.97e-08	CB	astro
ARG2	2.27e-12	1.32817	0.151	0.049	5.26e-08	CB	astro
FBXO17	2.29e-12	1.05893	0.12	0.035	5.3e-08	CB	astro
MAN1C1	2.48e-12	1.02603	0.248	0.111	5.73e-08	CB	astro
ACER2	2.52e-12	2.08405	0.093	0.016	5.83e-08	CB	astro
TRAF2	2.52e-12	0.824301	0.178	0.072	5.84e-08	CB	astro
COMMD2	2.64e-12	0.884251	0.203	0.086	6.12e-08	CB	astro
ZNF98	2.67e-12	-2.41202	0.049	0.123	6.19e-08	CB	astro
MICAL1	2.88e-12	0.841075	0.095	0.026	6.68e-08	CB	astro
PLEKHG5	3.03e-12	1.23333	0.083	0.016	7.03e-08	CB	astro
SYNPR-AS1	3.09e-12	2.38631	0.075	0.009	7.15e-08	CB	astro
CDH18-AS1	3.09e-12	0.963672	0.061	0.009	7.16e-08	CB	astro
ELAVL2	3.22e-12	1.4457	0.123	0.032	7.46e-08	CB	astro
AC019205.1	3.38e-12	0.896788	0.208	0.092	7.84e-08	CB	astro
GGH	3.55e-12	0.988289	0.21	0.089	8.23e-08	CB	astro
HPF1	3.72e-12	0.819065	0.217	0.1	8.61e-08	CB	astro
SKI	3.75e-12	0.876402	0.39	0.224	8.68e-08	CB	astro
KDELR1	3.76e-12	-0.997418	0.109	0.104	8.71e-08	CB	astro
TTTY10	3.93e-12	-1.99477	0.05	0.061	9.1e-08	CB	astro
ADGRV1	3.97e-12	1.06888	0.335	0.178	9.2e-08	CB	astro
TPD52L1	3.98e-12	0.988924	0.527	0.364	9.21e-08	CB	astro
AP000229.1	4e-12	1.33421	0.105	0.026	9.28e-08	CB	astro
ACTRT3	4.03e-12	6.13398	0.043	0	9.34e-08	CB	astro
CASP4	4.13e-12	1.43509	0.176	0.062	9.58e-08	CB	astro
RAB26	4.5e-12	-0.891812	0.079	0.043	1.04e-07	CB	astro
AC004039.1	4.8e-12	0.899802	0.146	0.053	1.11e-07	CB	astro
AC096576.3	5.07e-12	1.12223	0.083	0.017	1.17e-07	CB	astro
TRDN	5.27e-12	0.958057	0.199	0.081	1.22e-07	CB	astro
FTL	5.66e-12	1.19174	0.779	0.724	1.31e-07	CB	astro
AC109927.1	5.72e-12	-1.28159	0.116	0.127	1.33e-07	CB	astro
FBXO41	6.08e-12	0.919742	0.111	0.031	1.41e-07	CB	astro
RNF219-AS1	6.51e-12	-1.18721	0.252	0.363	1.51e-07	CB	astro
NUP35	6.93e-12	0.884062	0.145	0.053	1.6e-07	CB	astro
ZFP36L2	7.66e-12	-0.818656	0.336	0.39	1.77e-07	CB	astro
D2HGDH	7.71e-12	-0.896391	0.102	0.094	1.78e-07	CB	astro
SEMA7A	8.02e-12	1.28092	0.074	0.011	1.86e-07	CB	astro
GLT1D1	8.1e-12	1.16397	0.097	0.023	1.88e-07	CB	astro
SUMO2	8.26e-12	1.04442	0.109	0.031	1.91e-07	CB	astro
SLC6A15	8.56e-12	0.802024	0.107	0.032	1.98e-07	CB	astro
TACC2	8.89e-12	1.28908	0.121	0.035	2.06e-07	CB	astro
BICDL1	9.05e-12	0.945488	0.105	0.029	2.1e-07	CB	astro
HUNK	9.34e-12	3.51177	0.081	0.011	2.16e-07	CB	astro
ZNF347	1e-11	0.913987	0.096	0.027	2.32e-07	CB	astro
AKAIN1	1.03e-11	0.832316	0.09	0.023	2.39e-07	CB	astro
CRAMP1	1.2e-11	1.07134	0.091	0.021	2.78e-07	CB	astro
AC004593.1	1.21e-11	2.04846	0.075	0.01	2.81e-07	CB	astro
FBXL2	1.21e-11	1.47074	0.124	0.034	2.81e-07	CB	astro
AC119674.2	1.26e-11	-0.998101	0.208	0.27	2.91e-07	CB	astro
LRP11	1.26e-11	1.76542	0.09	0.017	2.93e-07	CB	astro
AC006504.5	1.29e-11	-0.842138	0.084	0.064	3e-07	CB	astro
CNTNAP1	1.32e-11	0.877238	0.12	0.04	3.06e-07	CB	astro
BDNF	1.33e-11	0.993013	0.101	0.028	3.09e-07	CB	astro
VLDLR	1.35e-11	1.38487	0.079	0.015	3.14e-07	CB	astro
AC023136.1	1.36e-11	1.10632	0.102	0.027	3.16e-07	CB	astro
ERGIC3	1.39e-11	0.832449	0.202	0.09	3.22e-07	CB	astro
SVOP	1.53e-11	1.41553	0.128	0.038	3.53e-07	CB	astro
SLC12A5	1.54e-11	1.37286	0.129	0.039	3.56e-07	CB	astro
LRRC47	1.56e-11	0.923302	0.142	0.053	3.61e-07	CB	astro
SPHK2	1.58e-11	0.895971	0.206	0.092	3.66e-07	CB	astro
LHX1	1.6e-11	0.85824	0.074	0.016	3.7e-07	CB	astro
DLGAP3	1.62e-11	1.09743	0.109	0.032	3.75e-07	CB	astro
CBWD6	1.69e-11	-0.963948	0.074	0.043	3.92e-07	CB	astro
RAP1GAP	1.69e-11	1.31421	0.098	0.024	3.92e-07	CB	astro
FKBP5	1.71e-11	-1.51354	0.121	0.2	3.95e-07	CB	astro
BIN1	1.75e-11	-1.00038	0.068	0.031	4.06e-07	CB	astro
HES5	1.79e-11	-2.25049	0.049	0.094	4.16e-07	CB	astro
EIF2B5	1.84e-11	1.12319	0.165	0.061	4.26e-07	CB	astro
CERKL	1.91e-11	1.02429	0.114	0.033	4.43e-07	CB	astro
SNRNP27	1.93e-11	0.929097	0.125	0.043	4.48e-07	CB	astro
ZNF583	2.01e-11	1.13954	0.11	0.032	4.66e-07	CB	astro
FGF9	2.08e-11	1.13898	0.116	0.035	4.82e-07	CB	astro
NDUFA3	2.09e-11	0.88152	0.191	0.082	4.84e-07	CB	astro
ZSCAN21	2.14e-11	0.844428	0.123	0.043	4.95e-07	CB	astro
SLC9A5	2.18e-11	1.0578	0.096	0.024	5.05e-07	CB	astro
AC072022.1	2.28e-11	0.90263	0.111	0.035	5.29e-07	CB	astro
TIMM21	2.43e-11	0.943089	0.168	0.066	5.62e-07	CB	astro
TTC9B	2.57e-11	1.40452	0.077	0.013	5.96e-07	CB	astro
BACE2	2.74e-11	1.45344	0.194	0.077	6.34e-07	CB	astro
OST4	2.74e-11	1.13164	0.214	0.092	6.34e-07	CB	astro
CBWD5	2.89e-11	0.941876	0.124	0.044	6.7e-07	CB	astro
RPL38	3.05e-11	0.834399	0.338	0.191	7.06e-07	CB	astro
AC092666.1	3.36e-11	1.00756	0.156	0.06	7.79e-07	CB	astro
TSPOAP1-AS1	3.45e-11	0.962563	0.142	0.051	8e-07	CB	astro
TFCP2L1	3.48e-11	-2.02257	0.06	0.125	8.06e-07	CB	astro
CCNG1	3.74e-11	1.09005	0.106	0.032	8.65e-07	CB	astro
AL355512.1	3.78e-11	1.55943	0.072	0.011	8.75e-07	CB	astro
LGALS1	3.88e-11	1.27469	0.301	0.16	8.98e-07	CB	astro
SCN1A	4.08e-11	-0.850396	0.203	0.186	9.46e-07	CB	astro
KCNK12	4.21e-11	1.29507	0.11	0.031	9.75e-07	CB	astro
TAF1A	4.3e-11	0.81887	0.081	0.018	9.95e-07	CB	astro
AC022424.1	4.31e-11	2.22326	0.077	0.011	9.99e-07	CB	astro
FLRT3	4.51e-11	1.24378	0.075	0.015	1.05e-06	CB	astro
METTL2A	4.53e-11	0.910535	0.105	0.032	1.05e-06	CB	astro
AC093151.3	4.58e-11	-1.29317	0.075	0.077	1.06e-06	CB	astro
CORO2A	4.72e-11	1.2474	0.084	0.018	1.09e-06	CB	astro
AC010127.1	5.23e-11	-1.42432	0.095	0.111	1.21e-06	CB	astro
AC108134.2	5.7e-11	4.96018	0.049	0.001	1.32e-06	CB	astro
BTG2	6.14e-11	-1.36019	0.049	0.027	1.42e-06	CB	astro
JMJD6	6.49e-11	0.814864	0.223	0.106	1.5e-06	CB	astro
DDX20	6.57e-11	0.957777	0.114	0.037	1.52e-06	CB	astro
AC010275.1	6.61e-11	0.984767	0.113	0.037	1.53e-06	CB	astro
ERICH3	6.76e-11	0.898072	0.113	0.037	1.56e-06	CB	astro
NRBF2	6.78e-11	-0.85189	0.132	0.128	1.57e-06	CB	astro
CDH15	6.88e-11	1.21679	0.09	0.021	1.59e-06	CB	astro
AC138904.3	6.91e-11	1.15026	0.09	0.022	1.6e-06	CB	astro
TDRD6	7.33e-11	0.875086	0.114	0.039	1.7e-06	CB	astro
GCLM	7.69e-11	1.12476	0.187	0.077	1.78e-06	CB	astro
USP9Y	7.82e-11	-0.852185	0.23	0.282	1.81e-06	CB	astro
VSTM2B	7.89e-11	0.820461	0.083	0.022	1.83e-06	CB	astro
SLC6A17	8.28e-11	1.55248	0.105	0.027	1.92e-06	CB	astro
NES	8.42e-11	-0.89499	0.125	0.121	1.95e-06	CB	astro
AC020892.2	8.69e-11	1.32057	0.141	0.048	2.01e-06	CB	astro
AC020611.2	9.3e-11	0.815343	0.315	0.174	2.15e-06	CB	astro
ACAT2	9.57e-11	1.10308	0.129	0.044	2.22e-06	CB	astro
CBFA2T3	9.6e-11	0.851896	0.106	0.033	2.22e-06	CB	astro
DNM3OS	9.61e-11	0.920883	0.04	0.002	2.22e-06	CB	astro
PPARGC1B	9.68e-11	1.15332	0.102	0.028	2.24e-06	CB	astro
ATP2B3	1.05e-10	0.962275	0.091	0.023	2.43e-06	CB	astro
AC027682.4	1.05e-10	0.858609	0.09	0.026	2.43e-06	CB	astro
AC026704.1	1.05e-10	1.0538	0.096	0.027	2.44e-06	CB	astro
MIR124-2HG	1.1e-10	1.08232	0.06	0.01	2.55e-06	CB	astro
LINC01474	1.14e-10	-2.23903	0.041	0.103	2.64e-06	CB	astro
ZMYM4-AS1	1.15e-10	1.09334	0.153	0.057	2.67e-06	CB	astro
KCNH1	1.19e-10	1.5265	0.125	0.037	2.76e-06	CB	astro
NUDT13	1.32e-10	1.48575	0.096	0.023	3.06e-06	CB	astro
PLPPR1	1.37e-10	2.52323	0.072	0.01	3.16e-06	CB	astro
PACSIN1	1.4e-10	1.21317	0.119	0.037	3.24e-06	CB	astro
AC008735.2	1.4e-10	2.10528	0.084	0.016	3.25e-06	CB	astro
ZDHHC9	1.44e-10	1.44287	0.093	0.023	3.33e-06	CB	astro
RUNDC3A	1.49e-10	-0.991692	0.088	0.073	3.46e-06	CB	astro
IL27	1.61e-10	-5.9568	0	0.038	3.74e-06	CB	astro
CNR1	1.68e-10	1.16406	0.106	0.032	3.89e-06	CB	astro
KCNK10	1.7e-10	1.50044	0.105	0.027	3.94e-06	CB	astro
AC010542.3	1.8e-10	1.00997	0.12	0.042	4.18e-06	CB	astro
THAP2	1.92e-10	0.826674	0.139	0.056	4.45e-06	CB	astro
OARD1	2.03e-10	-0.906891	0.137	0.139	4.71e-06	CB	astro
HNRNPAB	2.08e-10	1.01428	0.102	0.031	4.81e-06	CB	astro
AC006019.1	2.12e-10	1.5865	0.054	0.006	4.9e-06	CB	astro
AC138305.1	2.12e-10	2.36739	0.066	0.009	4.91e-06	CB	astro
SPPL2B	2.13e-10	-1.02712	0.107	0.097	4.92e-06	CB	astro
CMTM7	2.16e-10	1.12007	0.087	0.022	5.01e-06	CB	astro
CHMP2A	2.17e-10	0.898443	0.211	0.097	5.02e-06	CB	astro
TTC26	2.29e-10	0.848116	0.15	0.06	5.3e-06	CB	astro
THAP1	2.29e-10	-0.837158	0.072	0.046	5.31e-06	CB	astro
SHISA8	2.32e-10	0.839685	0.061	0.012	5.37e-06	CB	astro
CDH7	2.42e-10	0.874885	0.128	0.046	5.61e-06	CB	astro
MYO5C	2.47e-10	1.11918	0.127	0.042	5.73e-06	CB	astro
RGS7BP	2.48e-10	1.17462	0.1	0.028	5.75e-06	CB	astro
MRPL13	2.52e-10	1.27713	0.179	0.073	5.83e-06	CB	astro
AP000911.1	2.57e-10	0.995294	0.046	0.005	5.94e-06	CB	astro
PCSK2	2.62e-10	1.19632	0.128	0.042	6.07e-06	CB	astro
SPINDOC	2.74e-10	1.14894	0.142	0.051	6.34e-06	CB	astro
LYAR	2.78e-10	1.43998	0.11	0.032	6.43e-06	CB	astro
FJX1	2.83e-10	-1.62837	0.083	0.132	6.56e-06	CB	astro
AC084361.1	3.01e-10	1.30916	0.077	0.016	6.97e-06	CB	astro
STEAP2	3.05e-10	0.936722	0.113	0.038	7.06e-06	CB	astro
PAFAH1B3	3.12e-10	1.0089	0.111	0.037	7.22e-06	CB	astro
EIF1AY	3.24e-10	-1.02147	0.069	0.056	7.5e-06	CB	astro
PMVK	3.51e-10	0.858119	0.248	0.125	8.13e-06	CB	astro
AC091551.1	3.84e-10	-0.9245	0.113	0.112	8.89e-06	CB	astro
LSM11	4.05e-10	0.971212	0.086	0.022	9.37e-06	CB	astro
CD200	4.13e-10	1.4716	0.1	0.027	9.57e-06	CB	astro
REPS2	4.35e-10	1.10159	0.13	0.044	1.01e-05	CB	astro
NBPF20	4.36e-10	0.927648	0.084	0.023	1.01e-05	CB	astro
RAB37	4.43e-10	1.12939	0.146	0.054	1.03e-05	CB	astro
SSR4	4.48e-10	1.08763	0.146	0.056	1.04e-05	CB	astro
AC022101.1	4.86e-10	0.95241	0.132	0.049	1.13e-05	CB	astro
FOS	4.91e-10	-0.812097	0.155	0.134	1.14e-05	CB	astro
FAM214B	4.99e-10	-1.1519	0.12	0.166	1.16e-05	CB	astro
AC012593.1	5.02e-10	-1.25123	0.164	0.191	1.16e-05	CB	astro
AC098617.1	5.18e-10	2.46872	0.056	0.005	1.2e-05	CB	astro
CCDC81	5.26e-10	1.68515	0.115	0.033	1.22e-05	CB	astro
METTL24	5.32e-10	-0.820172	0.11	0.083	1.23e-05	CB	astro
MCF2L2	5.42e-10	0.881101	0.165	0.068	1.26e-05	CB	astro
AC018697.1	5.45e-10	1.58599	0.073	0.013	1.26e-05	CB	astro
SYT7	5.54e-10	1.64534	0.093	0.022	1.28e-05	CB	astro
FAM234A	5.55e-10	1.37211	0.101	0.028	1.28e-05	CB	astro
ACP7	5.7e-10	1.83124	0.06	0.007	1.32e-05	CB	astro
MTMR7	5.77e-10	0.990812	0.123	0.043	1.34e-05	CB	astro
MLST8	5.98e-10	-1.40825	0.07	0.078	1.39e-05	CB	astro
ANKRD20A4	6.11e-10	-2.08082	0.04	0.023	1.42e-05	CB	astro
STXBP5-AS1	6.17e-10	-1.14222	0.084	0.081	1.43e-05	CB	astro
AL117339.5	6.27e-10	-0.904901	0.116	0.103	1.45e-05	CB	astro
RELN	6.47e-10	0.880274	0.303	0.166	1.5e-05	CB	astro
KNTC1	6.54e-10	1.07944	0.091	0.026	1.52e-05	CB	astro
AL591242.1	6.73e-10	1.79415	0.083	0.018	1.56e-05	CB	astro
HSPB8	6.74e-10	1.15312	0.11	0.033	1.56e-05	CB	astro
CRYM	6.87e-10	0.931307	0.113	0.039	1.59e-05	CB	astro
NDUFB9	7.01e-10	0.805284	0.199	0.099	1.62e-05	CB	astro
LINC00473	7.18e-10	1.11512	0.073	0.016	1.66e-05	CB	astro
SLC5A4-AS1	7.29e-10	1.00107	0.074	0.017	1.69e-05	CB	astro
ZNF738	7.43e-10	-1.0641	0.083	0.077	1.72e-05	CB	astro
Z98884.1	7.44e-10	0.808613	0.146	0.062	1.72e-05	CB	astro
HTR1E	7.55e-10	0.832978	0.068	0.016	1.75e-05	CB	astro
LTV1	7.56e-10	0.934531	0.09	0.028	1.75e-05	CB	astro
SYTL4	7.98e-10	0.973451	0.362	0.22	1.85e-05	CB	astro
PRMT8	8.19e-10	1.47185	0.068	0.012	1.9e-05	CB	astro
CNTN4	8.23e-10	1.04355	0.274	0.144	1.91e-05	CB	astro
KCNK9	8.86e-10	1.58238	0.124	0.039	2.05e-05	CB	astro
BANF1	9.03e-10	1.50525	0.166	0.065	2.09e-05	CB	astro
RGS2	9.33e-10	1.03208	0.097	0.027	2.16e-05	CB	astro
ARPC5L	9.55e-10	0.921068	0.115	0.042	2.21e-05	CB	astro
MIR2052HG	9.65e-10	-0.973486	0.169	0.18	2.23e-05	CB	astro
RAPGEFL1	9.65e-10	0.908904	0.083	0.022	2.24e-05	CB	astro
IER2	9.75e-10	-1.43587	0.066	0.068	2.26e-05	CB	astro
RASGEF1C	1.01e-09	1.66443	0.125	0.039	2.34e-05	CB	astro
AL390774.2	1.05e-09	1.26268	0.11	0.034	2.44e-05	CB	astro
MAPK13	1.08e-09	1.73249	0.046	0.004	2.51e-05	CB	astro
GACAT2	1.09e-09	0.986727	0.077	0.02	2.53e-05	CB	astro
ZP2	1.16e-09	1.46309	0.063	0.01	2.69e-05	CB	astro
AC069368.1	1.19e-09	-0.835524	0.208	0.251	2.76e-05	CB	astro
AC005009.2	1.21e-09	1.03502	0.16	0.066	2.79e-05	CB	astro
TCTN2	1.22e-09	0.894003	0.136	0.054	2.83e-05	CB	astro
LINC00877	1.28e-09	3.21385	0.051	0.004	2.95e-05	CB	astro
IER5	1.31e-09	1.17017	0.088	0.024	3.04e-05	CB	astro
SRGAP2B	1.32e-09	0.951478	0.161	0.067	3.06e-05	CB	astro
KIF26B	1.45e-09	0.83544	0.283	0.153	3.36e-05	CB	astro
MEG8	1.47e-09	0.869781	0.127	0.046	3.42e-05	CB	astro
HIST1H1C	1.48e-09	0.903882	0.107	0.037	3.42e-05	CB	astro
TSIX	1.5e-09	1.33289	0.142	0.05	3.47e-05	CB	astro
ECT2	1.52e-09	-0.823776	0.074	0.049	3.53e-05	CB	astro
ICA1	1.69e-09	1.57997	0.121	0.038	3.92e-05	CB	astro
MEIS2	1.7e-09	1.50305	0.129	0.043	3.95e-05	CB	astro
CHST8	1.75e-09	1.33826	0.111	0.035	4.04e-05	CB	astro
MLXIPL	1.84e-09	0.910802	0.075	0.018	4.27e-05	CB	astro
ANGPTL1	1.87e-09	0.850728	0.069	0.016	4.33e-05	CB	astro
FNIP1	1.89e-09	0.871308	0.102	0.037	4.39e-05	CB	astro
TMA16	1.97e-09	1.68746	0.087	0.021	4.56e-05	CB	astro
CSTF2	1.98e-09	0.948967	0.091	0.027	4.59e-05	CB	astro
SLC22A3	2.03e-09	0.853712	0.309	0.176	4.7e-05	CB	astro
ANKRD9	2.06e-09	-0.802172	0.077	0.06	4.77e-05	CB	astro
AQP7	2.1e-09	0.889854	0.04	0.004	4.86e-05	CB	astro
HTR2B	2.16e-09	2.38523	0.06	0.007	5.01e-05	CB	astro
[truncated: 877 more rows]

## Sheet: Table S6
gene	p_val	avg_log2FC	pct.1	pct.2	p_val_adj	tissue_ol_clu
PDE1A	8.55e-136	1.46093	0.868	0.458	1.98e-131	FrCx_Oligo_Maple
MCF2L	5.17e-91	-2.37313	0.176	0.463	1.2e-86	FrCx_Oligo_Maple
NEAT1	8.03e-83	-1.07018	0.943	0.918	1.86e-78	FrCx_Oligo_Maple
LRRC7	4.79e-80	0.933496	0.842	0.512	1.11e-75	FrCx_Oligo_Maple
FKBP5	1.58e-74	-2.09177	0.207	0.461	3.66e-70	FrCx_Oligo_Maple
OPALIN	2.36e-73	0.833449	0.795	0.46	5.48e-69	FrCx_Oligo_Maple
AC026316.5	2e-67	0.803088	0.932	0.78	4.64e-63	FrCx_Oligo_Maple
LURAP1L-AS1	4.13e-66	-1.53853	0.177	0.486	9.56e-62	FrCx_Oligo_Maple
STMN1	6.18e-63	1.82693	0.423	0.144	1.43e-58	FrCx_Oligo_Maple
NAV3	1.14e-61	0.90198	0.615	0.302	2.65e-57	FrCx_Oligo_Maple
AC098850.3	9.02e-53	2.06436	0.191	0.03	2.09e-48	FrCx_Oligo_Maple
SLC26A3	2.49e-50	-1.39054	0.289	0.505	5.78e-46	FrCx_Oligo_Maple
GRIA4	7.27e-50	1.28641	0.467	0.201	1.68e-45	FrCx_Oligo_Maple
PNISR	1.67e-49	-0.832781	0.607	0.695	3.87e-45	FrCx_Oligo_Maple
AC090502.1	3.37e-49	0.840097	0.692	0.411	7.81e-45	FrCx_Oligo_Maple
ZBTB16	4.68e-49	-0.922221	0.541	0.639	1.08e-44	FrCx_Oligo_Maple
SLC7A14	5.97e-46	1.30063	0.441	0.189	1.38e-41	FrCx_Oligo_Maple
PIGH	4.35e-44	1.70822	0.331	0.116	1.01e-39	FrCx_Oligo_Maple
FAM171B	9.55e-43	1.17536	0.435	0.192	2.21e-38	FrCx_Oligo_Maple
ZNF365	3.18e-42	-1.17748	0.441	0.561	7.37e-38	FrCx_Oligo_Maple
NEGR1	7.67e-35	0.864515	0.561	0.325	1.78e-30	FrCx_Oligo_Maple
SYNE1	2.07e-33	0.919279	0.444	0.227	4.79e-29	FrCx_Oligo_Maple
MID1IP1	2.11e-33	-1.26191	0.269	0.416	4.89e-29	FrCx_Oligo_Maple
TBCD	5.46e-33	-0.993407	0.38	0.456	1.27e-28	FrCx_Oligo_Maple
CDKL1	5.37e-31	-1.14917	0.296	0.41	1.24e-26	FrCx_Oligo_Maple
AC027117.2	9.6e-31	1.40756	0.268	0.099	2.22e-26	FrCx_Oligo_Maple
XRRA1	4.19e-30	0.988239	0.424	0.218	9.7e-26	FrCx_Oligo_Maple
AC004784.1	1.16e-29	2.31602	0.134	0.024	2.69e-25	FrCx_Oligo_Maple
ROR1	1.91e-29	0.99923	0.323	0.144	4.42e-25	FrCx_Oligo_Maple
LANCL1-AS1	1.46e-27	1.47416	0.28	0.117	3.39e-23	FrCx_Oligo_Maple
LURAP1L	7.11e-27	-1.54746	0.093	0.248	1.65e-22	FrCx_Oligo_Maple
AL354809.1	1.36e-26	0.858769	0.43	0.236	3.16e-22	FrCx_Oligo_Maple
LINC00862	5.33e-26	-0.942503	0.355	0.461	1.24e-21	FrCx_Oligo_Maple
TNS3	5.82e-26	2.47827	0.113	0.018	1.35e-21	FrCx_Oligo_Maple
KAZN	6.15e-26	-1.00504	0.464	0.577	1.43e-21	FrCx_Oligo_Maple
MTRNR2L1	1.53e-25	3.6071	0.063	0.002	3.54e-21	FrCx_Oligo_Maple
FMN1	2.64e-25	-2.10906	0.103	0.188	6.1e-21	FrCx_Oligo_Maple
NPTX2	8.39e-25	-2.85965	0.019	0.117	1.94e-20	FrCx_Oligo_Maple
LTBP1	1.84e-23	0.859887	0.292	0.139	4.26e-19	FrCx_Oligo_Maple
PDZD2	3.66e-23	-0.964662	0.346	0.485	8.48e-19	FrCx_Oligo_Maple
SPATA22	1.6e-22	0.849275	0.419	0.24	3.7e-18	FrCx_Oligo_Maple
CAV1	1.12e-21	-4.2064	0.007	0.077	2.59e-17	FrCx_Oligo_Maple
TMEM132C	1.3e-21	1.0812	0.242	0.106	3e-17	FrCx_Oligo_Maple
NECTIN3	1.93e-21	1.00417	0.261	0.118	4.47e-17	FrCx_Oligo_Maple
TXNIP	4.86e-21	0.820397	0.442	0.266	1.13e-16	FrCx_Oligo_Maple
AC012494.1	5.56e-21	2.22348	0.11	0.023	1.29e-16	FrCx_Oligo_Maple
B2M	1.04e-20	0.904292	0.245	0.112	2.41e-16	FrCx_Oligo_Maple
AC020909.2	3.77e-20	0.82671	0.221	0.101	8.73e-16	FrCx_Oligo_Maple
ATP8A2	2.86e-19	1.13712	0.158	0.057	6.63e-15	FrCx_Oligo_Maple
SLC6A1-AS1	4.04e-19	1.43726	0.235	0.114	9.35e-15	FrCx_Oligo_Maple
EVI2A	4.12e-19	1.12115	0.246	0.113	9.53e-15	FrCx_Oligo_Maple
IPO9-AS1	5.08e-19	0.828107	0.37	0.212	1.18e-14	FrCx_Oligo_Maple
LRRTM4	2.97e-18	0.89443	0.272	0.139	6.89e-14	FrCx_Oligo_Maple
NFKBIZ	4.27e-18	-0.851092	0.289	0.371	9.9e-14	FrCx_Oligo_Maple
ARHGEF3	4.63e-18	-1.16149	0.171	0.268	1.07e-13	FrCx_Oligo_Maple
NRGN	4.97e-18	-1.34694	0.106	0.135	1.15e-13	FrCx_Oligo_Maple
AC109492.1	8.73e-18	2.08747	0.099	0.023	2.02e-13	FrCx_Oligo_Maple
NRXN1	9.92e-18	1.11402	0.275	0.14	2.3e-13	FrCx_Oligo_Maple
PPFIA2-AS1	1.27e-17	1.7721	0.109	0.028	2.93e-13	FrCx_Oligo_Maple
CDH8	2.02e-17	0.848773	0.336	0.19	4.68e-13	FrCx_Oligo_Maple
CEP78	3.28e-17	0.926666	0.197	0.087	7.6e-13	FrCx_Oligo_Maple
BAIAP2L2	3.67e-17	0.918369	0.282	0.148	8.51e-13	FrCx_Oligo_Maple
ICA1L	5.2e-17	0.807088	0.185	0.084	1.21e-12	FrCx_Oligo_Maple
MT3	6.26e-17	-1.14451	0.167	0.274	1.45e-12	FrCx_Oligo_Maple
PIGC	9.19e-17	0.911699	0.37	0.225	2.13e-12	FrCx_Oligo_Maple
MYEF2	9.5e-17	0.894951	0.169	0.074	2.2e-12	FrCx_Oligo_Maple
WWC2	1e-16	0.825203	0.248	0.125	2.32e-12	FrCx_Oligo_Maple
ART3	2.36e-16	1.1206	0.107	0.035	5.48e-12	FrCx_Oligo_Maple
CERS6	9.11e-16	1.82092	0.1	0.027	2.11e-11	FrCx_Oligo_Maple
LINC01470	2.15e-15	1.14997	0.234	0.117	4.97e-11	FrCx_Oligo_Maple
LETMD1	3.45e-15	0.882467	0.15	0.063	8e-11	FrCx_Oligo_Maple
LRP4	5.98e-15	-1.08053	0.174	0.279	1.38e-10	FrCx_Oligo_Maple
FAM19A5	6.47e-15	-1.14191	0.162	0.27	1.5e-10	FrCx_Oligo_Maple
AMZ1	6.57e-15	0.845215	0.142	0.06	1.52e-10	FrCx_Oligo_Maple
CHRM5	7.99e-15	-1.81377	0.053	0.13	1.85e-10	FrCx_Oligo_Maple
NAALAD2	1.64e-14	0.961638	0.102	0.036	3.8e-10	FrCx_Oligo_Maple
USH1C	2.11e-14	1.39129	0.092	0.027	4.89e-10	FrCx_Oligo_Maple
AC098617.1	2.2e-14	0.980543	0.218	0.108	5.1e-10	FrCx_Oligo_Maple
AC090518.1	2.87e-14	-1.58964	0.056	0.142	6.65e-10	FrCx_Oligo_Maple
AC025034.1	4.71e-14	0.852144	0.116	0.046	1.09e-09	FrCx_Oligo_Maple
PTCSC3	6.44e-14	1.26885	0.138	0.053	1.49e-09	FrCx_Oligo_Maple
AC109927.1	6.75e-14	-0.926467	0.222	0.312	1.56e-09	FrCx_Oligo_Maple
LINC01006	7.88e-14	0.893108	0.136	0.058	1.83e-09	FrCx_Oligo_Maple
SAMHD1	8.5e-14	-1.92794	0.046	0.114	1.97e-09	FrCx_Oligo_Maple
GIPC2	1.17e-13	-1.04156	0.126	0.235	2.71e-09	FrCx_Oligo_Maple
AC006270.1	1.21e-13	1.12274	0.1	0.034	2.8e-09	FrCx_Oligo_Maple
BANP	3.96e-13	-1.05761	0.164	0.251	9.18e-09	FrCx_Oligo_Maple
LINC00539	4.23e-13	-2.09479	0.035	0.102	9.81e-09	FrCx_Oligo_Maple
TUBB2B	4.32e-13	-1.86645	0.033	0.105	1e-08	FrCx_Oligo_Maple
IRAK2	4.83e-13	-0.901348	0.205	0.277	1.12e-08	FrCx_Oligo_Maple
EXT1	4.94e-13	-0.824104	0.279	0.395	1.14e-08	FrCx_Oligo_Maple
ELOVL2	5.36e-13	0.977441	0.102	0.038	1.24e-08	FrCx_Oligo_Maple
LINGO1	9.18e-13	-1.09984	0.126	0.208	2.13e-08	FrCx_Oligo_Maple
LHFPL2	1e-12	-1.70312	0.037	0.11	2.32e-08	FrCx_Oligo_Maple
PRKX	1.05e-12	-1.42567	0.085	0.172	2.42e-08	FrCx_Oligo_Maple
NRP2	1.28e-12	1.60706	0.061	0.013	2.97e-08	FrCx_Oligo_Maple
TSPAN11	1.34e-12	3.50903	0.044	0.005	3.11e-08	FrCx_Oligo_Maple
PIM3	1.63e-12	-1.28082	0.092	0.176	3.78e-08	FrCx_Oligo_Maple
NFKBIA	1.67e-12	-1.38978	0.078	0.162	3.86e-08	FrCx_Oligo_Maple
ATF4	1.69e-12	-0.805319	0.197	0.256	3.91e-08	FrCx_Oligo_Maple
FTCD	2.25e-12	-1.57383	0.046	0.12	5.2e-08	FrCx_Oligo_Maple
LINC00511	2.78e-12	-2.36331	0.026	0.081	6.45e-08	FrCx_Oligo_Maple
SLC25A48	4.12e-12	-1.39799	0.074	0.147	9.54e-08	FrCx_Oligo_Maple
AL160272.2	4.37e-12	1.86815	0.058	0.012	1.01e-07	FrCx_Oligo_Maple
ABHD2	5.57e-12	-1.08795	0.118	0.152	1.29e-07	FrCx_Oligo_Maple
RNF152	5.78e-12	0.942823	0.159	0.076	1.34e-07	FrCx_Oligo_Maple
MAIP1	6.06e-12	-1.19594	0.11	0.182	1.4e-07	FrCx_Oligo_Maple
ERAP1	9.33e-12	0.859317	0.131	0.058	2.16e-07	FrCx_Oligo_Maple
AC009126.1	9.92e-12	0.876006	0.175	0.086	2.3e-07	FrCx_Oligo_Maple
PQLC3	1.05e-11	1.19682	0.077	0.024	2.44e-07	FrCx_Oligo_Maple
DCC	1.09e-11	0.932718	0.207	0.109	2.53e-07	FrCx_Oligo_Maple
SPEF2	1.26e-11	1.56005	0.053	0.012	2.92e-07	FrCx_Oligo_Maple
FGFR1	1.28e-11	-2.0858	0.023	0.082	2.96e-07	FrCx_Oligo_Maple
GSAP	1.45e-11	0.961839	0.091	0.033	3.36e-07	FrCx_Oligo_Maple
JPH1	2.2e-11	2.77749	0.034	0.003	5.11e-07	FrCx_Oligo_Maple
BCL6	2.24e-11	-1.20705	0.104	0.183	5.18e-07	FrCx_Oligo_Maple
CAV2	2.31e-11	-2.56135	0.016	0.064	5.35e-07	FrCx_Oligo_Maple
THUMPD3-AS1	2.32e-11	-0.89819	0.157	0.249	5.37e-07	FrCx_Oligo_Maple
AL592430.1	2.44e-11	1.51622	0.087	0.028	5.64e-07	FrCx_Oligo_Maple
MND1	3.03e-11	-0.994026	0.118	0.216	7.01e-07	FrCx_Oligo_Maple
CHST3	3.07e-11	-0.809697	0.222	0.283	7.11e-07	FrCx_Oligo_Maple
DDIT4	3.38e-11	-1.67004	0.043	0.11	7.83e-07	FrCx_Oligo_Maple
ANO2	4.99e-11	0.85518	0.086	0.033	1.16e-06	FrCx_Oligo_Maple
SLC38A1	5.41e-11	-1.42975	0.069	0.14	1.25e-06	FrCx_Oligo_Maple
ADA	6.49e-11	-1.53348	0.045	0.115	1.5e-06	FrCx_Oligo_Maple
PDE2A	1.12e-10	0.886605	0.093	0.037	2.6e-06	FrCx_Oligo_Maple
FANCM	1.14e-10	0.87199	0.123	0.057	2.63e-06	FrCx_Oligo_Maple
ARRDC2	1.31e-10	-0.909595	0.149	0.217	3.03e-06	FrCx_Oligo_Maple
TMEM18	2.57e-10	0.916454	0.082	0.032	5.96e-06	FrCx_Oligo_Maple
AC239809.3	2.78e-10	0.862413	0.047	0.014	6.44e-06	FrCx_Oligo_Maple
KLRD1	3.28e-10	-1.4828	0.05	0.116	7.59e-06	FrCx_Oligo_Maple
CHPT1	3.41e-10	1.32165	0.073	0.024	7.9e-06	FrCx_Oligo_Maple
MKNK2	3.5e-10	-1.44301	0.049	0.114	8.11e-06	FrCx_Oligo_Maple
AC100800.1	3.83e-10	1.60633	0.066	0.018	8.87e-06	FrCx_Oligo_Maple
AC093110.1	4.48e-10	1.34984	0.119	0.051	1.04e-05	FrCx_Oligo_Maple
SPRED2	5.08e-10	-1.54753	0.057	0.125	1.18e-05	FrCx_Oligo_Maple
LINC01098	6.36e-10	1.80376	0.07	0.021	1.47e-05	FrCx_Oligo_Maple
TMPRSS5	6.69e-10	-1.29617	0.064	0.106	1.55e-05	FrCx_Oligo_Maple
EFHB	8.31e-10	2.16213	0.045	0.008	1.93e-05	FrCx_Oligo_Maple
MRPS6	9.27e-10	-0.966686	0.061	0.133	2.15e-05	FrCx_Oligo_Maple
TMEM72-AS1	1.09e-09	1.05335	0.082	0.031	2.52e-05	FrCx_Oligo_Maple
NCAPG2	1.75e-09	1.08758	0.093	0.037	4.05e-05	FrCx_Oligo_Maple
GLRA2	1.75e-09	1.6486	0.093	0.038	4.06e-05	FrCx_Oligo_Maple
AL161751.1	1.91e-09	1.82305	0.067	0.02	4.41e-05	FrCx_Oligo_Maple
LEPR	1.93e-09	-1.51816	0.05	0.106	4.47e-05	FrCx_Oligo_Maple
AC021054.1	2.3e-09	1.17022	0.093	0.036	5.33e-05	FrCx_Oligo_Maple
BAG3	2.59e-09	-1.24614	0.028	0.082	6.01e-05	FrCx_Oligo_Maple
ETV5	2.88e-09	-1.18097	0.079	0.154	6.67e-05	FrCx_Oligo_Maple
AC097467.3	2.95e-09	5.11147	0.022	0.001	6.83e-05	FrCx_Oligo_Maple
ITPR1	3.53e-09	-1.16601	0.096	0.153	8.17e-05	FrCx_Oligo_Maple
AC107031.1	4.23e-09	1.92646	0.03	0.004	9.79e-05	FrCx_Oligo_Maple
SNX31	5.11e-09	-3.04186	0.007	0.042	0.000118283	FrCx_Oligo_Maple
CACNA1E	5.49e-09	1.59248	0.058	0.016	0.000127055	FrCx_Oligo_Maple
MTBP	5.86e-09	0.880989	0.085	0.035	0.00013581	FrCx_Oligo_Maple
HSPB1	6.38e-09	-1.0986	0.045	0.105	0.000147796	FrCx_Oligo_Maple
STAG3	6.56e-09	0.819509	0.154	0.081	0.000151946	FrCx_Oligo_Maple
XXYLT1	7.03e-09	-0.970108	0.118	0.179	0.000162843	FrCx_Oligo_Maple
AC022146.2	7.62e-09	0.80191	0.159	0.086	0.000176543	FrCx_Oligo_Maple
AC113383.1	8.19e-09	0.969495	0.107	0.049	0.000189658	FrCx_Oligo_Maple
METTL7A	8.26e-09	-0.843479	0.146	0.22	0.00019143	FrCx_Oligo_Maple
SERPINB9	9.49e-09	-2.1298	0.019	0.062	0.00021973	FrCx_Oligo_Maple
HELLS	9.52e-09	-0.866033	0.142	0.202	0.000220522	FrCx_Oligo_Maple
ANKRD7	9.65e-09	-0.944478	0.062	0.131	0.000223474	FrCx_Oligo_Maple
H2AFY2	9.66e-09	0.978722	0.059	0.021	0.000223664	FrCx_Oligo_Maple
IP6K3	1.28e-08	-0.942824	0.119	0.192	0.000295925	FrCx_Oligo_Maple
DPYD-AS1	1.36e-08	0.8229	0.226	0.139	0.000314137	FrCx_Oligo_Maple
COX15	1.6e-08	0.815737	0.102	0.047	0.000370856	FrCx_Oligo_Maple
ITM2A	1.86e-08	-1.36774	0.053	0.082	0.000431392	FrCx_Oligo_Maple
SEPT7-AS1	1.93e-08	0.884713	0.115	0.054	0.000447756	FrCx_Oligo_Maple
PFN1	2.14e-08	-1.17138	0.084	0.137	0.000494649	FrCx_Oligo_Maple
AC108721.1	2.36e-08	1.41195	0.08	0.03	0.000545498	FrCx_Oligo_Maple
NEDD1	2.48e-08	0.997658	0.117	0.055	0.000573386	FrCx_Oligo_Maple
CTSO	2.52e-08	0.890625	0.068	0.027	0.000583789	FrCx_Oligo_Maple
AL589669.1	2.54e-08	0.890288	0.086	0.038	0.00058876	FrCx_Oligo_Maple
CXCR4	2.6e-08	-2.43981	0.011	0.047	0.000602116	FrCx_Oligo_Maple
FAM157C	2.97e-08	3.11812	0.021	0.001	0.000687462	FrCx_Oligo_Maple
PWRN3	3.23e-08	0.882116	0.081	0.035	0.000748198	FrCx_Oligo_Maple
C9orf153	3.46e-08	-1.11706	0.064	0.129	0.00080033	FrCx_Oligo_Maple
EPB41L4B	3.53e-08	-1.40949	0.033	0.086	0.000817112	FrCx_Oligo_Maple
LINC01099	3.59e-08	0.912559	0.117	0.056	0.000832239	FrCx_Oligo_Maple
SNCG	3.65e-08	-0.990049	0.05	0.051	0.00084503	FrCx_Oligo_Maple
LINC02340	3.76e-08	0.889194	0.107	0.051	0.000871816	FrCx_Oligo_Maple
AP001783.1	4.45e-08	1.09293	0.086	0.036	0.00103172	FrCx_Oligo_Maple
SCART1	5.33e-08	0.849614	0.056	0.021	0.00123361	FrCx_Oligo_Maple
CAPN9	7.16e-08	1.44817	0.045	0.012	0.00165765	FrCx_Oligo_Maple
GLIDR	7.31e-08	1.30544	0.044	0.012	0.00169348	FrCx_Oligo_Maple
LINC00907	7.38e-08	0.922132	0.114	0.056	0.00171042	FrCx_Oligo_Maple
TMLHE-AS1	7.95e-08	1.63489	0.036	0.007	0.00184153	FrCx_Oligo_Maple
FILIP1L	9.03e-08	0.897529	0.129	0.066	0.00209135	FrCx_Oligo_Maple
AC240274.1	1.03e-07	-1.21781	0.062	0.095	0.00239519	FrCx_Oligo_Maple
ABCC4	1.05e-07	2.14673	0.026	0.003	0.00243032	FrCx_Oligo_Maple
FBXO15	1.2e-07	0.833557	0.083	0.038	0.00278176	FrCx_Oligo_Maple
AL590006.1	1.24e-07	1.0218	0.116	0.057	0.00286545	FrCx_Oligo_Maple
AC104461.1	1.27e-07	-0.834681	0.136	0.212	0.00293051	FrCx_Oligo_Maple
AC103831.1	1.28e-07	1.42182	0.085	0.036	0.00296702	FrCx_Oligo_Maple
PDE9A	1.29e-07	-0.964352	0.117	0.168	0.00299952	FrCx_Oligo_Maple
DOCK2	1.44e-07	0.984463	0.141	0.075	0.00332845	FrCx_Oligo_Maple
AC117834.1	1.68e-07	1.80807	0.053	0.016	0.00388309	FrCx_Oligo_Maple
AL590637.1	1.68e-07	0.948982	0.058	0.021	0.00389629	FrCx_Oligo_Maple
AL121656.1	1.74e-07	0.85891	0.05	0.018	0.00401954	FrCx_Oligo_Maple
AP001172.1	1.84e-07	3.03879	0.026	0.003	0.00425914	FrCx_Oligo_Maple
PARP2	2.09e-07	0.837935	0.082	0.037	0.00483566	FrCx_Oligo_Maple
RPL22	2.18e-07	1.01889	0.113	0.055	0.005051	FrCx_Oligo_Maple
DPY19L1	2.3e-07	-0.988387	0.088	0.124	0.00533735	FrCx_Oligo_Maple
RPS10	2.32e-07	-0.93568	0.078	0.102	0.00537654	FrCx_Oligo_Maple
AC064807.1	2.35e-07	0.946962	0.055	0.021	0.00544852	FrCx_Oligo_Maple
DMGDH	2.39e-07	0.879573	0.069	0.028	0.00554629	FrCx_Oligo_Maple
AL354733.3	2.69e-07	1.21975	0.096	0.044	0.00623017	FrCx_Oligo_Maple
NAT8L	3.07e-07	-1.17169	0.068	0.121	0.00711917	FrCx_Oligo_Maple
NUP210L	3.25e-07	-0.94786	0.101	0.168	0.00753907	FrCx_Oligo_Maple
AC007001.1	3.36e-07	-6.28062	0	0.016	0.00777901	FrCx_Oligo_Maple
HS6ST3	3.85e-07	0.827271	0.061	0.026	0.00892159	FrCx_Oligo_Maple
NUF2	3.88e-07	1.20789	0.062	0.023	0.00898474	FrCx_Oligo_Maple
DMAP1	4.05e-07	-1.00036	0.046	0.049	0.00938564	FrCx_Oligo_Maple
TRAM1L1	4.05e-07	0.80198	0.088	0.042	0.00938707	FrCx_Oligo_Maple
AC008056.1	4.11e-07	1.38738	0.069	0.026	0.00952799	FrCx_Oligo_Maple
AC004052.1	4.12e-07	1.48615	0.066	0.024	0.00954423	FrCx_Oligo_Maple
AL590783.1	4.47e-07	1.73471	0.056	0.018	0.0103617	FrCx_Oligo_Maple
ATP6V1G2-DDX39B	4.62e-07	1.00453	0.056	0.021	0.0106961	FrCx_Oligo_Maple
AC245060.5	4.65e-07	-1.27972	0.046	0.087	0.0107724	FrCx_Oligo_Maple
KHDC1	4.68e-07	1.4251	0.044	0.013	0.0108421	FrCx_Oligo_Maple
PDIA2	4.84e-07	-1.16575	0.063	0.097	0.0112116	FrCx_Oligo_Maple
SLC30A10	5.49e-07	-1.9039	0.014	0.05	0.0127202	FrCx_Oligo_Maple
AFAP1	5.52e-07	1.33455	0.045	0.013	0.0127828	FrCx_Oligo_Maple
AC244131.2	5.52e-07	0.959562	0.079	0.035	0.012793	FrCx_Oligo_Maple
PPP6R1	5.81e-07	-0.843154	0.084	0.098	0.0134501	FrCx_Oligo_Maple
DUSP1	6.11e-07	-1.49891	0.016	0.053	0.0141435	FrCx_Oligo_Maple
AL158840.1	6.12e-07	2.38083	0.028	0.005	0.0141657	FrCx_Oligo_Maple
AC100830.1	6.82e-07	2.16657	0.034	0.007	0.0158039	FrCx_Oligo_Maple
AC008728.1	7.28e-07	1.79501	0.047	0.014	0.01687	FrCx_Oligo_Maple
AC022469.2	7.51e-07	3.43155	0.016	0.001	0.0173971	FrCx_Oligo_Maple
APLN	7.7e-07	0.850294	0.053	0.021	0.0178373	FrCx_Oligo_Maple
SLC6A6	8.27e-07	-0.888268	0.129	0.177	0.0191536	FrCx_Oligo_Maple
AF001548.2	8.31e-07	0.94292	0.052	0.02	0.0192388	FrCx_Oligo_Maple
GLRB	8.37e-07	0.889432	0.068	0.028	0.0193838	FrCx_Oligo_Maple
NOX4	8.39e-07	1.22165	0.069	0.027	0.019432	FrCx_Oligo_Maple
C18orf54	8.73e-07	0.857681	0.073	0.032	0.0202248	FrCx_Oligo_Maple
TREH	8.98e-07	0.919545	0.063	0.026	0.0208019	FrCx_Oligo_Maple
GNB2	9.1e-07	-0.888689	0.063	0.071	0.021069	FrCx_Oligo_Maple
GRK5	9.12e-07	-1.60719	0.025	0.067	0.0211333	FrCx_Oligo_Maple
AHDC1	9.41e-07	-1.15037	0.045	0.097	0.0217962	FrCx_Oligo_Maple
DUSP26	9.64e-07	1.167	0.079	0.034	0.0223385	FrCx_Oligo_Maple
EPHA10	1.05e-06	1.69906	0.021	0.003	0.0244057	FrCx_Oligo_Maple
AL031587.1	1.1e-06	1.44075	0.052	0.017	0.0254689	FrCx_Oligo_Maple
LINC01588	1.1e-06	-1.23573	0.022	0.062	0.0255842	FrCx_Oligo_Maple
AC008440.2	1.11e-06	1.47925	0.067	0.026	0.0257077	FrCx_Oligo_Maple
C2orf69	1.13e-06	-1.04868	0.075	0.132	0.0262166	FrCx_Oligo_Maple
QRICH2	1.19e-06	-1.57455	0.028	0.051	0.0276628	FrCx_Oligo_Maple
LINC00987	1.24e-06	1.03423	0.046	0.016	0.0286575	FrCx_Oligo_Maple
MYH15	1.24e-06	0.834372	0.062	0.027	0.0287511	FrCx_Oligo_Maple
NUDT6	1.27e-06	1.54524	0.053	0.017	0.0294477	FrCx_Oligo_Maple
CHST1	1.31e-06	-1.67447	0.029	0.065	0.0303941	FrCx_Oligo_Maple
AC002066.1	1.32e-06	-4.27686	0.002	0.023	0.0304848	FrCx_Oligo_Maple
TTC6	1.43e-06	1.58778	0.055	0.019	0.0331564	FrCx_Oligo_Maple
OSGIN1	1.46e-06	-2.10898	0.009	0.039	0.0337049	FrCx_Oligo_Maple
RMRP	1.6e-06	-2.63713	0.005	0.031	0.0369937	FrCx_Oligo_Maple
LUCAT1	1.6e-06	-5.45334	0	0.014	0.0370543	FrCx_Oligo_Maple
LINC02197	1.62e-06	1.16799	0.053	0.02	0.037412	FrCx_Oligo_Maple
STN1	1.71e-06	-1.0691	0.067	0.091	0.0397006	FrCx_Oligo_Maple
KCND2	1.73e-06	0.920949	0.056	0.023	0.0400233	FrCx_Oligo_Maple
CEND1	1.74e-06	-1.2006	0.045	0.053	0.0403281	FrCx_Oligo_Maple
KIRREL3-AS1	1.83e-06	1.33609	0.063	0.024	0.0423775	FrCx_Oligo_Maple
STON2	1.89e-06	2.12948	0.031	0.006	0.0438022	FrCx_Oligo_Maple
AC136489.1	1.96e-06	1.1804	0.053	0.02	0.045373	FrCx_Oligo_Maple
ZRANB2-AS1	1.98e-06	1.37787	0.069	0.029	0.0457555	FrCx_Oligo_Maple
FBXO36	1.99e-06	0.998608	0.082	0.038	0.0460335	FrCx_Oligo_Maple
FAP	1.99e-06	1.18309	0.045	0.015	0.0461238	FrCx_Oligo_Maple
AC010503.2	1.99e-06	1.67142	0.053	0.018	0.0461688	FrCx_Oligo_Maple
PMS2	2.03e-06	1.05281	0.042	0.014	0.0470498	FrCx_Oligo_Maple
SLC16A4	2.05e-06	-1.50647	0.025	0.065	0.0475035	FrCx_Oligo_Maple
NRG1	4.52e-51	6.07041	0.369	0.015	1.05e-46	FrCx_OPC_Fir
Z94057.1	6.09e-32	1.64	0.606	0.215	1.41e-27	FrCx_OPC_Fir
VCAN-AS1	5.16e-25	1.26506	0.668	0.313	1.2e-20	FrCx_OPC_Fir
PCDH9-AS2	6.57e-25	1.25397	0.698	0.348	1.52e-20	FrCx_OPC_Fir
STMN1	9.03e-22	2.35147	0.271	0.046	2.09e-17	FrCx_OPC_Fir
AC010127.1	4.03e-21	1.09411	0.673	0.348	9.33e-17	FrCx_OPC_Fir
MT-ND4L	1.6e-20	1.29298	0.617	0.299	3.7e-16	FrCx_OPC_Fir
STAT6	2.05e-20	1.53782	0.363	0.106	4.75e-16	FrCx_OPC_Fir
XRRA1	1.74e-18	1.08124	0.466	0.191	4.02e-14	FrCx_OPC_Fir
SLC6A1-AS1	1.21e-17	1.26737	0.592	0.31	2.8e-13	FrCx_OPC_Fir
AL354771.1	2.15e-16	1.35888	0.391	0.144	4.97e-12	FrCx_OPC_Fir
ZDHHC11B	7.16e-16	1.13436	0.344	0.124	1.66e-11	FrCx_OPC_Fir
AC024145.1	2.24e-15	1.98397	0.237	0.053	5.2e-11	FrCx_OPC_Fir
CTNNA3	4.76e-15	1.05294	0.684	0.417	1.1e-10	FrCx_OPC_Fir
TRPM3	6.05e-15	1.34244	0.433	0.184	1.4e-10	FrCx_OPC_Fir
GPNMB	2.23e-14	0.867647	0.637	0.37	5.16e-10	FrCx_OPC_Fir
AL353784.1	3.35e-14	0.810607	0.609	0.344	7.76e-10	FrCx_OPC_Fir
LRP4-AS1	5.25e-14	1.17868	0.372	0.149	1.22e-09	FrCx_OPC_Fir
CD82	6.35e-14	-0.938252	0.385	0.381	1.47e-09	FrCx_OPC_Fir
AC015923.1	7.49e-14	1.30887	0.304	0.104	1.73e-09	FrCx_OPC_Fir
RPS18	1.9e-13	-1.06981	0.257	0.282	4.4e-09	FrCx_OPC_Fir
RPL28	1.96e-13	-2.19413	0.115	0.224	4.54e-09	FrCx_OPC_Fir
AC091906.1	2.01e-13	1.91343	0.221	0.053	4.65e-09	FrCx_OPC_Fir
YARS2	2.49e-13	0.850506	0.288	0.111	5.77e-09	FrCx_OPC_Fir
RPL18	3.56e-13	-1.35724	0.162	0.202	8.25e-09	FrCx_OPC_Fir
KCNMA1-AS1	4.9e-13	1.52695	0.232	0.064	1.14e-08	FrCx_OPC_Fir
AC098850.3	7.05e-13	0.871845	0.265	0.102	1.63e-08	FrCx_OPC_Fir
RAPGEF5	1.55e-12	1.13324	0.274	0.098	3.6e-08	FrCx_OPC_Fir
MSL1	2.02e-12	0.8526	0.31	0.131	4.68e-08	FrCx_OPC_Fir
RPLP1	2.94e-12	-0.812578	0.307	0.306	6.81e-08	FrCx_OPC_Fir
AC008957.2	8.94e-12	1.89935	0.176	0.038	2.07e-07	FrCx_OPC_Fir
HSPD1	9.88e-12	1.22203	0.388	0.175	2.29e-07	FrCx_OPC_Fir
KCNJ6	1.14e-11	1.20384	0.344	0.142	2.65e-07	FrCx_OPC_Fir
RPL19	1.24e-11	-0.873331	0.229	0.237	2.87e-07	FrCx_OPC_Fir
PIGC	1.56e-11	1.09617	0.383	0.173	3.62e-07	FrCx_OPC_Fir
RPL23A	2e-11	-0.803908	0.204	0.2	4.63e-07	FrCx_OPC_Fir
FAU	2.47e-11	-0.995404	0.218	0.235	5.71e-07	FrCx_OPC_Fir
AC007319.1	2.72e-11	0.918489	0.38	0.175	6.31e-07	FrCx_OPC_Fir
CCND1	4.83e-11	-1.01056	0.243	0.251	1.12e-06	FrCx_OPC_Fir
ATP6V1E1	5.73e-11	0.843536	0.313	0.14	1.33e-06	FrCx_OPC_Fir
WDR36	8.38e-11	1.07773	0.282	0.113	1.94e-06	FrCx_OPC_Fir
PCDH9-AS4	9.78e-11	1.28737	0.26	0.095	2.27e-06	FrCx_OPC_Fir
AC008124.1	1.53e-10	-0.816002	0.215	0.228	3.54e-06	FrCx_OPC_Fir
ARL17B	1.86e-10	-1.27285	0.162	0.235	4.31e-06	FrCx_OPC_Fir
AC006019.3	1.99e-10	1.39995	0.221	0.071	4.62e-06	FrCx_OPC_Fir
AC090138.1	2.18e-10	0.960905	0.399	0.197	5.04e-06	FrCx_OPC_Fir
PPFIA2-AS1	2.57e-10	1.85346	0.201	0.056	5.95e-06	FrCx_OPC_Fir
AL158840.1	5.7e-10	1.49703	0.159	0.042	1.32e-05	FrCx_OPC_Fir
FILIP1L	6.43e-10	1.28967	0.263	0.1	1.49e-05	FrCx_OPC_Fir
ABCE1	1.03e-09	0.896539	0.274	0.118	2.39e-05	FrCx_OPC_Fir
AC097537.1	1.13e-09	2.07038	0.151	0.033	2.62e-05	FrCx_OPC_Fir
AC093535.1	1.26e-09	1.37633	0.226	0.078	2.93e-05	FrCx_OPC_Fir
GPC1	1.4e-09	-0.878141	0.218	0.239	3.25e-05	FrCx_OPC_Fir
PFDN5	1.45e-09	-1.23667	0.14	0.177	3.36e-05	FrCx_OPC_Fir
AC009554.1	1.51e-09	1.25927	0.249	0.093	3.5e-05	FrCx_OPC_Fir
AC009227.1	1.79e-09	2.88194	0.117	0.018	4.14e-05	FrCx_OPC_Fir
HSPA4L	1.81e-09	1.45523	0.399	0.211	4.2e-05	FrCx_OPC_Fir
SYNPO2L	2.57e-09	1.86875	0.115	0.02	5.96e-05	FrCx_OPC_Fir
AC096576.2	3.55e-09	1.04621	0.204	0.075	8.23e-05	FrCx_OPC_Fir
ARFGAP1	4.94e-09	-1.05906	0.128	0.131	0.000114539	FrCx_OPC_Fir
ZBTB11	5.6e-09	0.842075	0.176	0.067	0.000129608	FrCx_OPC_Fir
BRD8	6.42e-09	0.810512	0.277	0.129	0.000148646	FrCx_OPC_Fir
NEU4	6.54e-09	-1.03185	0.145	0.171	0.000151419	FrCx_OPC_Fir
GRM5-AS1	1.29e-08	1.41525	0.193	0.064	0.000299281	FrCx_OPC_Fir
AC066613.2	1.68e-08	2.40536	0.106	0.016	0.000390023	FrCx_OPC_Fir
AC007001.1	1.8e-08	-5.98877	0	0.058	0.000418026	FrCx_OPC_Fir
AP003086.2	2.31e-08	0.906119	0.332	0.166	0.000535616	FrCx_OPC_Fir
DLST	2.61e-08	0.904132	0.223	0.093	0.000603764	FrCx_OPC_Fir
BAALC-AS1	2.71e-08	1.16153	0.299	0.137	0.000627819	FrCx_OPC_Fir
TUBB2A	3.07e-08	-0.885189	0.137	0.142	0.000711813	FrCx_OPC_Fir
KANSL2	3.23e-08	0.93256	0.196	0.077	0.000748106	FrCx_OPC_Fir
AC004039.1	3.61e-08	1.36487	0.165	0.051	0.000836997	FrCx_OPC_Fir
MAK	3.86e-08	0.917879	0.307	0.148	0.00089494	FrCx_OPC_Fir
PNPO	4.34e-08	1.19703	0.092	0.022	0.0010051	FrCx_OPC_Fir
AL354733.3	4.42e-08	1.27692	0.162	0.051	0.00102355	FrCx_OPC_Fir
BCL2L14	6.78e-08	0.829895	0.304	0.151	0.00157085	FrCx_OPC_Fir
NRGN	8.2e-08	-1.35729	0.128	0.189	0.00190021	FrCx_OPC_Fir
AC110597.3	9.19e-08	1.0401	0.232	0.098	0.00212894	FrCx_OPC_Fir
ADI1	9.28e-08	1.00019	0.17	0.064	0.00214863	FrCx_OPC_Fir
RPS4X	9.82e-08	-0.90283	0.204	0.23	0.00227416	FrCx_OPC_Fir
SEC61A1	1.03e-07	-0.820911	0.24	0.268	0.00239324	FrCx_OPC_Fir
PPP1R15B	1.22e-07	0.819484	0.243	0.111	0.00283371	FrCx_OPC_Fir
AC022075.1	1.35e-07	1.18074	0.162	0.055	0.00311614	FrCx_OPC_Fir
EMILIN2	1.44e-07	0.909618	0.14	0.051	0.00333966	FrCx_OPC_Fir
MTHFD1	1.46e-07	0.887351	0.212	0.091	0.00338003	FrCx_OPC_Fir
AC092666.1	1.48e-07	1.97075	0.12	0.027	0.00343524	FrCx_OPC_Fir
GINM1	1.61e-07	-1.04568	0.151	0.188	0.00372984	FrCx_OPC_Fir
RPL12	1.81e-07	-1.24549	0.115	0.149	0.00420113	FrCx_OPC_Fir
Z93930.2	1.89e-07	0.88012	0.184	0.077	0.00436691	FrCx_OPC_Fir
RPH3A	2.44e-07	0.84799	0.324	0.168	0.00564966	FrCx_OPC_Fir
AC025178.1	2.51e-07	1.4465	0.162	0.053	0.00582481	FrCx_OPC_Fir
SLC4A1AP	2.55e-07	0.801804	0.237	0.113	0.00590687	FrCx_OPC_Fir
LINC00265	2.72e-07	0.991106	0.165	0.064	0.00629382	FrCx_OPC_Fir
AC096576.3	3.02e-07	1.01239	0.24	0.106	0.00700516	FrCx_OPC_Fir
AC011448.1	3.11e-07	-1.65272	0.07	0.118	0.00721121	FrCx_OPC_Fir
HSPA1A	3.25e-07	2.23146	0.215	0.122	0.0075201	FrCx_OPC_Fir
HLA-C	3.49e-07	-1.16428	0.142	0.191	0.00807392	FrCx_OPC_Fir
RPLP2	3.73e-07	-1.15517	0.137	0.188	0.00864725	FrCx_OPC_Fir
EIF1AY	4.16e-07	1.00231	0.126	0.042	0.00963051	FrCx_OPC_Fir
AC090531.1	4.99e-07	1.13059	0.182	0.069	0.0115576	FrCx_OPC_Fir
TTTY15	5e-07	0.967995	0.237	0.107	0.0115875	FrCx_OPC_Fir
MRE11	5.18e-07	0.930171	0.215	0.095	0.0120066	FrCx_OPC_Fir
AC125793.1	5.56e-07	1.93495	0.067	0.009	0.0128813	FrCx_OPC_Fir
AC026746.1	6.08e-07	1.5322	0.221	0.097	0.014073	FrCx_OPC_Fir
THAP2	6.48e-07	2.06985	0.095	0.018	0.0150049	FrCx_OPC_Fir
FAM20C	6.7e-07	-0.818216	0.123	0.118	0.0155177	FrCx_OPC_Fir
NPIPB15	6.73e-07	-2.23264	0.045	0.097	0.0155861	FrCx_OPC_Fir
AC131571.1	7.23e-07	0.84409	0.212	0.095	0.0167506	FrCx_OPC_Fir
LINC02283	7.36e-07	-0.903664	0.198	0.226	0.0170547	FrCx_OPC_Fir
RPL10A	7.69e-07	-0.967841	0.17	0.215	0.0178016	FrCx_OPC_Fir
CXXC5	8.48e-07	-1.02526	0.182	0.233	0.0196521	FrCx_OPC_Fir
AC079385.1	8.51e-07	0.981154	0.212	0.091	0.0197094	FrCx_OPC_Fir
SLC36A1	8.54e-07	-0.839096	0.209	0.246	0.0197729	FrCx_OPC_Fir
AC023051.1	8.75e-07	1.62042	0.159	0.053	0.0202775	FrCx_OPC_Fir
AC098617.1	9.08e-07	1.7697	0.095	0.02	0.0210369	FrCx_OPC_Fir
AC009690.2	9.82e-07	0.907675	0.126	0.044	0.0227464	FrCx_OPC_Fir
ZRANB2-AS1	1.04e-06	1.70436	0.115	0.029	0.02403	FrCx_OPC_Fir
P2RY14	1.12e-06	0.977753	0.229	0.104	0.0258376	FrCx_OPC_Fir
AC025809.1	1.13e-06	0.812864	0.19	0.084	0.0262227	FrCx_OPC_Fir
DNAJB1	1.16e-06	1.47645	0.237	0.107	0.0269812	FrCx_OPC_Fir
ZNF621	1.19e-06	0.845007	0.117	0.042	0.0276055	FrCx_OPC_Fir
RNF139	1.22e-06	0.865177	0.162	0.067	0.0282722	FrCx_OPC_Fir
NUDT12	1.27e-06	1.07048	0.112	0.035	0.0293653	FrCx_OPC_Fir
PIGH	1.33e-06	0.928636	0.109	0.036	0.0309085	FrCx_OPC_Fir
PGS1	1.41e-06	0.926697	0.098	0.031	0.0325945	FrCx_OPC_Fir
LINC02268	1.42e-06	5.23685	0.036	0	0.0329762	FrCx_OPC_Fir
ADGRB2	1.43e-06	-0.856154	0.162	0.177	0.0331379	FrCx_OPC_Fir
LINC00402	1.71e-06	0.845426	0.24	0.117	0.0395273	FrCx_OPC_Fir
GUCD1	1.77e-06	1.0708	0.115	0.036	0.0409305	FrCx_OPC_Fir
SNCG	1.84e-06	-1.79194	0.05	0.069	0.0426733	FrCx_OPC_Fir
ZPBP	1.86e-06	1.37896	0.151	0.051	0.0431477	FrCx_OPC_Fir
KCNF1	1.87e-06	-1.13126	0.106	0.138	0.0432049	FrCx_OPC_Fir
AC092574.2	1.88e-06	1.38671	0.134	0.042	0.0434873	FrCx_OPC_Fir
DDX39B	1.89e-06	1.65399	0.103	0.026	0.0437634	FrCx_OPC_Fir
TOGARAM2	1.9e-06	1.07089	0.209	0.091	0.0440152	FrCx_OPC_Fir
DPP7	1.92e-06	-0.843704	0.109	0.115	0.0444637	FrCx_OPC_Fir
XYLT2	1.96e-06	0.943342	0.081	0.022	0.0454749	FrCx_OPC_Fir
NPIPA1	2.13e-06	-0.840919	0.159	0.173	0.0492639	FrCx_OPC_Fir
PDE1A	3.85e-125	2.47815	0.629	0.14	8.91e-121	FrCx_Oligo_Oak
MCF2L	1.7e-47	-2.10454	0.134	0.357	3.93e-43	FrCx_Oligo_Oak
AC026316.5	2.02e-44	0.961027	0.812	0.581	4.68e-40	FrCx_Oligo_Oak
LRRC7	4.27e-43	1.07484	0.71	0.421	9.88e-39	FrCx_Oligo_Oak
HSPA1A	1.21e-38	1.60956	0.413	0.45	2.79e-34	FrCx_Oligo_Oak
HTRA1	5.29e-37	-0.819342	0.558	0.605	1.22e-32	FrCx_Oligo_Oak
RELN	1.01e-35	2.39693	0.255	0.062	2.34e-31	FrCx_Oligo_Oak
FKBP5	1.06e-35	-1.53409	0.234	0.379	2.45e-31	FrCx_Oligo_Oak
DNAJB1	8.33e-35	1.5811	0.324	0.227	1.93e-30	FrCx_Oligo_Oak
HSPA4L	3.03e-34	2.23724	0.29	0.133	7.01e-30	FrCx_Oligo_Oak
HSPA1B	3.45e-34	1.42599	0.319	0.272	7.99e-30	FrCx_Oligo_Oak
FAM171B	6.61e-34	1.27863	0.326	0.114	1.53e-29	FrCx_Oligo_Oak
FMN1	3.65e-33	-2.94496	0.066	0.204	8.45e-29	FrCx_Oligo_Oak
GRIA4	6.29e-33	1.11977	0.41	0.174	1.46e-28	FrCx_Oligo_Oak
TMEM132C	1.31e-29	1.16852	0.318	0.122	3.03e-25	FrCx_Oligo_Oak
AL354809.1	1.33e-29	0.959005	0.436	0.207	3.08e-25	FrCx_Oligo_Oak
LURAP1L-AS1	2.33e-29	-1.74526	0.068	0.245	5.39e-25	FrCx_Oligo_Oak
LTBP1	2.83e-29	1.03473	0.3	0.114	6.55e-25	FrCx_Oligo_Oak
SLC26A3	3.8e-28	-1.19979	0.268	0.399	8.8e-24	FrCx_Oligo_Oak
RASGEF1B	8.46e-27	-0.810075	0.43	0.498	1.96e-22	FrCx_Oligo_Oak
AC098850.3	8.67e-25	1.53171	0.142	0.03	2.01e-20	FrCx_Oligo_Oak
STMN1	1.87e-24	1.37561	0.254	0.087	4.33e-20	FrCx_Oligo_Oak
DCC	7.58e-23	1.48818	0.27	0.102	1.76e-18	FrCx_Oligo_Oak
TMSB10	6.32e-22	-1.14595	0.236	0.266	1.46e-17	FrCx_Oligo_Oak
XRRA1	7.56e-22	1.17411	0.348	0.163	1.75e-17	FrCx_Oligo_Oak
SEMA5A	7.83e-22	0.968503	0.251	0.1	1.81e-17	FrCx_Oligo_Oak
SNAP25	1.05e-21	-0.847268	0.462	0.429	2.42e-17	FrCx_Oligo_Oak
NRGN	1.15e-20	-1.74106	0.098	0.154	2.66e-16	FrCx_Oligo_Oak
GRID2	1.8e-20	-1.18609	0.246	0.418	4.16e-16	FrCx_Oligo_Oak
LURAP1L	2.17e-20	-2.12377	0.047	0.168	5.02e-16	FrCx_Oligo_Oak
HSPA6	4.74e-20	7.76737	0.057	0	1.1e-15	FrCx_Oligo_Oak
SLC38A1	1.92e-18	-1.43121	0.162	0.273	4.46e-14	FrCx_Oligo_Oak
PIGH	9.61e-18	1.84099	0.19	0.067	2.23e-13	FrCx_Oligo_Oak
AC092691.1	1.31e-17	1.13021	0.272	0.122	3.03e-13	FrCx_Oligo_Oak
HIBCH	1.67e-17	0.88212	0.667	0.537	3.87e-13	FrCx_Oligo_Oak
AC012358.3	1.83e-17	0.875993	0.311	0.155	4.23e-13	FrCx_Oligo_Oak
BAIAP2L2	9.55e-17	1.14584	0.236	0.1	2.21e-12	FrCx_Oligo_Oak
ITGAV	2.78e-16	0.933347	0.261	0.121	6.43e-12	FrCx_Oligo_Oak
CHN1	3.39e-16	-0.890025	0.224	0.226	7.85e-12	FrCx_Oligo_Oak
CHPT1	4.27e-16	1.11899	0.129	0.04	9.89e-12	FrCx_Oligo_Oak
NLGN4Y	1.35e-15	0.855899	0.301	0.153	3.12e-11	FrCx_Oligo_Oak
SH3PXD2B	1.56e-15	-1.08704	0.204	0.291	3.62e-11	FrCx_Oligo_Oak
ARHGEF3	2.02e-15	-1.80078	0.079	0.156	4.67e-11	FrCx_Oligo_Oak
RPS4X	3.6e-15	-0.836213	0.179	0.175	8.33e-11	FrCx_Oligo_Oak
LANCL1-AS1	1.24e-14	1.47054	0.183	0.069	2.87e-10	FrCx_Oligo_Oak
JAKMIP3	2.17e-14	-0.908795	0.246	0.315	5.02e-10	FrCx_Oligo_Oak
SAMHD1	2.4e-14	-2.03476	0.046	0.134	5.55e-10	FrCx_Oligo_Oak
LINC01099	5.68e-14	1.3908	0.146	0.05	1.32e-09	FrCx_Oligo_Oak
IL17RB	6.76e-14	2.12949	0.091	0.018	1.57e-09	FrCx_Oligo_Oak
LINC01098	7.28e-14	1.7002	0.097	0.022	1.69e-09	FrCx_Oligo_Oak
TTTY14	9.05e-14	0.803221	0.206	0.094	2.1e-09	FrCx_Oligo_Oak
LINC01572	1.64e-13	1.05551	0.14	0.051	3.81e-09	FrCx_Oligo_Oak
P4HA2	1.71e-13	2.50961	0.089	0.018	3.95e-09	FrCx_Oligo_Oak
CYP39A1	2.05e-13	2.36779	0.083	0.015	4.75e-09	FrCx_Oligo_Oak
AC110285.1	2.21e-13	0.850315	0.309	0.169	5.12e-09	FrCx_Oligo_Oak
AL160272.2	3.41e-13	2.10669	0.07	0.011	7.9e-09	FrCx_Oligo_Oak
AC022075.1	4.47e-13	1.56955	0.132	0.042	1.04e-08	FrCx_Oligo_Oak
AC018647.1	5.07e-13	0.858494	0.155	0.064	1.17e-08	FrCx_Oligo_Oak
ROR1	5.46e-13	0.822475	0.269	0.141	1.26e-08	FrCx_Oligo_Oak
GUCY1A2	9.19e-13	0.843551	0.192	0.088	2.13e-08	FrCx_Oligo_Oak
FERMT3	1.6e-12	3.40409	0.055	0.005	3.71e-08	FrCx_Oligo_Oak
ARRB1	1.68e-12	-0.814083	0.213	0.239	3.89e-08	FrCx_Oligo_Oak
PTGES3	2.03e-12	0.833961	0.515	0.434	4.71e-08	FrCx_Oligo_Oak
HSPE1-MOB4	2.78e-12	1.80739	0.108	0.03	6.44e-08	FrCx_Oligo_Oak
CPE	3.03e-12	-0.894129	0.149	0.145	7.01e-08	FrCx_Oligo_Oak
SLC7A14	3.46e-12	1.03614	0.256	0.132	8.01e-08	FrCx_Oligo_Oak
SH3BP5	6.49e-12	-0.980929	0.168	0.208	1.5e-07	FrCx_Oligo_Oak
TRIM26	9.94e-12	0.860898	0.14	0.057	2.3e-07	FrCx_Oligo_Oak
RBM23	1.03e-11	1.04981	0.149	0.06	2.39e-07	FrCx_Oligo_Oak
AC006270.1	1.5e-11	1.07458	0.065	0.014	3.48e-07	FrCx_Oligo_Oak
CRB1	2.13e-11	0.887956	0.178	0.082	4.93e-07	FrCx_Oligo_Oak
JDP2	2.2e-11	1.90818	0.115	0.037	5.11e-07	FrCx_Oligo_Oak
STIP1	2.66e-11	0.958795	0.326	0.214	6.16e-07	FrCx_Oligo_Oak
LINC01102	3.1e-11	0.906523	0.092	0.031	7.19e-07	FrCx_Oligo_Oak
LRRCC1	3.39e-11	0.889855	0.086	0.028	7.85e-07	FrCx_Oligo_Oak
ABHD3	4.86e-11	1.62627	0.163	0.077	1.13e-06	FrCx_Oligo_Oak
BAG3	5.74e-11	1.37138	0.164	0.07	1.33e-06	FrCx_Oligo_Oak
BSG	6.34e-11	-0.884189	0.139	0.157	1.47e-06	FrCx_Oligo_Oak
EVI2A	6.42e-11	0.946819	0.177	0.081	1.49e-06	FrCx_Oligo_Oak
CACNA1E	2.38e-10	0.947892	0.08	0.025	5.5e-06	FrCx_Oligo_Oak
CPB1	2.43e-10	1.27785	0.096	0.031	5.63e-06	FrCx_Oligo_Oak
RHOBTB3	2.79e-10	0.824316	0.327	0.201	6.45e-06	FrCx_Oligo_Oak
SNRPD3	4.08e-10	0.91048	0.168	0.079	9.45e-06	FrCx_Oligo_Oak
NOX4	4.36e-10	1.02561	0.096	0.034	1.01e-05	FrCx_Oligo_Oak
AL512625.3	5.5e-10	1.01726	0.062	0.018	1.27e-05	FrCx_Oligo_Oak
MT3	7.54e-10	-0.87399	0.213	0.275	1.75e-05	FrCx_Oligo_Oak
LRRTM4	9.59e-10	1.1185	0.282	0.173	2.22e-05	FrCx_Oligo_Oak
MAFF	1.31e-09	-2.45898	0.012	0.063	3.03e-05	FrCx_Oligo_Oak
ANKRD37	1.63e-09	1.28628	0.082	0.024	3.78e-05	FrCx_Oligo_Oak
AC123912.1	1.99e-09	0.991125	0.067	0.02	4.62e-05	FrCx_Oligo_Oak
SNCG	2.16e-09	-2.32333	0.035	0.077	5e-05	FrCx_Oligo_Oak
SLC25A48	3.03e-09	-1.85824	0.04	0.099	7.02e-05	FrCx_Oligo_Oak
PIM3	3.17e-09	-1.07612	0.131	0.194	7.33e-05	FrCx_Oligo_Oak
NDUFC2	3.85e-09	-0.855461	0.096	0.091	8.91e-05	FrCx_Oligo_Oak
SH3BGR	4.16e-09	0.844339	0.106	0.043	9.64e-05	FrCx_Oligo_Oak
TAGLN3	4.34e-09	-0.840305	0.103	0.102	0.000100576	FrCx_Oligo_Oak
AC109927.1	4.73e-09	-0.914794	0.14	0.211	0.000109476	FrCx_Oligo_Oak
LONRF2	5.78e-09	-1.17603	0.086	0.113	0.000133995	FrCx_Oligo_Oak
DNAJA4	6.59e-09	0.875991	0.185	0.095	0.0001526	FrCx_Oligo_Oak
AC004784.1	6.69e-09	1.47024	0.062	0.016	0.000155025	FrCx_Oligo_Oak
NDRG4	8.44e-09	-1.1552	0.064	0.076	0.00019554	FrCx_Oligo_Oak
TRDMT1	1.1e-08	1.1675	0.059	0.016	0.000253947	FrCx_Oligo_Oak
LINC01470	1.11e-08	0.888041	0.103	0.042	0.000257203	FrCx_Oligo_Oak
ITM2A	1.2e-08	-1.12154	0.115	0.167	0.00027723	FrCx_Oligo_Oak
KCTD4	1.26e-08	1.03774	0.099	0.038	0.0002912	FrCx_Oligo_Oak
AGMO	1.29e-08	0.852848	0.109	0.044	0.000298371	FrCx_Oligo_Oak
PARD6G-AS1	1.58e-08	1.30241	0.124	0.052	0.000366114	FrCx_Oligo_Oak
ZNF891	1.59e-08	0.806784	0.147	0.071	0.000367365	FrCx_Oligo_Oak
EYS	1.63e-08	1.74056	0.078	0.023	0.00037821	FrCx_Oligo_Oak
AC012494.1	1.93e-08	1.13729	0.046	0.01	0.000446159	FrCx_Oligo_Oak
CDKN2C	2.25e-08	1.40628	0.064	0.017	0.000522211	FrCx_Oligo_Oak
AC082651.1	2.39e-08	0.887443	0.093	0.038	0.000554331	FrCx_Oligo_Oak
RAB39A	2.78e-08	5.06909	0.028	0.001	0.000643465	FrCx_Oligo_Oak
AC007001.1	3.06e-08	-7.14505	0	0.022	0.000709259	FrCx_Oligo_Oak
KLRC4-KLRK1	3.07e-08	2.09406	0.063	0.015	0.000711017	FrCx_Oligo_Oak
ZMIZ1	3.1e-08	-0.810157	0.163	0.194	0.000718417	FrCx_Oligo_Oak
AC004918.1	3.18e-08	-0.868812	0.127	0.147	0.000736734	FrCx_Oligo_Oak
CEND1	3.31e-08	-1.61704	0.037	0.049	0.000765789	FrCx_Oligo_Oak
ADAM12	3.72e-08	-0.817589	0.229	0.307	0.000861736	FrCx_Oligo_Oak
AC100800.1	4.57e-08	3.6478	0.034	0.003	0.00105805	FrCx_Oligo_Oak
NEFM	4.62e-08	-1.53561	0.046	0.067	0.00106983	FrCx_Oligo_Oak
PPFIA2-AS1	4.83e-08	1.08044	0.073	0.025	0.00111838	FrCx_Oligo_Oak
C5orf17	4.95e-08	6.56981	0.021	0	0.00114595	FrCx_Oligo_Oak
PTCSC3	6.78e-08	2.03587	0.042	0.007	0.00157059	FrCx_Oligo_Oak
AC027117.2	7.07e-08	2.63179	0.046	0.008	0.00163683	FrCx_Oligo_Oak
ART3	7.08e-08	1.30805	0.084	0.029	0.00164047	FrCx_Oligo_Oak
LHFPL3	7.62e-08	0.988282	0.142	0.068	0.00176502	FrCx_Oligo_Oak
AC099669.1	7.75e-08	1.28466	0.1	0.038	0.00179421	FrCx_Oligo_Oak
TMEM129	8.22e-08	0.816443	0.068	0.025	0.00190326	FrCx_Oligo_Oak
ETV5	9.56e-08	-0.861046	0.153	0.228	0.00221552	FrCx_Oligo_Oak
ACSS3	1.02e-07	5.94028	0.02	0	0.00236773	FrCx_Oligo_Oak
NUP85	1.13e-07	0.866785	0.1	0.042	0.00261968	FrCx_Oligo_Oak
SULT4A1	1.14e-07	-1.00858	0.046	0.043	0.00263312	FrCx_Oligo_Oak
KCTD17	1.16e-07	-1.20444	0.035	0.036	0.00268157	FrCx_Oligo_Oak
MYO7A	1.17e-07	3.01757	0.038	0.005	0.00270386	FrCx_Oligo_Oak
C19orf70	1.32e-07	-1.5757	0.038	0.049	0.00304858	FrCx_Oligo_Oak
AC104151.1	1.36e-07	1.07559	0.122	0.055	0.00316036	FrCx_Oligo_Oak
ABCC4	1.37e-07	2.16303	0.042	0.007	0.00317267	FrCx_Oligo_Oak
FAP	1.58e-07	3.85335	0.029	0.002	0.00367074	FrCx_Oligo_Oak
ZNF793	1.67e-07	0.94198	0.069	0.024	0.00387509	FrCx_Oligo_Oak
SLC6A1-AS1	1.73e-07	0.972675	0.139	0.067	0.00401401	FrCx_Oligo_Oak
TMEM59L	1.89e-07	-0.908885	0.091	0.1	0.00438244	FrCx_Oligo_Oak
SLC6A6	1.89e-07	-0.989997	0.113	0.148	0.00438323	FrCx_Oligo_Oak
BMP7	2.3e-07	1.01189	0.047	0.013	0.00533513	FrCx_Oligo_Oak
CELF2	2.34e-07	-0.815104	0.085	0.079	0.00541963	FrCx_Oligo_Oak
MORC4	3e-07	1.00527	0.104	0.045	0.00695841	FrCx_Oligo_Oak
FTCD	3.57e-07	-2.19739	0.017	0.058	0.00827666	FrCx_Oligo_Oak
SETBP1	3.6e-07	0.847375	0.06	0.02	0.00833582	FrCx_Oligo_Oak
PQLC1	3.72e-07	-0.950617	0.065	0.068	0.00861781	FrCx_Oligo_Oak
ARRDC2	3.77e-07	-0.9166	0.13	0.186	0.00872531	FrCx_Oligo_Oak
AC093535.1	4.14e-07	1.70466	0.053	0.013	0.00958117	FrCx_Oligo_Oak
EHD3	4.44e-07	-1.14066	0.041	0.042	0.010279	FrCx_Oligo_Oak
PHYHIP	5.51e-07	-1.4777	0.039	0.065	0.0127616	FrCx_Oligo_Oak
RRM1	5.57e-07	0.906755	0.09	0.038	0.012897	FrCx_Oligo_Oak
LINGO1	6.19e-07	-1.00888	0.093	0.141	0.0143485	FrCx_Oligo_Oak
RAB3A	7.38e-07	-1.94394	0.027	0.038	0.0170852	FrCx_Oligo_Oak
ZFP36	7.8e-07	-3.75911	0.002	0.027	0.0180785	FrCx_Oligo_Oak
DERA	8.1e-07	0.88122	0.095	0.043	0.0187666	FrCx_Oligo_Oak
CCK	8.64e-07	-0.947712	0.094	0.102	0.0200216	FrCx_Oligo_Oak
NEFL	8.68e-07	-0.801528	0.091	0.101	0.0201101	FrCx_Oligo_Oak
LDOC1	9.16e-07	-0.968211	0.05	0.048	0.0212257	FrCx_Oligo_Oak
HLA-C	9.28e-07	0.919139	0.044	0.012	0.0214968	FrCx_Oligo_Oak
PLEKHA7	9.7e-07	0.884447	0.086	0.038	0.0224741	FrCx_Oligo_Oak
AL133346.1	9.72e-07	1.182	0.071	0.025	0.0225042	FrCx_Oligo_Oak
PMP2	1.02e-06	-0.927254	0.12	0.162	0.0237399	FrCx_Oligo_Oak
LDHA	1.03e-06	-1.69192	0.032	0.05	0.023944	FrCx_Oligo_Oak
GPC1	1.1e-06	-0.83856	0.052	0.047	0.0254194	FrCx_Oligo_Oak
BCAT1	1.14e-06	-1.18386	0.083	0.137	0.026486	FrCx_Oligo_Oak
ANKRD6	1.2e-06	1.74387	0.061	0.018	0.027888	FrCx_Oligo_Oak
CR1	1.21e-06	2.50125	0.046	0.01	0.0280453	FrCx_Oligo_Oak
CNTLN	1.32e-06	0.834465	0.097	0.045	0.0306054	FrCx_Oligo_Oak
DNM1	1.48e-06	-0.892975	0.076	0.089	0.0342706	FrCx_Oligo_Oak
ADAM19	1.58e-06	-0.804794	0.143	0.188	0.0366577	FrCx_Oligo_Oak
CADM2-AS1	1.78e-06	1.53298	0.044	0.01	0.0412995	FrCx_Oligo_Oak
NTNG2	1.87e-06	0.93322	0.077	0.031	0.0432307	FrCx_Oligo_Oak
ZFAND2A	2.03e-06	0.805449	0.065	0.025	0.0471207	FrCx_Oligo_Oak
GK5	2.12e-06	-1.04313	0.096	0.129	0.0491241	FrCx_Oligo_Oak
STMN1	4.73e-21	2.33968	0.469	0.092	1.1e-16	FrCx_Oligo_Cedar
PDE1A	4.5e-16	1.96061	0.581	0.231	1.04e-11	FrCx_Oligo_Cedar
PIGH	2.21e-14	3.0194	0.281	0.039	5.11e-10	FrCx_Oligo_Cedar
FMN1	1.22e-12	-3.0376	0.112	0.343	2.83e-08	FrCx_Oligo_Cedar
MTUS1	6.83e-11	1.1471	0.7	0.414	1.58e-06	FrCx_Oligo_Cedar
PCDH9-AS2	1.52e-10	1.59517	0.488	0.204	3.52e-06	FrCx_Oligo_Cedar
AC026316.5	7.94e-10	1.15318	0.688	0.448	1.84e-05	FrCx_Oligo_Cedar
SNAP25	9.78e-10	-1.04294	0.819	0.898	2.27e-05	FrCx_Oligo_Cedar
TMSB10	1.37e-09	-1.32868	0.462	0.567	3.18e-05	FrCx_Oligo_Cedar
ALDOA	1.96e-08	-1.55622	0.356	0.453	0.000454212	FrCx_Oligo_Cedar
NDUFA4	2.2e-08	-1.18688	0.525	0.608	0.000509469	FrCx_Oligo_Cedar
LANCL1-AS1	4.43e-08	1.91992	0.262	0.073	0.00102677	FrCx_Oligo_Cedar
UTY	6.14e-08	1.57222	0.362	0.141	0.00142132	FrCx_Oligo_Cedar
MT-ND4L	8.4e-08	0.897986	0.575	0.314	0.00194491	FrCx_Oligo_Cedar
MT-ATP8	1.1e-07	1.1698	0.381	0.156	0.00254089	FrCx_Oligo_Cedar
FARSB	1.14e-07	1.24474	0.25	0.073	0.00263291	FrCx_Oligo_Cedar
TMSB4X	1.24e-07	-0.89568	0.675	0.676	0.00286606	FrCx_Oligo_Cedar
NRGN	1.35e-07	-1.31468	0.288	0.516	0.00313261	FrCx_Oligo_Cedar
HSPA8	1.68e-07	-1.37541	0.375	0.477	0.00389505	FrCx_Oligo_Cedar
MTRNR2L1	1.81e-07	6.88286	0.069	0	0.00419908	FrCx_Oligo_Cedar
XRRA1	2.34e-07	1.5016	0.294	0.1	0.0054182	FrCx_Oligo_Cedar
AC110285.1	2.8e-07	1.47511	0.319	0.117	0.00649075	FrCx_Oligo_Cedar
ENO4	4.05e-07	1.22961	0.394	0.173	0.00938247	FrCx_Oligo_Cedar
AC098617.1	5.7e-07	1.89903	0.206	0.051	0.0132136	FrCx_Oligo_Cedar
AP002370.2	5.74e-07	1.03522	0.319	0.127	0.0133065	FrCx_Oligo_Cedar
PIGC	6.37e-07	1.68631	0.288	0.102	0.0147485	FrCx_Oligo_Cedar
MPZL1	9.14e-07	2.25206	0.088	0.005	0.0211819	FrCx_Oligo_Cedar
ASXL1	9.41e-07	0.811266	0.438	0.217	0.021787	FrCx_Oligo_Cedar
TAGLN3	9.69e-07	-1.47515	0.231	0.37	0.0224437	FrCx_Oligo_Cedar
HNRNPA2B1	9.7e-07	0.815959	0.531	0.294	0.0224779	FrCx_Oligo_Cedar
EVI2A	1.04e-06	2.41156	0.169	0.034	0.0240647	FrCx_Oligo_Cedar
CALM2	1.42e-06	1.20834	0.262	0.09	0.0329178	FrCx_Oligo_Cedar
DYNLL1	1.6e-06	-0.920287	0.544	0.603	0.0371611	FrCx_Oligo_Cedar
EIF4A2	1.74e-06	-0.918135	0.481	0.489	0.0404003	FrCx_Oligo_Cedar
RPL36	1.77e-06	-1.54121	0.219	0.282	0.0410722	FrCx_Oligo_Cedar
RHOU	2.15e-06	0.964674	0.481	0.255	0.0498709	FrCx_Oligo_Cedar
MCF2L	1.01e-29	-2.42789	0.296	0.628	2.35e-25	FrCx_Oligo_Rowan
FKBP5	1.22e-21	-1.87254	0.37	0.597	2.83e-17	FrCx_Oligo_Rowan
ERBIN	3.76e-18	-0.835244	0.988	0.983	8.72e-14	FrCx_Oligo_Rowan
AC026316.5	7.32e-16	0.899625	0.957	0.859	1.69e-11	FrCx_Oligo_Rowan
SLC26A3	3.02e-15	-1.45579	0.451	0.641	7e-11	FrCx_Oligo_Rowan
PDE1A	1.72e-14	0.90717	0.918	0.738	3.98e-10	FrCx_Oligo_Rowan
INO80D	1.82e-14	-1.13852	0.626	0.752	4.21e-10	FrCx_Oligo_Rowan
NAV3	1.98e-14	1.05842	0.588	0.259	4.59e-10	FrCx_Oligo_Rowan
KIRREL3	2.02e-14	1.08769	0.899	0.728	4.67e-10	FrCx_Oligo_Rowan
NEAT1	2.15e-14	-0.977118	0.973	0.99	4.97e-10	FrCx_Oligo_Rowan
GRIA4	1.13e-13	1.26098	0.724	0.431	2.61e-09	FrCx_Oligo_Rowan
ZBTB16	1.71e-13	-1.07364	0.568	0.731	3.96e-09	FrCx_Oligo_Rowan
ARHGEF3	2.16e-13	-1.45558	0.393	0.531	5.01e-09	FrCx_Oligo_Rowan
AC098850.3	4.43e-13	1.9573	0.304	0.066	1.03e-08	FrCx_Oligo_Rowan
APOD	1.01e-12	0.978006	0.77	0.59	2.33e-08	FrCx_Oligo_Rowan
MT-ND4L	3.19e-12	1.17123	0.712	0.445	7.4e-08	FrCx_Oligo_Rowan
GALNT7	8.17e-12	1.21124	0.611	0.317	1.89e-07	FrCx_Oligo_Rowan
FMN1	1.11e-11	-2.05651	0.191	0.397	2.58e-07	FrCx_Oligo_Rowan
RASGEF1B	1.47e-11	-1.17456	0.529	0.686	3.41e-07	FrCx_Oligo_Rowan
GALNT6	2.84e-11	1.60845	0.397	0.138	6.58e-07	FrCx_Oligo_Rowan
AC114485.1	5.93e-11	-2.80168	0.043	0.238	1.37e-06	FrCx_Oligo_Rowan
QDPR	7.09e-11	-0.926852	0.658	0.714	1.64e-06	FrCx_Oligo_Rowan
FAM171B	8.31e-11	1.20342	0.545	0.266	1.93e-06	FrCx_Oligo_Rowan
TNS3	5.24e-10	3.44818	0.167	0.017	1.21e-05	FrCx_Oligo_Rowan
AC009041.2	9.68e-10	1.0047	0.342	0.131	2.24e-05	FrCx_Oligo_Rowan
SLC4A8	2.79e-09	1.0096	0.65	0.403	6.47e-05	FrCx_Oligo_Rowan
STMN1	3.1e-09	1.25272	0.584	0.338	7.19e-05	FrCx_Oligo_Rowan
HSPA1A	6.37e-09	0.900158	0.397	0.628	0.000147653	FrCx_Oligo_Rowan
MTURN	1.18e-08	-0.830788	0.541	0.628	0.00027232	FrCx_Oligo_Rowan
GRID2	2.07e-08	-0.888367	0.498	0.628	0.000479344	FrCx_Oligo_Rowan
RYR2	2.11e-08	1.02344	0.545	0.297	0.000489049	FrCx_Oligo_Rowan
LTBP1	3.21e-08	2.60389	0.195	0.041	0.00074302	FrCx_Oligo_Rowan
LINC00539	7.16e-08	-2.45693	0.074	0.224	0.00165857	FrCx_Oligo_Rowan
BCAT1	7.68e-08	-2.07683	0.109	0.262	0.00177899	FrCx_Oligo_Rowan
TBCD	7.89e-08	-0.903847	0.49	0.572	0.00182859	FrCx_Oligo_Rowan
OPALIN	8.25e-08	2.16444	0.171	0.031	0.00191033	FrCx_Oligo_Rowan
CDKL1	1.26e-07	-1.03833	0.444	0.562	0.00291722	FrCx_Oligo_Rowan
NRXN1	1.43e-07	1.37704	0.428	0.21	0.00331924	FrCx_Oligo_Rowan
RHOBTB1	1.48e-07	-0.968033	0.49	0.572	0.00342946	FrCx_Oligo_Rowan
RPN1	1.5e-07	1.23064	0.358	0.152	0.00348597	FrCx_Oligo_Rowan
AC105383.1	1.72e-07	0.804186	0.339	0.152	0.00397552	FrCx_Oligo_Rowan
TMEM178A	1.77e-07	1.40225	0.432	0.231	0.0040975	FrCx_Oligo_Rowan
ROBO2	2.15e-07	2.12362	0.257	0.09	0.00498992	FrCx_Oligo_Rowan
NFKBIZ	4.19e-07	-0.846742	0.444	0.51	0.00971588	FrCx_Oligo_Rowan
B2M	5.41e-07	1.22925	0.307	0.124	0.0125223	FrCx_Oligo_Rowan
CDK14	5.75e-07	0.879682	0.424	0.214	0.0133142	FrCx_Oligo_Rowan
CALM2	4.26e-08	2.15465	0.327	0.033	0.000987709	FrCx_COPs
TSC1	3.29e-07	1.54184	0.455	0.109	0.0076194	FrCx_COPs
EIF1B	5.05e-07	2.36967	0.364	0.06	0.0116993	FrCx_COPs
STMN1	6.07e-07	2.40672	0.309	0.038	0.014051	FrCx_COPs
PDE8A	1.11e-06	1.34406	0.564	0.191	0.0257221	FrCx_COPs
FRMPD4	1.76e-06	3.663	0.236	0.016	0.040864	FrCx_COPs
PDE1A	7.84e-126	2.65345	0.886	0.244	1.82e-121	FrCx_Oligo_Birch
FMN1	1.13e-53	-3.27221	0.147	0.483	2.62e-49	FrCx_Oligo_Birch
AC026316.5	1.09e-50	1.23074	0.911	0.682	2.51e-46	FrCx_Oligo_Birch
PIGH	2.21e-47	2.32047	0.505	0.118	5.12e-43	FrCx_Oligo_Birch
UTY	9.76e-45	1.4556	0.65	0.236	2.26e-40	FrCx_Oligo_Birch
LURAP1L-AS1	1.2e-41	-2.64206	0.068	0.408	2.78e-37	FrCx_Oligo_Birch
MT-ND4L	3.45e-41	1.7732	0.654	0.335	7.98e-37	FrCx_Oligo_Birch
MTUS1	4.92e-39	0.958836	0.913	0.622	1.14e-34	FrCx_Oligo_Birch
LANCL1-AS1	2.23e-33	2.09454	0.404	0.099	5.17e-29	FrCx_Oligo_Birch
XIST	1.59e-32	-2.43115	0.097	0.392	3.69e-28	FrCx_Oligo_Birch
STMN1	3.44e-30	1.91896	0.433	0.133	7.98e-26	FrCx_Oligo_Birch
NRGN	9.41e-29	-2.61701	0.099	0.314	2.18e-24	FrCx_Oligo_Birch
NLGN4Y	1.73e-28	2.28583	0.364	0.106	4.01e-24	FrCx_Oligo_Birch
SLC26A3	4.63e-25	-1.71253	0.203	0.459	1.07e-20	FrCx_Oligo_Birch
ENO4	1.72e-24	1.04825	0.687	0.39	3.98e-20	FrCx_Oligo_Birch
MCF2L	4.47e-24	-1.81638	0.182	0.378	1.04e-19	FrCx_Oligo_Birch
SLC7A14	4.96e-24	1.52845	0.466	0.184	1.15e-19	FrCx_Oligo_Birch
TMSB10	8.66e-24	-1.33675	0.346	0.442	2.01e-19	FrCx_Oligo_Birch
MT-ATP8	7.81e-23	1.72624	0.412	0.157	1.81e-18	FrCx_Oligo_Birch
GRID2	8.63e-23	-1.69652	0.211	0.46	2e-18	FrCx_Oligo_Birch
SNAP25	8.38e-22	-1.04813	0.667	0.679	1.94e-17	FrCx_Oligo_Birch
SLC6A1-AS1	4.38e-21	1.33519	0.42	0.163	1.01e-16	FrCx_Oligo_Birch
TMEM132C	1.15e-20	1.14071	0.441	0.182	2.66e-16	FrCx_Oligo_Birch
AC012358.3	1.28e-20	1.35726	0.476	0.224	2.97e-16	FrCx_Oligo_Birch
RHOU	1.67e-20	0.92385	0.725	0.466	3.88e-16	FrCx_Oligo_Birch
ABCA2	2.03e-20	-0.902157	0.333	0.611	4.7e-16	FrCx_Oligo_Birch
AC110285.1	2.05e-20	1.25195	0.497	0.23	4.75e-16	FrCx_Oligo_Birch
SPATA22	4.16e-20	1.22037	0.499	0.232	9.63e-16	FrCx_Oligo_Birch
PIEZO2	7.93e-20	-0.91801	0.6	0.717	1.84e-15	FrCx_Oligo_Birch
TXNIP	1.94e-19	1.44962	0.466	0.227	4.5e-15	FrCx_Oligo_Birch
NECTIN3	1.95e-19	1.57427	0.377	0.141	4.52e-15	FrCx_Oligo_Birch
NAV3	4.01e-19	0.877654	0.547	0.281	9.28e-15	FrCx_Oligo_Birch
PCDH9-AS2	4.06e-19	0.971155	0.729	0.486	9.4e-15	FrCx_Oligo_Birch
KIF6	1.83e-18	0.838603	0.718	0.463	4.25e-14	FrCx_Oligo_Birch
GRIA4	6.42e-18	1.31636	0.429	0.188	1.49e-13	FrCx_Oligo_Birch
LURAP1L	1.85e-17	-2.08023	0.054	0.235	4.28e-13	FrCx_Oligo_Birch
HSPA1A	4.57e-17	-1.11739	0.186	0.353	1.06e-12	FrCx_Oligo_Birch
XRRA1	4.9e-17	1.06106	0.462	0.22	1.13e-12	FrCx_Oligo_Birch
LRRTM4	5.07e-17	1.61281	0.373	0.154	1.17e-12	FrCx_Oligo_Birch
ITM2A	8.1e-17	-1.24778	0.304	0.474	1.88e-12	FrCx_Oligo_Birch
PIGC	6.98e-16	1.0678	0.487	0.251	1.62e-11	FrCx_Oligo_Birch
RPL28	7.83e-16	-1.82713	0.137	0.299	1.81e-11	FrCx_Oligo_Birch
FAM171B	1.2e-15	1.15898	0.406	0.184	2.77e-11	FrCx_Oligo_Birch
HSD11B1	1.31e-15	-1.56599	0.174	0.305	3.04e-11	FrCx_Oligo_Birch
AC098850.3	3.18e-15	1.34913	0.161	0.04	7.36e-11	FrCx_Oligo_Birch
KDM5D	5.76e-15	1.96406	0.217	0.058	1.33e-10	FrCx_Oligo_Birch
LAMA2	6.02e-15	-0.839539	0.576	0.632	1.39e-10	FrCx_Oligo_Birch
ARHGEF3	2.2e-14	-1.98651	0.095	0.251	5.1e-10	FrCx_Oligo_Birch
SLC38A1	3.58e-14	-1.4465	0.184	0.347	8.3e-10	FrCx_Oligo_Birch
FKBP5	5.16e-14	-1.62893	0.174	0.321	1.2e-09	FrCx_Oligo_Birch
CAV1	8.77e-14	-4.89329	0.006	0.102	2.03e-09	FrCx_Oligo_Birch
TTTY14	9.44e-14	2.33704	0.176	0.04	2.19e-09	FrCx_Oligo_Birch
AC092691.1	1.21e-13	1.4333	0.263	0.093	2.8e-09	FrCx_Oligo_Birch
SYT1	2.04e-13	-0.920532	0.375	0.383	4.73e-09	FrCx_Oligo_Birch
HPN-AS1	2.84e-13	0.838966	0.48	0.263	6.58e-09	FrCx_Oligo_Birch
CHRM5	3.74e-13	-2.63012	0.027	0.152	8.67e-09	FrCx_Oligo_Birch
BAIAP2L2	5.63e-13	1.28315	0.35	0.16	1.3e-08	FrCx_Oligo_Birch
ALDOA	6.44e-13	-0.873035	0.321	0.348	1.49e-08	FrCx_Oligo_Birch
RPS4Y1	1.06e-12	2.6602	0.147	0.031	2.45e-08	FrCx_Oligo_Birch
ZDHHC11B	1.13e-12	0.855501	0.507	0.294	2.61e-08	FrCx_Oligo_Birch
ITGAV	1.16e-12	1.00092	0.422	0.218	2.69e-08	FrCx_Oligo_Birch
SGCD	1.18e-12	0.979786	0.422	0.218	2.74e-08	FrCx_Oligo_Birch
PCDH9-AS4	1.18e-12	1.18092	0.34	0.152	2.74e-08	FrCx_Oligo_Birch
CLCA4	1.25e-12	1.14522	0.222	0.078	2.89e-08	FrCx_Oligo_Birch
RPL18	1.75e-12	-1.70005	0.126	0.256	4.05e-08	FrCx_Oligo_Birch
EVI2A	1.89e-12	1.3877	0.261	0.097	4.38e-08	FrCx_Oligo_Birch
AC098617.1	6.78e-12	1.35249	0.302	0.132	1.57e-07	FrCx_Oligo_Birch
DCC	1.05e-11	0.869782	0.286	0.123	2.43e-07	FrCx_Oligo_Birch
AC002429.2	1.1e-11	1.33751	0.188	0.058	2.54e-07	FrCx_Oligo_Birch
SPARCL1	1.46e-11	-0.896028	0.408	0.463	3.39e-07	FrCx_Oligo_Birch
FKBP8	2.46e-11	-1.85945	0.087	0.187	5.69e-07	FrCx_Oligo_Birch
HSPA1B	2.49e-11	-1.37606	0.075	0.221	5.77e-07	FrCx_Oligo_Birch
AL359091.1	2.92e-11	-1.00847	0.238	0.291	6.76e-07	FrCx_Oligo_Birch
AP002370.2	3.48e-11	0.836952	0.482	0.283	8.07e-07	FrCx_Oligo_Birch
PPFIA2-AS1	4.02e-11	1.50264	0.201	0.066	9.32e-07	FrCx_Oligo_Birch
LARS	4.4e-11	0.840977	0.429	0.236	1.02e-06	FrCx_Oligo_Birch
USP9Y	5.1e-11	2.07945	0.166	0.048	1.18e-06	FrCx_Oligo_Birch
DENND2A	7.82e-11	0.911861	0.385	0.202	1.81e-06	FrCx_Oligo_Birch
GLRA2	1.06e-10	1.92852	0.155	0.04	2.46e-06	FrCx_Oligo_Birch
ART3	1.16e-10	2.44809	0.106	0.016	2.68e-06	FrCx_Oligo_Birch
CHPT1	1.44e-10	0.826407	0.118	0.039	3.34e-06	FrCx_Oligo_Birch
BOK	1.51e-10	-1.13163	0.242	0.395	3.5e-06	FrCx_Oligo_Birch
AC018647.1	1.72e-10	1.45844	0.222	0.082	3.99e-06	FrCx_Oligo_Birch
CEMIP	2.04e-10	1.46871	0.201	0.069	4.72e-06	FrCx_Oligo_Birch
ELOVL6	2.55e-10	1.03299	0.251	0.105	5.91e-06	FrCx_Oligo_Birch
SPINT2	3.07e-10	0.923433	0.271	0.123	7.12e-06	FrCx_Oligo_Birch
TMOD1	4.64e-10	1.1386	0.168	0.058	1.07e-05	FrCx_Oligo_Birch
AC093110.1	6.01e-10	1.75467	0.157	0.045	1.39e-05	FrCx_Oligo_Birch
TYMS	7.05e-10	1.18249	0.186	0.066	1.63e-05	FrCx_Oligo_Birch
PDE5A	7.86e-10	1.22144	0.271	0.121	1.82e-05	FrCx_Oligo_Birch
CTNNA2	1.1e-09	-1.14927	0.28	0.259	2.54e-05	FrCx_Oligo_Birch
SEMA5A	1.36e-09	0.95983	0.257	0.115	3.16e-05	FrCx_Oligo_Birch
SNCG	1.44e-09	-1.90416	0.062	0.154	3.34e-05	FrCx_Oligo_Birch
C19orf70	1.71e-09	-2.42855	0.035	0.124	3.95e-05	FrCx_Oligo_Birch
RPL22	1.92e-09	1.26213	0.166	0.055	4.44e-05	FrCx_Oligo_Birch
SFRP1	1.95e-09	0.956213	0.337	0.175	4.53e-05	FrCx_Oligo_Birch
AC098829.1	1.99e-09	0.989999	0.292	0.139	4.62e-05	FrCx_Oligo_Birch
AL354733.3	2.1e-09	1.84834	0.135	0.034	4.85e-05	FrCx_Oligo_Birch
ST3GAL6	2.22e-09	-0.98637	0.267	0.36	5.13e-05	FrCx_Oligo_Birch
STMN2	2.33e-09	-0.869624	0.199	0.238	5.41e-05	FrCx_Oligo_Birch
HHIP-AS1	3.81e-09	1.47809	0.178	0.061	8.82e-05	FrCx_Oligo_Birch
DDX24	4.41e-09	0.807069	0.346	0.185	0.000102229	FrCx_Oligo_Birch
TUBB2A	4.62e-09	-0.927304	0.114	0.127	0.000106973	FrCx_Oligo_Birch
MET	4.65e-09	-1.72655	0.075	0.181	0.000107758	FrCx_Oligo_Birch
AL365259.1	5.35e-09	1.64927	0.149	0.045	0.000123961	FrCx_Oligo_Birch
CALM2	8.1e-09	1.1458	0.294	0.149	0.000187567	FrCx_Oligo_Birch
BMP7	8.17e-09	1.74193	0.081	0.013	0.000189143	FrCx_Oligo_Birch
FADS2	1.31e-08	0.971344	0.257	0.121	0.000302987	FrCx_Oligo_Birch
GLIPR2	1.53e-08	0.846995	0.201	0.088	0.000355486	FrCx_Oligo_Birch
AC007001.1	1.56e-08	-6.56131	0	0.045	0.000360968	FrCx_Oligo_Birch
HSPH1	2.01e-08	-0.895388	0.253	0.363	0.00046505	FrCx_Oligo_Birch
CENPP	2.11e-08	0.963867	0.3	0.154	0.000489319	FrCx_Oligo_Birch
AC010503.2	2.76e-08	3.24185	0.077	0.012	0.00063939	FrCx_Oligo_Birch
TSPAN7	3.74e-08	-0.973541	0.201	0.241	0.000866421	FrCx_Oligo_Birch
GALNT6	3.87e-08	1.03044	0.246	0.115	0.000897541	FrCx_Oligo_Birch
CDKL1	3.98e-08	-0.832682	0.259	0.302	0.000922234	FrCx_Oligo_Birch
AC026746.1	4.39e-08	0.972288	0.157	0.061	0.00101709	FrCx_Oligo_Birch
MT3	4.85e-08	-1.08069	0.215	0.348	0.00112228	FrCx_Oligo_Birch
LINC01572	5e-08	0.872993	0.224	0.103	0.00115882	FrCx_Oligo_Birch
CXXC5	6.31e-08	-0.945864	0.232	0.302	0.00146193	FrCx_Oligo_Birch
AC021054.1	7.04e-08	1.35349	0.141	0.046	0.00163082	FrCx_Oligo_Birch
UCHL1	9.15e-08	-0.806251	0.277	0.342	0.00211904	FrCx_Oligo_Birch
AL590637.1	1e-07	1.38884	0.116	0.034	0.00232344	FrCx_Oligo_Birch
AC097467.3	1.04e-07	5.49437	0.046	0.001	0.00239954	FrCx_Oligo_Birch
WWC2	1.11e-07	1.25559	0.199	0.084	0.00257173	FrCx_Oligo_Birch
MUSK	1.17e-07	0.936393	0.195	0.085	0.00271135	FrCx_Oligo_Birch
TMEM132B	1.23e-07	0.949629	0.174	0.073	0.00284711	FrCx_Oligo_Birch
AL161751.1	1.35e-07	2.11993	0.104	0.025	0.00313287	FrCx_Oligo_Birch
PCP4	1.63e-07	-1.27376	0.083	0.121	0.00378056	FrCx_Oligo_Birch
LGALS1	1.75e-07	-1.90442	0.05	0.133	0.00405329	FrCx_Oligo_Birch
EEFSEC	1.79e-07	0.987675	0.153	0.063	0.00414475	FrCx_Oligo_Birch
PHPT1	1.96e-07	-2.17995	0.037	0.096	0.0045294	FrCx_Oligo_Birch
SMIM19	2.18e-07	1.41395	0.091	0.024	0.00504336	FrCx_Oligo_Birch
SMAD9	2.27e-07	1.99971	0.11	0.03	0.00525864	FrCx_Oligo_Birch
ZDBF2	2.28e-07	1.49099	0.07	0.015	0.00528	FrCx_Oligo_Birch
CPE	2.5e-07	-0.864376	0.209	0.254	0.0057931	FrCx_Oligo_Birch
SOX5	2.52e-07	0.914807	0.112	0.039	0.00584826	FrCx_Oligo_Birch
EFHB	2.59e-07	3.79887	0.05	0.003	0.00601049	FrCx_Oligo_Birch
TTTY15	2.78e-07	2.75107	0.077	0.016	0.00644576	FrCx_Oligo_Birch
FILIP1L	3.05e-07	1.15648	0.211	0.096	0.00706027	FrCx_Oligo_Birch
AC020909.2	3.09e-07	1.10034	0.222	0.103	0.00715471	FrCx_Oligo_Birch
AL133346.1	3.12e-07	1.64735	0.114	0.033	0.00723513	FrCx_Oligo_Birch
KCNS3	3.26e-07	4.23518	0.043	0.001	0.00754796	FrCx_Oligo_Birch
AC063944.1	3.39e-07	0.814634	0.342	0.199	0.00785103	FrCx_Oligo_Birch
AC125613.1	3.43e-07	0.971227	0.366	0.233	0.0079417	FrCx_Oligo_Birch
HLA-DMA	3.73e-07	-3.9967	0.006	0.055	0.0086492	FrCx_Oligo_Birch
PI16	4.01e-07	0.843285	0.174	0.078	0.00928548	FrCx_Oligo_Birch
APOA1-AS	4.09e-07	1.35054	0.182	0.076	0.00947645	FrCx_Oligo_Birch
DNAJB6	4.36e-07	-0.870246	0.217	0.29	0.0100901	FrCx_Oligo_Birch
BRD8	4.71e-07	1.13817	0.213	0.099	0.0109035	FrCx_Oligo_Birch
ATP8A2	5.33e-07	0.811113	0.211	0.106	0.0123473	FrCx_Oligo_Birch
DOCK2	6.05e-07	1.11983	0.269	0.148	0.0140224	FrCx_Oligo_Birch
SNCB	6.37e-07	-2.78687	0.019	0.061	0.0147441	FrCx_Oligo_Birch
WASF1	6.43e-07	-1.03666	0.186	0.254	0.0149002	FrCx_Oligo_Birch
AC008537.1	6.51e-07	0.867369	0.209	0.099	0.015089	FrCx_Oligo_Birch
LINC02240	6.59e-07	2.11401	0.081	0.016	0.0152754	FrCx_Oligo_Birch
DIRAS1	6.72e-07	-3.83339	0.008	0.055	0.0155762	FrCx_Oligo_Birch
PSMC3	6.81e-07	0.80504	0.197	0.093	0.0157664	FrCx_Oligo_Birch
CYB5D2	6.98e-07	1.25892	0.157	0.061	0.016162	FrCx_Oligo_Birch
AC022146.2	7.46e-07	0.872372	0.182	0.082	0.0172757	FrCx_Oligo_Birch
AC011448.1	8.34e-07	-1.46879	0.083	0.148	0.0193261	FrCx_Oligo_Birch
GSN-AS1	8.83e-07	1.64868	0.099	0.027	0.0204486	FrCx_Oligo_Birch
MKNK2	9.29e-07	-2.40567	0.014	0.079	0.0215223	FrCx_Oligo_Birch
TOX3	9.38e-07	2.13214	0.064	0.01	0.021732	FrCx_Oligo_Birch
PHYHIP	9.69e-07	-1.57515	0.07	0.124	0.0224493	FrCx_Oligo_Birch
AL592430.1	1.01e-06	1.72017	0.118	0.037	0.0233835	FrCx_Oligo_Birch
LDHA	1.26e-06	-1.65363	0.064	0.103	0.0291394	FrCx_Oligo_Birch
DCLK1	1.39e-06	-0.908898	0.104	0.129	0.0323018	FrCx_Oligo_Birch
SOX21-AS1	1.52e-06	2.26939	0.046	0.004	0.0351451	FrCx_Oligo_Birch
EYS	1.81e-06	1.82093	0.095	0.025	0.0419593	FrCx_Oligo_Birch
AP001783.1	1.82e-06	1.76113	0.116	0.037	0.0421941	FrCx_Oligo_Birch
EIF1AY	1.84e-06	2.20748	0.095	0.028	0.0426522	FrCx_Oligo_Birch
AL590006.1	1.95e-06	1.39701	0.12	0.04	0.0452145	FrCx_Oligo_Birch
PLCL2	2.11e-06	-1.30667	0.122	0.178	0.0488438	FrCx_Oligo_Birch
ARL17B	2.13e-06	-1.39811	0.075	0.129	0.0492811	FrCx_Oligo_Birch
PDE1A	3.9e-54	5.10859	0.717	0.056	9.04e-50	FrCx_Oligo_Elder
LRRTM4	5e-22	2.69931	0.544	0.119	1.16e-17	FrCx_Oligo_Elder
PIEZO2	2.11e-21	-1.72019	0.359	0.734	4.89e-17	FrCx_Oligo_Elder
SLC26A3	5.25e-20	-2.06884	0.204	0.559	1.22e-15	FrCx_Oligo_Elder
SLC38A2	2.79e-19	-1.304	0.666	0.831	6.46e-15	FrCx_Oligo_Elder
FKBP5	5.8e-19	-2.36852	0.152	0.503	1.34e-14	FrCx_Oligo_Elder
GRID2	2.41e-17	-2.67681	0.119	0.463	5.59e-13	FrCx_Oligo_Elder
OPALIN	2.78e-17	1.32633	0.778	0.446	6.44e-13	FrCx_Oligo_Elder
NEAT1	3.34e-17	-0.868431	0.927	0.898	7.73e-13	FrCx_Oligo_Elder
CNTNAP4	6.62e-16	1.35052	0.733	0.367	1.53e-11	FrCx_Oligo_Elder
MCF2L	1.21e-14	-2.02403	0.161	0.463	2.8e-10	FrCx_Oligo_Elder
ENO4	3.04e-14	1.52341	0.666	0.339	7.05e-10	FrCx_Oligo_Elder
MTUS1	3.09e-14	1.05617	0.83	0.565	7.16e-10	FrCx_Oligo_Elder
FMN1	4.22e-14	-3.07363	0.082	0.328	9.78e-10	FrCx_Oligo_Elder
ZFYVE16	1.68e-13	0.967319	0.894	0.718	3.88e-09	FrCx_Oligo_Elder
AC026316.5	2.93e-13	1.27857	0.763	0.475	6.79e-09	FrCx_Oligo_Elder
KANK1	5.5e-13	-0.945059	0.647	0.853	1.27e-08	FrCx_Oligo_Elder
LRP1B	1.2e-12	0.804973	0.824	0.531	2.78e-08	FrCx_Oligo_Elder
GNG7	3.1e-12	-1.02466	0.602	0.763	7.18e-08	FrCx_Oligo_Elder
MAFF	4.62e-12	-2.97361	0.021	0.215	1.07e-07	FrCx_Oligo_Elder
IRAK2	6.24e-12	-2.06038	0.125	0.401	1.45e-07	FrCx_Oligo_Elder
JAKMIP3	6.41e-12	-2.11205	0.109	0.373	1.48e-07	FrCx_Oligo_Elder
DNAJC1	1.26e-11	-1.66716	0.261	0.548	2.92e-07	FrCx_Oligo_Elder
PIM3	1.5e-11	-1.98742	0.143	0.395	3.47e-07	FrCx_Oligo_Elder
SLC38A1	3.25e-11	-1.28021	0.31	0.599	7.53e-07	FrCx_Oligo_Elder
RASGEF1B	3.55e-11	-1.27609	0.34	0.599	8.23e-07	FrCx_Oligo_Elder
LANCL1-AS1	4.73e-11	2.60579	0.313	0.073	1.1e-06	FrCx_Oligo_Elder
NKAIN2	6.61e-11	0.808876	0.878	0.672	1.53e-06	FrCx_Oligo_Elder
ADARB2	4.24e-10	1.14977	0.675	0.514	9.81e-06	FrCx_Oligo_Elder
SLC39A11	4.52e-10	-0.898454	0.596	0.78	1.05e-05	FrCx_Oligo_Elder
SYNJ2	6.46e-10	-0.866264	0.672	0.853	1.5e-05	FrCx_Oligo_Elder
SEMA5A	6.8e-10	1.4128	0.343	0.102	1.57e-05	FrCx_Oligo_Elder
TMEM132C	8.78e-10	2.11927	0.289	0.062	2.03e-05	FrCx_Oligo_Elder
BCAT1	1.12e-09	-1.5105	0.185	0.452	2.59e-05	FrCx_Oligo_Elder
ARRB1	1.13e-09	-1.8326	0.128	0.373	2.61e-05	FrCx_Oligo_Elder
APOD	1.28e-09	1.06683	0.684	0.435	2.97e-05	FrCx_Oligo_Elder
CDKL1	1.31e-09	-1.43056	0.234	0.508	3.03e-05	FrCx_Oligo_Elder
MND1	1.48e-09	-1.98625	0.082	0.305	3.43e-05	FrCx_Oligo_Elder
ZFPM2	1.57e-09	1.63985	0.374	0.119	3.65e-05	FrCx_Oligo_Elder
STMN1	1.64e-09	2.00523	0.337	0.096	3.81e-05	FrCx_Oligo_Elder
SGCD	2.18e-09	1.60603	0.422	0.158	5.04e-05	FrCx_Oligo_Elder
INO80D	2.39e-09	-1.08846	0.41	0.621	5.54e-05	FrCx_Oligo_Elder
ASAP1	2.66e-09	-1.37691	0.374	0.582	6.16e-05	FrCx_Oligo_Elder
PIGH	5.27e-09	2.29116	0.322	0.13	0.000121989	FrCx_Oligo_Elder
TUBB4A	5.47e-09	-0.963374	0.511	0.706	0.000126661	FrCx_Oligo_Elder
SGK3	6.22e-09	-0.885075	0.593	0.718	0.000144049	FrCx_Oligo_Elder
SLC6A6	7.03e-09	-1.70147	0.125	0.356	0.000162849	FrCx_Oligo_Elder
CDK6	1.09e-08	-1.0085	0.489	0.644	0.000251854	FrCx_Oligo_Elder
NFKBIZ	1.19e-08	-1.40802	0.207	0.452	0.000274593	FrCx_Oligo_Elder
AC004158.1	1.74e-08	1.11224	0.59	0.35	0.000402763	FrCx_Oligo_Elder
PDZD2	1.75e-08	-0.928665	0.62	0.768	0.00040546	FrCx_Oligo_Elder
LURAP1L-AS1	2.01e-08	-4.60329	0.009	0.13	0.000464648	FrCx_Oligo_Elder
NECTIN3	2.72e-08	1.79398	0.365	0.147	0.000630853	FrCx_Oligo_Elder
ETV5	3.3e-08	-1.23328	0.271	0.503	0.000764926	FrCx_Oligo_Elder
ST3GAL6	3.67e-08	-0.915468	0.523	0.638	0.000850092	FrCx_Oligo_Elder
SLC7A14	3.71e-08	1.98029	0.31	0.119	0.000859679	FrCx_Oligo_Elder
AC109927.1	4.18e-08	-1.95764	0.125	0.311	0.000967355	FrCx_Oligo_Elder
LURAP1L	5.47e-08	-3.00817	0.012	0.136	0.00126674	FrCx_Oligo_Elder
NAV3	5.94e-08	1.36524	0.377	0.141	0.00137607	FrCx_Oligo_Elder
SPATA22	6.37e-08	1.76251	0.334	0.113	0.00147445	FrCx_Oligo_Elder
BNIP3L	7.63e-08	-1.21657	0.21	0.452	0.00176633	FrCx_Oligo_Elder
SYNE1	9.93e-08	1.27665	0.365	0.136	0.00230012	FrCx_Oligo_Elder
BCL6	1.02e-07	-1.70476	0.097	0.299	0.00235932	FrCx_Oligo_Elder
ITPK1	1.11e-07	-1.26727	0.283	0.508	0.00256136	FrCx_Oligo_Elder
NEGR1	1.13e-07	0.973352	0.45	0.203	0.0026248	FrCx_Oligo_Elder
CHPT1	1.22e-07	2.50864	0.176	0.023	0.00281937	FrCx_Oligo_Elder
FTCD	1.23e-07	-5.06566	0.003	0.102	0.00285513	FrCx_Oligo_Elder
CSMD3	1.55e-07	0.902895	0.578	0.322	0.00359895	FrCx_Oligo_Elder
LINC00862	1.71e-07	-1.093	0.334	0.565	0.00397026	FrCx_Oligo_Elder
UST	1.73e-07	3.73265	0.158	0.017	0.00399789	FrCx_Oligo_Elder
MT-ND4L	1.74e-07	1.15827	0.578	0.418	0.00403355	FrCx_Oligo_Elder
ZDHHC9	1.88e-07	1.08156	0.553	0.367	0.00435757	FrCx_Oligo_Elder
AC110285.1	2.13e-07	1.39488	0.444	0.215	0.00493103	FrCx_Oligo_Elder
SYNDIG1	2.23e-07	0.967619	0.489	0.243	0.00515807	FrCx_Oligo_Elder
KIF6	2.23e-07	0.871563	0.578	0.322	0.00517207	FrCx_Oligo_Elder
BTBD8	2.24e-07	1.25089	0.429	0.192	0.00517852	FrCx_Oligo_Elder
LRRTM3	2.38e-07	0.907059	0.76	0.571	0.00551437	FrCx_Oligo_Elder
PLXND1	2.4e-07	-6.7004	0	0.073	0.00556383	FrCx_Oligo_Elder
PPP4R2	2.68e-07	-0.985587	0.435	0.638	0.00620101	FrCx_Oligo_Elder
ARRDC2	2.98e-07	-1.54289	0.088	0.277	0.0068968	FrCx_Oligo_Elder
LRRC7	3.61e-07	0.963141	0.498	0.254	0.00835176	FrCx_Oligo_Elder
FADS1	3.69e-07	1.33631	0.471	0.271	0.00853959	FrCx_Oligo_Elder
RPS27	3.72e-07	1.26213	0.45	0.215	0.00860994	FrCx_Oligo_Elder
GUCY1A2	4.3e-07	2.06965	0.283	0.09	0.00996236	FrCx_Oligo_Elder
LAMA2	4.42e-07	-0.908221	0.605	0.712	0.0102484	FrCx_Oligo_Elder
AC104461.1	4.63e-07	-1.43694	0.167	0.367	0.0107227	FrCx_Oligo_Elder
LMCD1-AS1	5.79e-07	0.948172	0.584	0.345	0.0134186	FrCx_Oligo_Elder
TBC1D12	7.67e-07	-1.15213	0.301	0.503	0.0177759	FrCx_Oligo_Elder
PREX2	8.42e-07	1.14009	0.48	0.26	0.0195028	FrCx_Oligo_Elder
HSPA4L	9.2e-07	1.15081	0.182	0.203	0.0213128	FrCx_Oligo_Elder
PCDH9-AS2	1.13e-06	1.18259	0.55	0.384	0.0262341	FrCx_Oligo_Elder
CRB1	1.21e-06	2.12703	0.195	0.04	0.0279843	FrCx_Oligo_Elder
XRRA1	1.26e-06	1.38836	0.413	0.215	0.0291498	FrCx_Oligo_Elder
LDLRAD3	1.42e-06	-0.862182	0.483	0.582	0.0327811	FrCx_Oligo_Elder
GRIA4	1.52e-06	1.48568	0.386	0.181	0.0351758	FrCx_Oligo_Elder
GIPR	1.91e-06	-2.3735	0.061	0.209	0.0442453	FrCx_Oligo_Elder
GRAMD2B	1.93e-06	1.16632	0.383	0.169	0.0447102	FrCx_Oligo_Elder
ZNF365	1.95e-06	-0.977391	0.419	0.565	0.0452054	FrCx_Oligo_Elder
HSPH1	1.57e-06	5.16727	0.923	0	0.0362998	HC_OPC_Pine
PDE1A	5.72e-113	2.19579	0.665	0.209	1.32e-108	HC_Oligo_Oak
NEAT1	2.01e-51	-0.953765	0.779	0.895	4.65e-47	HC_Oligo_Oak
FKBP5	2.64e-48	-2.20501	0.117	0.377	6.11e-44	HC_Oligo_Oak
MCF2L	1.08e-43	-2.12416	0.106	0.352	2.51e-39	HC_Oligo_Oak
PIEZO2	1.38e-40	-1.25135	0.368	0.615	3.19e-36	HC_Oligo_Oak
LURAP1L-AS1	2.04e-36	-2.31999	0.066	0.269	4.73e-32	HC_Oligo_Oak
FMN1	1.85e-29	-2.83414	0.045	0.186	4.29e-25	HC_Oligo_Oak
LURAP1L	5.94e-29	-2.6837	0.028	0.175	1.38e-24	HC_Oligo_Oak
GRID2	1.61e-26	-1.11869	0.261	0.48	3.72e-22	HC_Oligo_Oak
LRRTM4	4.78e-26	1.95622	0.266	0.125	1.11e-21	HC_Oligo_Oak
LRRC1	1.89e-24	-0.987029	0.327	0.524	4.37e-20	HC_Oligo_Oak
PNISR	1.22e-23	-0.847318	0.448	0.606	2.83e-19	HC_Oligo_Oak
ZBTB16	3.36e-23	-0.877874	0.424	0.601	7.77e-19	HC_Oligo_Oak
AC004158.1	2.89e-20	0.850677	0.53	0.348	6.7e-16	HC_Oligo_Oak
NECTIN3	8.5e-20	1.3876	0.293	0.136	1.97e-15	HC_Oligo_Oak
OLIG1	3.4e-19	0.92416	0.463	0.278	7.88e-15	HC_Oligo_Oak
JAKMIP3	7.89e-19	-1.32597	0.131	0.285	1.83e-14	HC_Oligo_Oak
IKZF2	1.27e-18	-0.902879	0.288	0.467	2.94e-14	HC_Oligo_Oak
FTH1	1.43e-18	0.895624	0.441	0.258	3.32e-14	HC_Oligo_Oak
XRRA1	3.45e-18	1.08385	0.357	0.198	8e-14	HC_Oligo_Oak
LTBP1	1.91e-17	1.1423	0.304	0.152	4.44e-13	HC_Oligo_Oak
CDKL1	3.23e-17	-1.09983	0.225	0.378	7.49e-13	HC_Oligo_Oak
NEGR1	1.06e-16	1.3902	0.301	0.16	2.45e-12	HC_Oligo_Oak
KLRD1	2.86e-16	-2.16389	0.026	0.119	6.62e-12	HC_Oligo_Oak
PDK4	1.69e-15	-1.1463	0.173	0.308	3.92e-11	HC_Oligo_Oak
LRP2	2.19e-15	-0.905879	0.28	0.411	5.08e-11	HC_Oligo_Oak
LINC01099	2.65e-15	1.72225	0.191	0.079	6.14e-11	HC_Oligo_Oak
LINC00862	7.36e-15	-0.865526	0.283	0.436	1.71e-10	HC_Oligo_Oak
RNH1	4.12e-14	1.10466	0.254	0.125	9.54e-10	HC_Oligo_Oak
FSCN1	5.71e-14	1.06224	0.277	0.144	1.32e-09	HC_Oligo_Oak
MAT2A	6.75e-14	-0.862673	0.249	0.397	1.56e-09	HC_Oligo_Oak
HSPB1	9.48e-14	-2.18523	0.024	0.104	2.2e-09	HC_Oligo_Oak
CHCHD2	1.3e-13	1.29311	0.215	0.1	3.02e-09	HC_Oligo_Oak
GPR75-ASB3	1.37e-13	-0.891518	0.16	0.3	3.18e-09	HC_Oligo_Oak
IFNG-AS1	3.55e-13	1.74097	0.149	0.057	8.22e-09	HC_Oligo_Oak
ARHGEF3	4.5e-13	-1.74519	0.038	0.127	1.04e-08	HC_Oligo_Oak
GUCY1A2	1.27e-12	1.23165	0.197	0.088	2.94e-08	HC_Oligo_Oak
BAG3	1.39e-12	-1.7435	0.025	0.102	3.23e-08	HC_Oligo_Oak
AC092691.1	1.74e-12	0.844932	0.268	0.142	4.02e-08	HC_Oligo_Oak
AC109927.1	2.08e-12	-1.27344	0.096	0.206	4.82e-08	HC_Oligo_Oak
AC110285.1	2.55e-12	0.856906	0.37	0.237	5.91e-08	HC_Oligo_Oak
MND1	4.87e-12	-1.44189	0.079	0.182	1.13e-07	HC_Oligo_Oak
SAMHD1	7.6e-12	-1.72156	0.039	0.123	1.76e-07	HC_Oligo_Oak
SGCD	1.35e-11	0.885784	0.31	0.182	3.13e-07	HC_Oligo_Oak
LINC01098	1.36e-11	1.8672	0.124	0.046	3.16e-07	HC_Oligo_Oak
AL034405.1	1.52e-11	0.919947	0.252	0.134	3.52e-07	HC_Oligo_Oak
COL9A3	1.61e-11	1.34291	0.13	0.047	3.73e-07	HC_Oligo_Oak
MT3	1.99e-11	-1.04496	0.125	0.241	4.61e-07	HC_Oligo_Oak
AL160272.2	2.64e-11	2.08319	0.08	0.019	6.1e-07	HC_Oligo_Oak
LHFPL3	3.79e-11	1.28896	0.182	0.084	8.78e-07	HC_Oligo_Oak
NAALAD2	5.49e-11	1.62861	0.125	0.047	1.27e-06	HC_Oligo_Oak
DDT	7.93e-11	2.5164	0.064	0.012	1.84e-06	HC_Oligo_Oak
TMEM132B	8.92e-11	1.24167	0.177	0.081	2.07e-06	HC_Oligo_Oak
RPS15	1.39e-10	0.846496	0.196	0.097	3.21e-06	HC_Oligo_Oak
PPP1R14A	4.38e-10	0.940726	0.277	0.162	1.02e-05	HC_Oligo_Oak
EML1	4.55e-10	-2.01903	0.028	0.095	1.05e-05	HC_Oligo_Oak
GIPC2	4.73e-10	-1.01514	0.084	0.18	1.1e-05	HC_Oligo_Oak
TSPO	1.62e-09	1.42021	0.091	0.029	3.75e-05	HC_Oligo_Oak
SLC7A14	1.79e-09	0.992268	0.257	0.153	4.15e-05	HC_Oligo_Oak
SEC11C	2.12e-09	1.01048	0.168	0.08	4.92e-05	HC_Oligo_Oak
TSPAN11	2.15e-09	2.50496	0.051	0.008	4.98e-05	HC_Oligo_Oak
ANKRD7	2.16e-09	-2.87314	0.013	0.063	5.01e-05	HC_Oligo_Oak
NOX4	2.17e-09	1.68925	0.1	0.035	5.03e-05	HC_Oligo_Oak
FAM171B	3.91e-09	0.905312	0.247	0.144	9.05e-05	HC_Oligo_Oak
ZFPM2	4.64e-09	1.03213	0.214	0.119	0.00010737	HC_Oligo_Oak
BCL2	5.98e-09	-0.958632	0.161	0.266	0.000138494	HC_Oligo_Oak
XIST	1.27e-08	-0.950056	0.167	0.227	0.000293533	HC_Oligo_Oak
AC012358.3	2.07e-08	0.882115	0.252	0.155	0.000480282	HC_Oligo_Oak
NFKBIZ	2.39e-08	-0.897137	0.177	0.262	0.000553523	HC_Oligo_Oak
SLIT2	2.55e-08	0.961339	0.281	0.184	0.000591108	HC_Oligo_Oak
MIR4300HG	2.57e-08	3.45642	0.04	0.006	0.000595722	HC_Oligo_Oak
B2M	3e-08	1.08096	0.175	0.092	0.000695899	HC_Oligo_Oak
RBFOX1	4.63e-08	-1.04434	0.063	0.138	0.00107153	HC_Oligo_Oak
AC090518.1	7.51e-08	-1.63892	0.034	0.092	0.00173906	HC_Oligo_Oak
METTL7A	7.82e-08	-0.82363	0.117	0.208	0.00181079	HC_Oligo_Oak
DCC	7.83e-08	1.16286	0.215	0.135	0.00181383	HC_Oligo_Oak
FTCD	1.02e-07	-3.02398	0.006	0.042	0.00236962	HC_Oligo_Oak
SLC5A11	1.11e-07	-0.940261	0.093	0.177	0.00257539	HC_Oligo_Oak
ARRB1	1.53e-07	-0.852601	0.124	0.215	0.0035516	HC_Oligo_Oak
ITGB3BP	1.78e-07	-0.84669	0.118	0.207	0.00412611	HC_Oligo_Oak
STEAP1B	1.85e-07	0.923807	0.216	0.135	0.0042863	HC_Oligo_Oak
NDUFS6	2e-07	1.03155	0.118	0.054	0.00463095	HC_Oligo_Oak
PDE10A	2.15e-07	-1.11454	0.084	0.157	0.00498956	HC_Oligo_Oak
CHPT1	2.74e-07	1.12633	0.093	0.038	0.00635802	HC_Oligo_Oak
MKNK2	3.08e-07	-1.67369	0.026	0.078	0.00712853	HC_Oligo_Oak
NECTIN3-AS1	3.3e-07	2.09423	0.059	0.017	0.00765374	HC_Oligo_Oak
TOMM7	4e-07	0.816346	0.21	0.124	0.00926154	HC_Oligo_Oak
NOS1	4.87e-07	1.36278	0.095	0.038	0.011289	HC_Oligo_Oak
UST	4.88e-07	1.15558	0.087	0.034	0.0113061	HC_Oligo_Oak
EPB41L4B	6.25e-07	-2.36094	0.013	0.051	0.0144805	HC_Oligo_Oak
CAV1	6.4e-07	-2.43824	0.011	0.048	0.014833	HC_Oligo_Oak
EML5	6.55e-07	0.812368	0.225	0.14	0.0151673	HC_Oligo_Oak
CCK	6.59e-07	1.4644	0.06	0.018	0.0152665	HC_Oligo_Oak
COL16A1	8.33e-07	-0.86347	0.138	0.173	0.0192916	HC_Oligo_Oak
PLEKHH2	9.01e-07	0.813706	0.129	0.064	0.0208589	HC_Oligo_Oak
AC098850.3	9.37e-07	0.929837	0.104	0.047	0.021705	HC_Oligo_Oak
NFKBIA	1e-06	-1.02315	0.079	0.151	0.0232779	HC_Oligo_Oak
SLC25A48	1.12e-06	-1.8704	0.022	0.069	0.0258905	HC_Oligo_Oak
ADA	1.29e-06	-1.29566	0.054	0.102	0.0298195	HC_Oligo_Oak
LANCL1-AS1	1.69e-06	0.940671	0.163	0.09	0.0391228	HC_Oligo_Oak
RBAK-RBAKDN	2.93e-09	1.60296	0.412	0.111	6.79e-05	HC_COPs
Z94057.1	8.32e-09	2.08025	0.402	0.111	0.000192683	HC_COPs
S100B	1.39e-08	0.923652	0.577	0.246	0.00032239	HC_COPs
RNF216	2.71e-08	1.41331	0.464	0.161	0.000627841	HC_COPs
MBTPS1	4.17e-08	0.964135	0.423	0.141	0.000966941	HC_COPs
TMED10	1.22e-07	1.01254	0.433	0.154	0.00283672	HC_COPs
VCAN-AS1	3.31e-07	1.28786	0.34	0.098	0.00765963	HC_COPs
DHX15	3.83e-07	1.8276	0.299	0.072	0.00887729	HC_COPs
SYT1	4.12e-07	-2.10546	0.309	0.521	0.00953621	HC_COPs
SNAP23	5.15e-07	2.35877	0.278	0.062	0.0119256	HC_COPs
KHDC1	5.35e-07	1.55706	0.247	0.049	0.0123988	HC_COPs
LINC00461	6.89e-07	0.914414	0.557	0.259	0.0159481	HC_COPs
CD63	7.42e-07	1.11104	0.454	0.18	0.0171754	HC_COPs
AC069437.1	1.18e-06	2.21981	0.289	0.072	0.0272333	HC_COPs
RABGAP1	1.38e-06	0.829844	0.526	0.243	0.031883	HC_COPs
DNAJB14	1.7e-06	0.961467	0.381	0.138	0.0393147	HC_COPs
RSRC2	1.95e-06	1.05664	0.33	0.105	0.0451409	HC_COPs
MTREX	1.96e-06	0.965341	0.412	0.157	0.0454992	HC_COPs
PDE1A	1.62e-176	1.42537	0.865	0.508	3.75e-172	HC_Oligo_Maple
HSPA1A	5.12e-157	-2.4237	0.25	0.59	1.19e-152	HC_Oligo_Maple
FKBP5	1.63e-142	-2.96452	0.103	0.451	3.78e-138	HC_Oligo_Maple
MCF2L	8.78e-118	-2.47616	0.121	0.433	2.03e-113	HC_Oligo_Maple
HSP90AA1	1.71e-112	-0.988655	0.903	0.931	3.95e-108	HC_Oligo_Maple
NEAT1	6.92e-112	-0.913082	0.912	0.939	1.6e-107	HC_Oligo_Maple
FMN1	9.21e-111	-3.57334	0.056	0.32	2.13e-106	HC_Oligo_Maple
HSPA1B	2.28e-108	-2.86475	0.076	0.354	5.28e-104	HC_Oligo_Maple
OPALIN	3.32e-100	1.08328	0.784	0.503	7.69e-96	HC_Oligo_Maple
AC026316.5	4.87e-86	0.839022	0.917	0.812	1.13e-81	HC_Oligo_Maple
MT-ND3	4.61e-85	-0.979472	0.895	0.937	1.07e-80	HC_Oligo_Maple
ZDHHC20	1.79e-82	-1.03844	0.626	0.802	4.15e-78	HC_Oligo_Maple
LURAP1L-AS1	2.15e-81	-1.98979	0.149	0.416	4.98e-77	HC_Oligo_Maple
CD9	2.6e-65	0.909335	0.749	0.524	6.03e-61	HC_Oligo_Maple
ADARB2	1.5e-61	0.965056	0.762	0.599	3.47e-57	HC_Oligo_Maple
CHORDC1	5.76e-61	-1.6455	0.167	0.384	1.33e-56	HC_Oligo_Maple
ROR1	2.03e-60	1.68046	0.388	0.154	4.7e-56	HC_Oligo_Maple
ZBTB16	3.99e-57	-1.04434	0.416	0.641	9.24e-53	HC_Oligo_Maple
ARHGEF3	3.05e-55	-2.17222	0.076	0.263	7.06e-51	HC_Oligo_Maple
MT-ND2	8.49e-54	-0.90068	0.664	0.763	1.97e-49	HC_Oligo_Maple
BIN1	4.04e-53	0.914373	0.645	0.474	9.37e-49	HC_Oligo_Maple
PTN	7.12e-52	0.825228	0.72	0.515	1.65e-47	HC_Oligo_Maple
GRID2	1.06e-50	-1.02372	0.302	0.547	2.45e-46	HC_Oligo_Maple
DNAJB1	3.42e-49	-2.02455	0.073	0.248	7.92e-45	HC_Oligo_Maple
CAV1	9.4e-48	-4.81778	0.006	0.11	2.18e-43	HC_Oligo_Maple
HSPH1	1.3e-47	-1.45887	0.187	0.385	3e-43	HC_Oligo_Maple
MT3	9.45e-47	-1.74678	0.113	0.297	2.19e-42	HC_Oligo_Maple
TMEM132C	5.63e-46	1.18781	0.395	0.181	1.31e-41	HC_Oligo_Maple
LURAP1L	1.61e-45	-2.08096	0.061	0.22	3.73e-41	HC_Oligo_Maple
CDKL1	1.99e-44	-1.39561	0.226	0.406	4.62e-40	HC_Oligo_Maple
LTBP1	1.12e-39	1.53206	0.305	0.134	2.6e-35	HC_Oligo_Maple
LINC00862	1.52e-39	-1.18126	0.261	0.449	3.51e-35	HC_Oligo_Maple
AC004158.1	5.15e-39	0.891544	0.554	0.346	1.19e-34	HC_Oligo_Maple
NAV3	2.84e-38	0.827243	0.575	0.365	6.58e-34	HC_Oligo_Maple
XRRA1	2.42e-37	1.1453	0.408	0.228	5.61e-33	HC_Oligo_Maple
HSPB1	8.48e-37	-3.89757	0.007	0.093	1.97e-32	HC_Oligo_Maple
AC009063.2	6.43e-36	-0.800332	0.463	0.604	1.49e-31	HC_Oligo_Maple
CLK1	4.25e-35	-0.893413	0.35	0.521	9.84e-31	HC_Oligo_Maple
NUFIP2	2.45e-33	-0.950606	0.315	0.488	5.68e-29	HC_Oligo_Maple
IKZF2	5.52e-33	-1.00485	0.302	0.461	1.28e-28	HC_Oligo_Maple
NECTIN3	7.13e-33	1.27018	0.288	0.127	1.65e-28	HC_Oligo_Maple
ITGB3BP	3.16e-32	-1.5695	0.1	0.243	7.33e-28	HC_Oligo_Maple
ANKRD18A	4.85e-32	-0.838431	0.394	0.569	1.12e-27	HC_Oligo_Maple
BCL2	1.68e-30	-0.980285	0.254	0.431	3.89e-26	HC_Oligo_Maple
PCDH9-AS1	2.09e-30	1.09741	0.36	0.199	4.84e-26	HC_Oligo_Maple
BAG3	3.86e-30	-3.67423	0.005	0.075	8.95e-26	HC_Oligo_Maple
PRKX	4.65e-30	-1.73564	0.065	0.188	1.08e-25	HC_Oligo_Maple
ZNF365	6.93e-29	-0.919924	0.387	0.528	1.6e-24	HC_Oligo_Maple
CAV2	1.31e-28	-3.58655	0.008	0.08	3.04e-24	HC_Oligo_Maple
PDK4	3.81e-27	-0.957693	0.25	0.397	8.82e-23	HC_Oligo_Maple
RHOBTB1	5.38e-27	-0.846043	0.379	0.517	1.25e-22	HC_Oligo_Maple
ADARB2-AS1	7.96e-27	1.65047	0.169	0.057	1.84e-22	HC_Oligo_Maple
STIP1	2.7e-26	-1.27874	0.11	0.245	6.26e-22	HC_Oligo_Maple
CPOX	7.18e-26	-0.891881	0.321	0.451	1.66e-21	HC_Oligo_Maple
APCDD1	8.77e-26	1.21564	0.243	0.109	2.03e-21	HC_Oligo_Maple
TTC7B	1.35e-25	0.812975	0.442	0.278	3.13e-21	HC_Oligo_Maple
AC090518.1	1.58e-25	-2.323	0.023	0.107	3.67e-21	HC_Oligo_Maple
NPTX2	2.95e-25	-3.38393	0.009	0.074	6.82e-21	HC_Oligo_Maple
FAM171B	4.12e-25	0.948609	0.349	0.198	9.54e-21	HC_Oligo_Maple
COL9A3	7.3e-25	1.52428	0.18	0.068	1.69e-20	HC_Oligo_Maple
GIPC2	1.6e-24	-1.32603	0.086	0.208	3.72e-20	HC_Oligo_Maple
AC004690.2	3.07e-24	-0.856741	0.32	0.469	7.11e-20	HC_Oligo_Maple
C2orf69	3.5e-23	-2.1001	0.036	0.123	8.1e-19	HC_Oligo_Maple
AC106869.1	3.62e-23	-1.00453	0.225	0.357	8.37e-19	HC_Oligo_Maple
LINC00539	5.01e-23	-2.30739	0.022	0.099	1.16e-18	HC_Oligo_Maple
MAT2A	5.47e-23	-0.861264	0.275	0.422	1.27e-18	HC_Oligo_Maple
SLC7A14	9.11e-23	0.855747	0.381	0.243	2.11e-18	HC_Oligo_Maple
ART3	1.96e-22	1.87869	0.135	0.044	4.54e-18	HC_Oligo_Maple
HSPA4L	9.86e-22	-1.52816	0.05	0.145	2.28e-17	HC_Oligo_Maple
DNAJB6	1.15e-21	-1.01556	0.17	0.296	2.67e-17	HC_Oligo_Maple
RNH1	1.83e-21	0.92548	0.325	0.188	4.24e-17	HC_Oligo_Maple
DDX3Y	3.53e-21	-1.22382	0.077	0.185	8.17e-17	HC_Oligo_Maple
DNAJA1	5.82e-21	-0.878582	0.243	0.369	1.35e-16	HC_Oligo_Maple
MKNK2	6.36e-21	-2.05328	0.021	0.092	1.47e-16	HC_Oligo_Maple
MRPS6	1.09e-20	-2.1558	0.024	0.097	2.52e-16	HC_Oligo_Maple
KCNK10	2.01e-20	1.2802	0.155	0.059	4.66e-16	HC_Oligo_Maple
NECTIN3-AS1	1.44e-19	2.58294	0.076	0.015	3.33e-15	HC_Oligo_Maple
COL16A1	1.61e-19	-0.957395	0.199	0.314	3.74e-15	HC_Oligo_Maple
ARRDC2	2.3e-19	-1.23176	0.104	0.21	5.32e-15	HC_Oligo_Maple
METTL7A	3.04e-19	-1.21777	0.112	0.222	7.03e-15	HC_Oligo_Maple
PEA15	1.06e-18	-0.811874	0.258	0.389	2.45e-14	HC_Oligo_Maple
SAMHD1	1.79e-18	-2.07026	0.03	0.099	4.15e-14	HC_Oligo_Maple
KIF25	2.82e-18	-3.16585	0.006	0.054	6.54e-14	HC_Oligo_Maple
FTCD	3.17e-18	-1.87199	0.034	0.108	7.34e-14	HC_Oligo_Maple
FAM135B	3.4e-18	-1.46827	0.057	0.144	7.88e-14	HC_Oligo_Maple
STEAP1B	6.8e-18	0.915669	0.304	0.187	1.58e-13	HC_Oligo_Maple
DNAJA4	1.03e-17	-1.26154	0.086	0.183	2.38e-13	HC_Oligo_Maple
NOS1	3.45e-17	1.96064	0.088	0.024	7.99e-13	HC_Oligo_Maple
NDUFS6	4.88e-17	1.16525	0.161	0.07	1.13e-12	HC_Oligo_Maple
DTX4	4.99e-17	-1.0829	0.127	0.23	1.16e-12	HC_Oligo_Maple
EYA4	5.63e-17	-1.0115	0.065	0.151	1.3e-12	HC_Oligo_Maple
THUMPD3-AS1	1.13e-16	-1.09136	0.105	0.205	2.61e-12	HC_Oligo_Maple
TSPAN11	1.89e-16	3.78021	0.04	0.003	4.37e-12	HC_Oligo_Maple
SORBS1	2.27e-16	-1.25624	0.082	0.175	5.27e-12	HC_Oligo_Maple
EXT1	2.28e-16	-0.856948	0.272	0.39	5.29e-12	HC_Oligo_Maple
PDIA2	3.6e-16	-1.48671	0.044	0.12	8.34e-12	HC_Oligo_Maple
AHSA1	4.1e-16	-0.999643	0.125	0.228	9.5e-12	HC_Oligo_Maple
RPS15	4.73e-16	0.917964	0.23	0.125	1.1e-11	HC_Oligo_Maple
FBXW5	5.48e-16	2.33566	0.055	0.009	1.27e-11	HC_Oligo_Maple
CHCHD2	9.25e-16	0.867763	0.25	0.143	2.14e-11	HC_Oligo_Maple
LRP4	1.17e-15	-0.997026	0.149	0.244	2.71e-11	HC_Oligo_Maple
RBFOX1	1.84e-15	-0.807921	0.119	0.221	4.27e-11	HC_Oligo_Maple
GPR75-ASB3	3.46e-15	-0.883357	0.165	0.272	8e-11	HC_Oligo_Maple
HSPE1-MOB4	4.9e-15	-2.50856	0.004	0.04	1.13e-10	HC_Oligo_Maple
SLC25A29	6e-15	-1.01975	0.147	0.233	1.39e-10	HC_Oligo_Maple
LHFPL2	1.06e-14	-1.96012	0.029	0.086	2.46e-10	HC_Oligo_Maple
LINC01099	1.27e-14	1.54192	0.136	0.061	2.94e-10	HC_Oligo_Maple
EPB41L4B	1.49e-14	-1.86315	0.024	0.081	3.45e-10	HC_Oligo_Maple
ATP8A2	1.55e-14	1.16652	0.127	0.052	3.58e-10	HC_Oligo_Maple
AL023284.4	1.83e-14	-1.20384	0.085	0.166	4.24e-10	HC_Oligo_Maple
PLEKHA6	2.01e-14	-1.06761	0.058	0.134	4.66e-10	HC_Oligo_Maple
KAT2A	2.03e-14	-1.24452	0.067	0.146	4.71e-10	HC_Oligo_Maple
MND1	2.63e-14	-1.05333	0.092	0.181	6.09e-10	HC_Oligo_Maple
OR7C1	2.65e-14	-3.2457	0.002	0.035	6.14e-10	HC_Oligo_Maple
SLC35F3	3.77e-14	-1.06857	0.037	0.097	8.73e-10	HC_Oligo_Maple
AZIN1-AS1	4.92e-14	0.99109	0.187	0.101	1.14e-09	HC_Oligo_Maple
PARD6G-AS1	6.71e-14	-1.77617	0.019	0.071	1.55e-09	HC_Oligo_Maple
AL160272.2	6.76e-14	2.57643	0.055	0.012	1.57e-09	HC_Oligo_Maple
CCK	8.77e-14	1.70046	0.079	0.024	2.03e-09	HC_Oligo_Maple
EML5	9.71e-14	1.5174	0.104	0.04	2.25e-09	HC_Oligo_Maple
SEMA4B	1.12e-13	-1.21524	0.051	0.122	2.59e-09	HC_Oligo_Maple
UTP23	1.19e-13	-0.957337	0.117	0.206	2.75e-09	HC_Oligo_Maple
AC010260.1	1.38e-13	1.39677	0.124	0.056	3.21e-09	HC_Oligo_Maple
BAALC-AS1	2.49e-13	-1.43587	0.046	0.114	5.76e-09	HC_Oligo_Maple
AC092691.1	2.62e-13	1.06187	0.184	0.101	6.08e-09	HC_Oligo_Maple
AC104407.1	2.84e-13	6.78423	0.021	0	6.57e-09	HC_Oligo_Maple
LINC01098	2.87e-13	1.49213	0.097	0.035	6.64e-09	HC_Oligo_Maple
AC002066.1	3.58e-13	-4.20797	0.001	0.029	8.29e-09	HC_Oligo_Maple
SLC25A48	4.29e-13	-1.37883	0.05	0.119	9.94e-09	HC_Oligo_Maple
NUPR1	5.34e-13	-2.01149	0.024	0.075	1.24e-08	HC_Oligo_Maple
TMEM273	9.4e-13	-1.04577	0.087	0.167	2.18e-08	HC_Oligo_Maple
ITPR1	9.82e-13	-1.57409	0.044	0.106	2.28e-08	HC_Oligo_Maple
AL365259.1	1.06e-12	1.61537	0.093	0.036	2.46e-08	HC_Oligo_Maple
AC108721.1	1.09e-12	1.67908	0.089	0.033	2.52e-08	HC_Oligo_Maple
EFHB	1.12e-12	3.91599	0.03	0.002	2.59e-08	HC_Oligo_Maple
PPFIA2-AS1	2.72e-12	1.42798	0.101	0.041	6.3e-08	HC_Oligo_Maple
AC018797.2	3.49e-12	-0.993451	0.083	0.161	8.07e-08	HC_Oligo_Maple
AC004784.1	3.63e-12	1.81673	0.065	0.019	8.4e-08	HC_Oligo_Maple
CALN1	5.46e-12	-0.920725	0.101	0.185	1.27e-07	HC_Oligo_Maple
PABPN1	5.63e-12	-0.805352	0.18	0.269	1.3e-07	HC_Oligo_Maple
C7orf61	6.55e-12	-1.45486	0.027	0.079	1.52e-07	HC_Oligo_Maple
TSPO	9.3e-12	1.3013	0.109	0.049	2.15e-07	HC_Oligo_Maple
BEX1	9.55e-12	0.929013	0.144	0.071	2.21e-07	HC_Oligo_Maple
SERPINB9	1.25e-11	-2.00739	0.015	0.058	2.88e-07	HC_Oligo_Maple
SH3BGRL3	1.25e-11	-1.36875	0.052	0.112	2.9e-07	HC_Oligo_Maple
EFCAB7	1.54e-11	-1.08559	0.073	0.144	3.58e-07	HC_Oligo_Maple
DPP10	1.63e-11	-1.64276	0.036	0.092	3.78e-07	HC_Oligo_Maple
LINC01376	1.84e-11	1.12328	0.137	0.07	4.27e-07	HC_Oligo_Maple
C9orf153	2.02e-11	-1.32955	0.039	0.097	4.67e-07	HC_Oligo_Maple
CCDC144NL-AS1	3.54e-11	1.32834	0.105	0.051	8.21e-07	HC_Oligo_Maple
SLC27A6	3.61e-11	-1.28728	0.026	0.076	8.37e-07	HC_Oligo_Maple
MAIP1	4.11e-11	-1.03877	0.08	0.15	9.53e-07	HC_Oligo_Maple
CHPT1	4.89e-11	1.31198	0.07	0.024	1.13e-06	HC_Oligo_Maple
ABHD5	7.49e-11	-1.05736	0.054	0.116	1.73e-06	HC_Oligo_Maple
NFKBIA	7.54e-11	-1.3047	0.057	0.117	1.75e-06	HC_Oligo_Maple
KLHL21	8.33e-11	-0.894953	0.112	0.191	1.93e-06	HC_Oligo_Maple
AL121656.1	8.56e-11	1.58797	0.067	0.022	1.98e-06	HC_Oligo_Maple
AC104461.1	9.21e-11	-0.81554	0.108	0.187	2.13e-06	HC_Oligo_Maple
ZIC1	9.55e-11	0.813391	0.155	0.083	2.21e-06	HC_Oligo_Maple
BNIP3L	9.79e-11	-0.807107	0.186	0.269	2.27e-06	HC_Oligo_Maple
SV2B	1.3e-10	0.937707	0.187	0.115	3.01e-06	HC_Oligo_Maple
MDGA2	1.31e-10	-1.38303	0.056	0.116	3.04e-06	HC_Oligo_Maple
JMJD6	1.51e-10	-1.11774	0.041	0.096	3.5e-06	HC_Oligo_Maple
CFAP161	1.51e-10	-1.38202	0.032	0.083	3.51e-06	HC_Oligo_Maple
RAB33A	1.6e-10	0.871941	0.146	0.077	3.72e-06	HC_Oligo_Maple
ANKRD7	1.95e-10	-1.47113	0.034	0.086	4.53e-06	HC_Oligo_Maple
CTBP1-AS	2.69e-10	1.17108	0.113	0.057	6.23e-06	HC_Oligo_Maple
AC109927.1	3.06e-10	-0.925225	0.145	0.217	7.09e-06	HC_Oligo_Maple
CACYBP	3.32e-10	-0.837986	0.129	0.206	7.69e-06	HC_Oligo_Maple
TMOD1	4.59e-10	1.29038	0.097	0.043	1.06e-05	HC_Oligo_Maple
DDT	4.82e-10	1.65622	0.065	0.022	1.12e-05	HC_Oligo_Maple
NDUFB10	4.99e-10	1.06641	0.119	0.058	1.16e-05	HC_Oligo_Maple
DECR1	5.9e-10	0.821725	0.183	0.11	1.37e-05	HC_Oligo_Maple
AC005520.2	6.8e-10	1.73169	0.048	0.012	1.58e-05	HC_Oligo_Maple
SFRP1	7.41e-10	0.877275	0.167	0.098	1.72e-05	HC_Oligo_Maple
AC109492.1	8.22e-10	1.43457	0.093	0.044	1.9e-05	HC_Oligo_Maple
AL033384.2	1.01e-09	-0.854888	0.081	0.149	2.34e-05	HC_Oligo_Maple
AOAH	1.12e-09	0.945828	0.154	0.088	2.6e-05	HC_Oligo_Maple
AC114485.1	1.27e-09	-2.1298	0.013	0.048	2.94e-05	HC_Oligo_Maple
PWRN1	1.58e-09	0.806924	0.243	0.177	3.66e-05	HC_Oligo_Maple
PSMB6	1.63e-09	1.01968	0.111	0.054	3.77e-05	HC_Oligo_Maple
AL133346.1	1.83e-09	1.02168	0.113	0.056	4.23e-05	HC_Oligo_Maple
AMZ1	2.14e-09	1.2389	0.096	0.045	4.95e-05	HC_Oligo_Maple
GATD3A	2.52e-09	2.00585	0.032	0.006	5.84e-05	HC_Oligo_Maple
PDE9A	2.6e-09	-0.962056	0.07	0.132	6.01e-05	HC_Oligo_Maple
TMPRSS5	2.64e-09	-1.07201	0.077	0.114	6.11e-05	HC_Oligo_Maple
AC117386.2	3.04e-09	1.76122	0.056	0.019	7.04e-05	HC_Oligo_Maple
DOCK2	3.18e-09	0.906099	0.149	0.088	7.37e-05	HC_Oligo_Maple
RBP1	3.27e-09	0.994333	0.12	0.062	7.58e-05	HC_Oligo_Maple
LEPR	3.28e-09	-1.0983	0.048	0.102	7.59e-05	HC_Oligo_Maple
LIFR-AS1	3.52e-09	1.09862	0.093	0.042	8.16e-05	HC_Oligo_Maple
AP003469.4	3.9e-09	-1.26491	0.042	0.094	9.02e-05	HC_Oligo_Maple
BAG2	3.95e-09	-1.49565	0.027	0.07	9.14e-05	HC_Oligo_Maple
CDKL2	4.01e-09	-0.947468	0.092	0.157	9.28e-05	HC_Oligo_Maple
PER1	5.39e-09	-1.01895	0.061	0.12	0.000124948	HC_Oligo_Maple
CLVS1	5.64e-09	1.32765	0.081	0.035	0.000130605	HC_Oligo_Maple
AL590637.1	5.83e-09	1.84294	0.05	0.015	0.000135062	HC_Oligo_Maple
PCBP3	6.31e-09	0.841726	0.149	0.085	0.000146223	HC_Oligo_Maple
GPX4	6.49e-09	0.848839	0.153	0.091	0.000150423	HC_Oligo_Maple
FADS2	6.69e-09	0.878609	0.152	0.087	0.000154987	HC_Oligo_Maple
CDK5RAP3	6.8e-09	-1.01615	0.081	0.14	0.000157468	HC_Oligo_Maple
BCAT1	6.93e-09	-1.21366	0.052	0.105	0.000160485	HC_Oligo_Maple
CYBRD1	7.24e-09	-0.810815	0.159	0.23	0.000167653	HC_Oligo_Maple
H2AFJ	7.76e-09	1.23188	0.093	0.044	0.000179747	HC_Oligo_Maple
SELENOH	8.74e-09	1.67111	0.048	0.014	0.000202453	HC_Oligo_Maple
SNX31	8.94e-09	-2.95296	0.005	0.029	0.000207038	HC_Oligo_Maple
FAM157C	1.07e-08	3.20403	0.018	0.001	0.000246909	HC_Oligo_Maple
RCC1	1.26e-08	-1.32682	0.034	0.079	0.000291595	HC_Oligo_Maple
RRAGD	1.27e-08	-0.933102	0.081	0.14	0.000294113	HC_Oligo_Maple
AC073529.1	1.52e-08	1.37392	0.084	0.044	0.000351104	HC_Oligo_Maple
AC006270.1	1.7e-08	1.09523	0.084	0.037	0.000393009	HC_Oligo_Maple
PLOD1	2.13e-08	-1.04836	0.065	0.119	0.000494216	HC_Oligo_Maple
GCNA	2.16e-08	-1.02666	0.053	0.106	0.00050017	HC_Oligo_Maple
SLC26A7	2.2e-08	-2.53394	0.008	0.035	0.000509475	HC_Oligo_Maple
HELLS	2.28e-08	-0.853601	0.111	0.175	0.000527151	HC_Oligo_Maple
KCNMA1	2.34e-08	-2.81779	0.008	0.034	0.000542529	HC_Oligo_Maple
NRG3	2.45e-08	-1.44912	0.025	0.065	0.000568456	HC_Oligo_Maple
MAP1LC3A	2.47e-08	-1.08431	0.067	0.117	0.000571183	HC_Oligo_Maple
RPS19BP1	3.07e-08	1.11709	0.094	0.047	0.000711726	HC_Oligo_Maple
CXorf36	3.09e-08	-0.868871	0.119	0.182	0.000715544	HC_Oligo_Maple
ABHD3	3.16e-08	-1.26803	0.032	0.075	0.000731587	HC_Oligo_Maple
ADAM32	3.47e-08	-1.24841	0.032	0.075	0.000804086	HC_Oligo_Maple
KLRD1	3.57e-08	-1.07802	0.051	0.102	0.000827478	HC_Oligo_Maple
CCDC62	3.69e-08	-1.40936	0.025	0.064	0.00085567	HC_Oligo_Maple
LINC01299	3.71e-08	0.86701	0.138	0.078	0.000859505	HC_Oligo_Maple
HFM1	3.75e-08	-2.50643	0.005	0.028	0.000867455	HC_Oligo_Maple
FP565260.1	4.03e-08	-1.78047	0.015	0.048	0.000932623	HC_Oligo_Maple
AC106881.1	4.27e-08	1.86058	0.042	0.012	0.000988327	HC_Oligo_Maple
CCDC149	5.61e-08	0.82103	0.139	0.079	0.00129875	HC_Oligo_Maple
ULK3	6.01e-08	-1.76273	0.011	0.041	0.0013927	HC_Oligo_Maple
H2AFX	6.46e-08	-0.925559	0.083	0.14	0.00149633	HC_Oligo_Maple
ATP13A1	7.03e-08	-1.24243	0.034	0.077	0.00162736	HC_Oligo_Maple
RBP7	7.63e-08	0.808173	0.13	0.074	0.00176797	HC_Oligo_Maple
SPRY2	8.69e-08	-1.17489	0.03	0.071	0.00201203	HC_Oligo_Maple
FGFR1	9.74e-08	-1.88156	0.012	0.042	0.00225579	HC_Oligo_Maple
WDR6	9.94e-08	-1.00952	0.062	0.114	0.00230355	HC_Oligo_Maple
ARL17B	1.05e-07	-0.990184	0.074	0.125	0.00242338	HC_Oligo_Maple
IFNG-AS1	1.22e-07	2.05011	0.046	0.017	0.00281913	HC_Oligo_Maple
XXYLT1	1.5e-07	-0.912454	0.096	0.14	0.00346762	HC_Oligo_Maple
TRAPPC2L	1.52e-07	0.886598	0.121	0.072	0.00352833	HC_Oligo_Maple
RAD50	1.82e-07	1.53669	0.056	0.023	0.00420562	HC_Oligo_Maple
DCTN1	1.86e-07	0.971595	0.119	0.068	0.0042984	HC_Oligo_Maple
MAZ	2.04e-07	-1.18984	0.039	0.082	0.00473015	HC_Oligo_Maple
PLPPR2	2.05e-07	-1.33552	0.036	0.073	0.00474544	HC_Oligo_Maple
NBPF3	2.13e-07	-1.60966	0.022	0.054	0.00493237	HC_Oligo_Maple
GAREM2	2.2e-07	-4.26628	0.001	0.015	0.0050955	HC_Oligo_Maple
ZNF621	2.29e-07	1.12118	0.093	0.052	0.00530825	HC_Oligo_Maple
NDUFAB1	2.55e-07	0.870642	0.122	0.07	0.00590628	HC_Oligo_Maple
CYP51A1	2.56e-07	1.73943	0.044	0.014	0.00591979	HC_Oligo_Maple
MIR4527HG	2.77e-07	-6.28651	0	0.011	0.00640882	HC_Oligo_Maple
HCG17	3.04e-07	-1.02531	0.069	0.113	0.00703446	HC_Oligo_Maple
PCMTD2	3.44e-07	-0.865023	0.073	0.125	0.00797404	HC_Oligo_Maple
SORBS3	3.78e-07	-1.46715	0.028	0.062	0.00875421	HC_Oligo_Maple
NOX4	3.79e-07	1.08496	0.071	0.032	0.00878621	HC_Oligo_Maple
RAP2C-AS1	3.96e-07	1.27233	0.081	0.042	0.00917795	HC_Oligo_Maple
AC097467.3	4.34e-07	3.17835	0.018	0.002	0.010051	HC_Oligo_Maple
AC007221.2	4.49e-07	-0.83929	0.043	0.086	0.0103999	HC_Oligo_Maple
GGA2	4.86e-07	-0.990638	0.056	0.104	0.0112608	HC_Oligo_Maple
RNF6	5.01e-07	-1.11762	0.027	0.064	0.0116006	HC_Oligo_Maple
MYLPF	5.21e-07	-3.19222	0.003	0.021	0.0120572	HC_Oligo_Maple
INPP5F	5.31e-07	-0.814786	0.113	0.168	0.0122986	HC_Oligo_Maple
AC240274.1	6e-07	-0.885841	0.054	0.101	0.0138884	HC_Oligo_Maple
DDIT4	6.06e-07	-1.07021	0.048	0.092	0.0140419	HC_Oligo_Maple
AC011997.1	6.27e-07	-1.14012	0.055	0.096	0.0145213	HC_Oligo_Maple
RELA	6.56e-07	-0.978836	0.059	0.105	0.0151998	HC_Oligo_Maple
CEMIP	7.63e-07	1.01228	0.099	0.055	0.0176767	HC_Oligo_Maple
JOSD2	7.93e-07	1.00597	0.092	0.048	0.0183724	HC_Oligo_Maple
CXCR4	8.02e-07	-2.22758	0.007	0.03	0.0185823	HC_Oligo_Maple
AC008440.2	8.23e-07	1.05346	0.08	0.039	0.0190656	HC_Oligo_Maple
TMEM128	8.55e-07	0.819865	0.137	0.086	0.0198083	HC_Oligo_Maple
LINC01695	8.75e-07	-1.25668	0.03	0.067	0.0202745	HC_Oligo_Maple
NEDD4	9.18e-07	-0.970005	0.022	0.053	0.021273	HC_Oligo_Maple
C6orf226	9.9e-07	2.31968	0.026	0.006	0.0229222	HC_Oligo_Maple
BRINP2	1.01e-06	1.06059	0.057	0.024	0.0234856	HC_Oligo_Maple
DUSP26	1.07e-06	1.27506	0.07	0.035	0.0247763	HC_Oligo_Maple
NDUFA6	1.12e-06	0.93797	0.09	0.047	0.0258929	HC_Oligo_Maple
AL049637.1	1.15e-06	1.5146	0.051	0.022	0.0266116	HC_Oligo_Maple
ELOA	1.16e-06	-1.04392	0.046	0.089	0.0269666	HC_Oligo_Maple
HIST1H1E	1.27e-06	2.41177	0.026	0.007	0.0293408	HC_Oligo_Maple
FOS	1.31e-06	-2.58202	0.005	0.024	0.0304575	HC_Oligo_Maple
METTL21A	1.34e-06	-0.989118	0.048	0.091	0.0309632	HC_Oligo_Maple
LINC00511	1.34e-06	-0.94848	0.041	0.083	0.0310883	HC_Oligo_Maple
AC012636.1	1.4e-06	-1.58523	0.011	0.037	0.0323611	HC_Oligo_Maple
SLC38A1	1.43e-06	-0.947104	0.053	0.098	0.0332385	HC_Oligo_Maple
CPXM2	1.58e-06	-1.70822	0.013	0.04	0.036604	HC_Oligo_Maple
COX19	1.6e-06	-0.917841	0.061	0.105	0.0370752	HC_Oligo_Maple
STK31	1.71e-06	1.13967	0.074	0.039	0.0395229	HC_Oligo_Maple
AC012494.1	1.81e-06	1.08871	0.082	0.042	0.0419914	HC_Oligo_Maple
ITGB5	1.96e-06	-0.899328	0.029	0.062	0.0453022	HC_Oligo_Maple
CASP7	2e-06	-2.41208	0.005	0.025	0.0464366	HC_Oligo_Maple
AC007001.1	2.11e-06	-5.816	0	0.01	0.0489751	HC_Oligo_Maple
FKBP5	9.83e-36	-3.23597	0.116	0.563	2.28e-31	HC_Oligo_Rowan
[truncated: 1,602 more rows]

## Sheet: Table S7
# background genes	# genes	category	chart color	description	FDR value	genes	network.SUID	nodes.SUID	p-value	term name	transferred FDR value
[truncated: 135 more rows]

[truncated: 3 more sheets: Table S8, Table S9, Table S10]
